# Supplementary material for: Comparative Genome Analyses of Serratia marcescens FS14 Reveals Its High Antagonistic Potential
Source: PLoS One. 2015 Apr 9;10(4):e0123061. doi: 10.1371/journal.pone.0123061 (PMC4391916; doi:10.1371/journal.pone.0123061)
Supplement: S1 Table — (XLSX) [file pone.0123061.s005.xlsx]

## Sheet: total pan genome
	S. marcescens FS14		S. marcescens WW4		S.marcescens Db11		S. marcescens FGI94		S. proteamaculans 568		S. plymuthica AS13		S. plymuthica S13		S. plymuthica 4Rx13		S.lliquefaciens ATCC 27592		S. fonticola RB-25
Pan-genome position	Locus	Description	Locus	Description	Locus	Description	Locus	Description	Locus	Description	Locus	Description	Locus	Description	Locus	Description	Locus	Description	Locus	Description
1	L085_00005	protein disaggregation chaperone	SMWW4_v1c08510	protein disaggregation chaperone	SMDB11_0186	protein disaggregation chaperone	D781_0847	ATP-dependent chaperone ClpB	Spro_0886	protein disaggregation chaperone	SerAS13_0810	ATP-dependent chaperone ClpB	M621_04085	protein disaggregation chaperone	SOD_c07370	chaperone protein ClpB	M495_03685	protein disaggregation chaperone	Z042_18220	protein disaggregation chaperone
2	L085_00010	hypothetical protein, UPF0124 family	SMWW4_v1c08500	hypothetical protein, UPF0124 family	SMDB11_0185	hypothetical protein	D781_0846	uncharacterized protein, YfiH family	Spro_0885	hypothetical protein Spro_0885	SerAS13_0809	multi-copper polyphenol oxidoreductase, laccase	M621_04080	membrane protein	SOD_c07360	laccase domain protein YfiH	M495_03680	membrane protein	Z042_18215	membrane protein
3	L085_00015	23S rRNA pseudouridine synthase	SMWW4_v1c08490	23S rR pseudouridine synthase	SMDB11_0184	23S rR pseudouridine synthase	D781_0845	pseudouridine synthase, RluA family	Spro_0884	23S rR pseudouridine synthase D	SerAS13_0808	RluA family pseudouridine synthase	M621_04075	23S rR pseudouridine synthase D	SOD_c07350	ribosomal large subunit pseudouridine synthase D	M495_03675	23S rR pseudouridine synthase D	Z042_18210	23S rR pseudouridine synthase D
4	L085_00020	outer membrane biogenesis protein BamD	SMWW4_v1c08480	lipoprotein required for OM biogenesis, in BamABCDE complex	SMDB11_0183	predicted lipoprotein	D781_0844	Beta-barrel assembly machine subunit BamD	Spro_0883	outer membrane protein assembly complex subunit YfiO	SerAS13_0807	outer membrane assembly lipoprotein YfiO	M621_04070	outer membrane biogenesis protein BamD	SOD_c07340	outer membrane protein assembly factor BamD	M495_03670	outer membrane biogenesis protein BamD	Z042_18205	outer membrane biogenesis protein BamD
5	L085_00025	cold shock protein associated with 30S ribosomal subunit	SMWW4_v1c08470	cold shock protein associated with 30S ribosomal subunit	SMDB11_0182	cold shock protein associated with 30S ribosomal subunit	D781_0843	SSU ribosomal protein S30P	Spro_0882	sigma 54 modulation protein/30S ribosomal protein S30EA	SerAS13_0806	sigma 54 modulation protein/ribosomal protein S30EA	M621_04065	cold-shock protein	SOD_c07330	ribosome-associated inhibitor A	M495_03665	cold-shock protein	Z042_18200	cold-shock protein
6	L085_00030	bifunctional chorismate mutase P/prephenate dehydratase	SMWW4_v1c08460	bifunctiol chorismate mutase P/prephete dehydratase	SMDB11_0181	fused chorismate mutase P/prephete dehydratase	D781_0841	chorismate mutase	Spro_0881	bifunctiol chorismate mutase/prephete dehydratase	SerAS13_0805	chorismate mutase	M621_04060	bifunctiol chorismate mutase/prephete dehydratase	SOD_c07320	p-protein PheA	M495_03660	bifunctiol chorismate mutase/prephete dehydratase	Z042_18195	bifunctiol chorismate mutase/prephete dehydratase
7	L085_00035	bifunctional chorismate mutase/prephenate dehydrogenase	SMWW4_v1c08450	bifunctiol chorismate mutase T/prephete dehydrogese	SMDB11_0180	fused chorismate mutase T/prephete dehydrogese	D781_0840	chorismate mutase	Spro_0880	bifunctiol chorismate mutase/prephete dehydrogese	SerAS13_0804	chorismate mutase	M621_04055	chorismate mutase	SOD_c07310	T-protein TyrA	M495_03655	chorismate mutase	Z042_18190	chorismate mutase
8	L085_00040	3-deoxy-D-arabino-heptulosonate-7-phosphate synthase, tyrosine-repressible	SMWW4_v1c08440	3-deoxy-D-arabino-heptulosote-7-phosphate synthase, tyrosine-repressible	SMDB11_0179	3-deoxy-D-arabino-heptulosote-7-phosphatesynthase,tyrosine-repressible	D781_0839	3-deoxy-D-arabinoheptulosote-7-phosphate synthase	Spro_0879	phospho-2-dehydro-3-deoxyheptote aldolase	SerAS13_0803	phospho-2-dehydro-3-deoxyheptote aldolase	M621_04050	phospho-2-dehydro-3-deoxyheptote aldolase	SOD_c07300	phospho-2-dehydro-3-deoxyheptote aldolase, Tyr-sensitive	M495_03650	phospho-2-dehydro-3-deoxyheptote aldolase	Z042_18185	phospho-2-dehydro-3-deoxyheptote aldolase
9	L085_00045	putative outer membrane protein, acid-inducible	SMWW4_v1c08430	putative outer membrane protein, acid-inducible	SMDB11_0178	putative exported protein			Spro_0878	hypothetical protein Spro_0878	SerAS13_0802	hypothetical protein	M621_04045	hypothetical protein M621_04045	SOD_c07290	YdiY	M495_03645	hypothetical protein M495_03645	Z042_18175	hypothetical protein
10	L085_00050	extracellular secretory protein	SMWW4_v1c08420	prophage Hp1 family holin	SMDB11_0177	predicted secretory protein	D781_0834	holin, HP1 family	Spro_0872	prophage Hp1 family holin	SerAS13_0796	prophage Hp1 family holin
11	L085_00055	phage lysozyme	SMWW4_v1c42410	phage lysozyme	SMDB11_0176	predicted lysozyme	D781_0833	phage-related lysozyme (muraminidase)	Spro_0871	glycoside hydrolase family protein	SerAS13_0795	glycoside hydrolase family protein	M621_04010	glycoside hydrolase
12	L085_00060	transcriptional regulator
13	L085_00065	50S ribosomal subunit protein L19	SMWW4_v1c08390	50S ribosomal subunit protein L19	SMDB11_0174	50S ribosomal subunit protein L19	D781_0812	ribosomal protein L19	Spro_0855	50S ribosomal protein L19	SerAS13_0779	50S ribosomal protein L19	M621_03920	50S ribosomal protein L19	SOD_c07260	50S ribosomal protein L19	M495_03635	50S ribosomal protein L19	Z042_18155	50S ribosomal protein L19
14	L085_00070	SAM-dependent tRNA m(1)G37 methyltransferase	SMWW4_v1c08380	SAM-dependent tR m(1)G37 methyltransferase	SMDB11_0173	tR (guanine-1-)-methyltransferase	D781_0811	tR (guanine-N1)-methyltransferase	Spro_0854	tR (guanine-N(1)-)-methyltransferase	SerAS13_0778	tR (guanine-N(1)-)-methyltransferase	M621_03915	tR (guanine-N1)-methyltransferase	SOD_c07250	tR (guanine-N(1)-)-methyltransferase TrmD	M495_03630	tR (guanine-N1)-methyltransferase
15	L085_00075	16S rRNA-processing protein M	SMWW4_v1c08370	16S rR processing protein	SMDB11_0172	16S rR processing protein	D781_0810	16S rR processing protein RimM	Spro_0853	16S rR-processing protein RimM	SerAS13_0777	Ribosome maturation factor rimM	M621_03910	16S rR-processing protein M	SOD_c07240	ribosome maturation factor RimM	M495_03625	16S rR-processing protein M	Z042_18145	16S rR-processing protein M
16	L085_00080	30S ribosomal protein S16	SMWW4_v1c08360	30S ribosomal subunit protein S16	SMDB11_0171	30S ribosomal subunit protein S16	D781_0809	SSU ribosomal protein S16P	Spro_0852	30S ribosomal protein S16	SerAS13_0776	30S ribosomal protein S16	M621_03905	30S ribosomal protein S16	SOD_c07230	30S ribosomal protein S16	M495_03620	30S ribosomal protein S16	Z042_18140	30S ribosomal protein S16
17	L085_00085	signal recognition particle (SRP) component with 4.5S RNA (ffs)	SMWW4_v1c08350	sigl recognition particle (SRP) component with 4.5S R (ffs)	SMDB11_0170	sigl recognition particle component with 4.5S R ffs	D781_0808	sigl recognition particle subunit FFH/SRP54 (srp54)	Spro_0851	sigl recognition particle protein	SerAS13_0775	sigl recognition particle protein	M621_03900	sigl recognition particle protein Srp54	SOD_c07220	sigl recognition particle protein Ffh	M495_03615	sigl recognition particle protein Srp54	Z042_18135	sigl recognition particle protein Srp54
18	L085_00090	putative inner membrane protein	SMWW4_v1c08340	putative inner membrane protein	SMDB11_0169	putative membrane protein	D781_0807	ABC-type uncharacterized transport system, permease component	Spro_0850	cytochrome c assembly protein	SerAS13_0774	cytochrome c assembly protein	M621_03895	membrane protein			M495_03610	membrane protein	Z042_18130	membrane protein
19	L085_00095	inner membrane protein, UPF0053 family	SMWW4_v1c08330	inner membrane protein, UPF0053 family	SMDB11_0168	hypothetical protein	D781_0806	putative Mg2+ and Co2+ transporter CorB	Spro_0849	hypothetical protein Spro_0849	SerAS13_0773	hypothetical protein	M621_03890	membrane protein	SOD_c07200	UpF0053 inner membrane protein YfjD	M495_03605	membrane protein	Z042_18125	membrane protein
20	L085_00100	S-ribosylhomocysteine lyase	SMWW4_v1c08320	S-ribosylhomocysteine lyase	SMDB11_0167	S-ribosylhomocysteise	D781_0805	LuxS protein involved in autoinducer AI2 synthesis	Spro_0848	S-ribosylhomocysteise	SerAS13_0772	quorum-sensing autoinducer 2 (AI-2), LuxS	M621_03885	S-ribosylhomocysteise	SOD_c07190	S-ribosylhomocysteine lyase LuxS	M495_03600	S-ribosylhomocysteise	Z042_18120	S-ribosylhomocysteise
21	L085_00105	glutamate-cysteine ligase	SMWW4_v1c08310	glutamate-cysteine ligase	SMDB11_0166	gamma-glutamate-cysteine ligase	D781_0803	glutamate-cysteine ligase	Spro_0847	glutamate--cysteine ligase	SerAS13_0771	glutamate--cysteine ligase	M621_03880	glutamate--cysteine ligase	SOD_c07180	glutamate--cysteine ligase GshA	M495_03595	glutamate--cysteine ligase	Z042_18115	glutamate--cysteine ligase
22	L085_00110	inner membrane protein, COG1238 family	SMWW4_v1c08300	inner membrane protein, COG1238 family	SMDB11_0165	inner membrane protein	D781_0802	putative membrane protein	Spro_0846	hypothetical protein Spro_0846	SerAS13_0770	hypothetical protein	M621_03875	membrane protein	SOD_c07170	inner membrane protein YqaA	M495_03590	membrane protein	Z042_18110	membrane protein
23	L085_00115	fructose-1-P and 6-phosphogluconate phosphatase	SMWW4_v1c08290	fructose-1-P and 6-phosphoglucote phosphatase	SMDB11_0164	predicted hydrolase	D781_0801	haloacid dehalogese superfamily protein, subfamily IA, variant 3 with third motif having DD or ED/beta-phosphoglucomutase family hydrolase	Spro_0845	fructose-1-phosphatase	SerAS13_0769	beta-phosphoglucomutase family hydrolase	M621_03870	fructose-1-P/6-phosphoglucote phosphatase	SOD_c07160	fructose-1-phosphate phosphatase YqaB	M495_03585	fructose-1-P/6-phosphoglucote phosphatase	Z042_18105	fructose-1-P/6-phosphoglucote phosphatase
24	L085_00120	carbon storage regulator CsrA	SMWW4_v1c08280	pleiotropic regulatory protein for carbon source metabolism	SMDB11_0161	pleiotropic regulatory protein for carbonsource metabolism	D781_0794	carbon storage regulator CsrA	Spro_0844	carbon starvation protein CstA	SerAS13_0768	carbon storage regulator CsrA	M621_03845	carbon storage regulator	SOD_c07110	carbon storage regulator	M495_03560	carbon storage regulator	Z042_18080	carbon storage regulator
25	L085_00125	alanyl-tRNA ligase	SMWW4_v1c08270	alanyl-tR synthetase	SMDB11_0160	alanyl-tR synthetase	D781_0793	alanyl-tR synthetase	Spro_0843	alanyl-tR synthetase	SerAS13_0767	alanyl-tR synthetase	M621_03840	alanyl-tR synthetase	SOD_c07100	alanine--tR ligase AlaS	M495_03555	alanyl-tR synthetase	Z042_18075	alanyl-tR synthetase
26	L085_00130	recombination protein RecX	SMWW4_v1c08260	regulatory protein for RecA	SMDB11_0159	regulatory protein for RecA			Spro_0842	recombition regulator RecX	SerAS13_0766	Regulatory protein recX	M621_03835	recombition protein RecX	SOD_c07090	regulatory protein RecX	M495_03550	recombition protein RecX	Z042_18070	recombition protein RecX
27	L085_00135	DNA strand exchange and recombination protein with protease and nuclease activity	SMWW4_v1c08250	D strand exchange and recombition protein with protease and nuclease activity	SMDB11_0158	D strand exchange and recombition protein with protease and nuclease activity	D781_0791	protein RecA	Spro_0841	recombise A	SerAS13_0765	protein recA	M621_03830	recombise RecA	SOD_c07080	protein RecA	M495_03545	recombise RecA	Z042_18065	recombise RecA
28	L085_00140	hypothetical protein 08240	SMWW4_v1c08240	hypothetical protein SMWW4_v1c08240	SMDB11_0157	putative competence-damaged protein	D781_0790	competence/damage-inducible protein Ci-like protein	Spro_0840	competence damage-inducible protein A	SerAS13_0764	Ci domain-containing protein	M621_03825	hypothetical protein M621_03825	SOD_c07070	17.2 kDa protein 1 in recA 5'region	M495_03540	hypothetical protein M495_03540	Z042_18060	hypothetical protein
29	L085_00145	major facilitator superfamily transporter	SMWW4_v1c08230	major facilitator superfamily transporter	SMDB11_0156	major facilitator superfamily protein	D781_0789	cyate permease	Spro_0839	major facilitator transporter	SerAS13_0763	major facilitator superfamily protein	M621_03820	MFS transporter	SOD_c07060	putative MFS-type transporter YcaD	M495_03535	MFS transporter
30	L085_00150	hypothetical protein	SMWW4_v1c08220	UPF0249 family protein	SMDB11_0155	hypothetical protein			Spro_0838	hypothetical protein Spro_0838	SerAS13_0762	hypothetical protein	M621_03815	hypothetical protein M621_03815	SOD_c07050	UpF0249 protein ChbG	M495_03530	hypothetical protein M495_03530
31	L085_00155	rRepressor, chb operon for N,N'-diacetylchitobiose utilization	SMWW4_v1c08210	rRepressor, chb operon for N,N'-diacetylchitobiose utilization	SMDB11_0154	D-binding transcriptiol dual regulator			Spro_0837	D-binding transcriptiol regulator ChbR	SerAS13_0761	AraC family transcriptiol regulator	M621_03810	transcriptiol regulator	SOD_c07040	HTH-type transcriptiol regulator ChbR	M495_03525	transcriptiol regulator
32	L085_00160	6-phospho-beta-glucosidase	SMWW4_v1c08200	beta-glucosidase	SMDB11_0153	putative beta-glucosidase			Spro_0836	beta-glucosidase	SerAS13_0760	6-phospho-beta-glucosidase	M621_03805	6-phospho-beta-glucosidase	SOD_c07030	6-phospho-beta-glucosidase GmuD	M495_03520	6-phospho-beta-glucosidase
33	L085_00165	N,N'-diacetylchitobiose-specific enzyme IIC component of PTS	SMWW4_v1c08190	N,N'-diacetylchitobiose-specific enzyme IIC component of PTS	SMDB11_0152	N,N'-diacetylchitobiose-specific enzyme IIC component of PTS			Spro_0835	PTS system N,N'-diacetylchitobiose-specific transporter subunit IIC	SerAS13_0759	PTS system cellobiose-specific transporter subunit IIC	M621_03800	PTS N'-diacetylchitobiose transporter subunit IIC	SOD_c07020	N,N'-diacetylchitobiose permease IIC component	M495_03515	PTS N'-diacetylchitobiose transporter subunit IIC
34	L085_00170	N,N'-diacetylchitobiose-specific enzyme IIB component of PTS	SMWW4_v1c08180	N,N'-diacetylchitobiose-specific enzyme IIB component of PTS	SMDB11_0151	N,N'-diacetylchitobiose-specific enzyme IIB component of PTS					SerAS13_0758	PTS system lactose/cellobiose family transporter subunit IIB	M621_03795	PTS N'-diacetylchitobiose transporter subunit IIB	SOD_c07010	N,N'-diacetylchitobiose-specific phosphotransferase enzyme IIB component	M495_03510	hypothetical protein M495_03510
35	L085_00175	LysR family transcriptional regulator	SMWW4_v1c08170	LysR family transcriptiol regulator	SMDB11_0149	LysR-family transcriptiol regulator									SOD_c07000	putative transcriptiol regulator
36	L085_00180	glucose 1-dehydrogenase B	SMWW4_v1c08160	glucose 1-dehydrogese B	SMDB11_0148	putative short-chain dehydrogese									SOD_c06990	2,5-dichloro-2,5-cyclohexadiene-1,4-diol dehydrogese
37	L085_00185	aldo/keto reductase family protein	SMWW4_v1c08150	hypothetical protein SMWW4_v1c08150	SMDB11_0147	aldo/keto reductase family protein									SOD_c06980	putative oxidoreductase YajO
38	L085_00190	putative exported protein			SMDB11_0146	putative exported protein									SOD_c06970	hypothetical protein SOD_c06970
39	L085_00195	methyl-directed mismatch repair protein	SMWW4_v1c08120	methyl-directed mismatch repair protein	SMDB11_0143	methyl-directed mismatch repair protein	D781_0787	D mismatch repair protein MutS	Spro_0833	D mismatch repair protein MutS	SerAS13_0757	D mismatch repair protein mutS	M621_03650	D mismatch repair protein MutS	SOD_c06960	D mismatch repair protein MutS	M495_03505	D mismatch repair protein MutS	Z042_18000	D mismatch repair protein MutS
40	L085_00200	RNA polymerase, sigma S (sigma 38) factor	SMWW4_v1c08110	R polymerase, sigma S (sigma 38) factor	SMDB11_0142	R polymerase, sigma S (sigma 38) factor	D781_0786	R polymerase, sigma 38 subunit, RpoS	Spro_0832	R polymerase sigma factor RpoS	SerAS13_0756	RpoD subfamily R polymerase sigma-70 subunit	M621_03645	R polymerase sigma factor RpoS	SOD_c06950	R polymerase sigma factor RpoS	M495_03500	R polymerase sigma factor RpoS	Z042_17995	R polymerase sigma factor RpoS
41	L085_00205	predicted outer membrane lipoprotein	SMWW4_v1c08100	activator of AmiC murein hydrolase activity, lipoprotein	SMDB11_0141	predicted outer membrane lipoprotein	D781_0785	metalloendopeptidase-like membrane protein	Spro_0831	lipoprotein NlpD	SerAS13_0755	peptidase M23	M621_03640	hypothetical protein M621_03640	SOD_c06940	murein hydrolase activator NlpD	M495_03495	lipoprotein NlpD	Z042_17990	lipoprotein NlpD
42	L085_00210	hypothetical protein
43	L085_00215	L-isoaspartate protein carboxylmethyltransferase type II	SMWW4_v1c08090	L-isoaspartate protein carboxylmethyltransferase type II	SMDB11_0140	L-isoaspartate protein carboxylmethyltransferase type II	D781_0784	protein-L-isoaspartate and D-aspartate O-methyltransferase	Spro_0830	protein-L-isoaspartate O-methyltransferase	SerAS13_0754	protein-L-isoaspartate O-methyltransferase	M621_03635	protein-L-isoaspartate O-methyltransferase	SOD_c06930	protein-L-isoaspartate O-methyltransferase Pcm	M495_03490	protein-L-isoaspartate O-methyltransferase	Z042_17985	protein-L-isoaspartate O-methyltransferase
44	L085_00220	5'(3')-nucleotidase/polyphosphatase	SMWW4_v1c08080	broad specificity 5'(3')-nucleotidase and polyphosphatase	SMDB11_0139	broad specificity 5'(3')-nucleotidase andpolyphosphatase	D781_0783	5'-nucleotidase	Spro_0829	statiory phase survival protein SurE	SerAS13_0753	multifunctiol protein surE	M621_03630	statiory phase survival protein SurE	SOD_c06920	5'/3'-nucleotidase SurE	M495_03485	statiory phase survival protein SurE	Z042_17980	statiory phase survival protein SurE
45	L085_00225	tRNA(Glu) U13 pseudouridine synthase	SMWW4_v1c08070	tR(Glu) U13 pseudouridine synthase	SMDB11_0138	tR pseudouridine synthase D	D781_0782	tR pseudouridine synthase, TruD family	Spro_0828	tR pseudouridine synthase D	SerAS13_0752	tR pseudouridine synthase D	M621_03625	tR pseudouridine synthase D	SOD_c06910	tR pseudouridine synthase D	M495_03480	tR pseudouridine synthase D	Z042_17975	tR pseudouridine synthase D
46	L085_00230	2C-methyl-D-erythritol 2,4-cyclodiphosphate synthase	SMWW4_v1c08060	2C-methyl-D-erythritol 2,4-cyclodiphosphate synthase	SMDB11_0137	2C-methyl-D-erythritol2,4-cyclodiphosphatesynthase	D781_0781	2-C-methyl-D-erythritol 2,4-cyclodiphosphate synthase	Spro_0827	2-C-methyl-D-erythritol 2,4-cyclodiphosphate synthase	SerAS13_0751	2-C-methyl-D-erythritol 2,4-cyclo diphosphate synthase	M621_03620	2-C-methyl-D-erythritol 2,4-cyclodiphosphate synthase	SOD_c06900	2-C-methyl-D-erythritol 2,4-cyclodiphosphate synthase	M495_03475	2-C-methyl-D-erythritol 2,4-cyclodiphosphate synthase	Z042_17970	2-C-methyl-D-erythritol 2,4-cyclodiphosphate synthase
47	L085_00235	4-diphosphocytidyl-2C-methyl-D-erythritol synthase	SMWW4_v1c08050	4-diphosphocytidyl-2C-methyl-D-erythritol synthase	SMDB11_0136	4-diphosphocytidyl-2C-methyl-D-erythritolsynthase	D781_0780	2-C-methyl-D-erythritol 4-phosphate cytidylyltransferase	Spro_0826	2-C-methyl-D-erythritol 4-phosphate cytidylyltransferase	SerAS13_0750	2-C-methyl-D-erythritol 4-phosphate cytidylyltransferase	M621_03615	2-C-methyl-D-erythritol 4-phosphate cytidylyltransferase	SOD_c06890	2-C-methyl-D-erythritol 4-phosphate cytidylyltransferase IspD	M495_03470	2-C-methyl-D-erythritol 4-phosphate cytidylyltransferase	Z042_17965	2-C-methyl-D-erythritol 4-phosphate cytidylyltransferase
48	L085_00240	cell division protein FtsB	SMWW4_v1c08040	cell division protein	SMDB11_0135	cell division protein	D781_0779	septum formation initiator	Spro_0825	cell division protein FtsB	SerAS13_0749	Cell division protein ftsB-like protein	M621_03610	cell division protein FtsB	SOD_c06880	cell division protein FtsB	M495_03465	cell division protein FtsB	Z042_17960	cell division protein FtsB
49	L085_00245	ABC transporter substrate-binding protein	SMWW4_v1c08030	amino acid-binding protein	SMDB11_0134	ABC transporter, substrate-binding protein	D781_0778	amino acid ABC transporter substrate-binding protein, PAAT family	Spro_0824	extracellular solute-binding protein			M621_03605	ABC transporter substrate-binding protein			M495_03460	ABC transporter substrate-binding protein	Z042_17955	ABC transporter substrate-binding protein
50	L085_00250	amino acid ABC transporter	SMWW4_v1c08020	amino acid ABC transporter	SMDB11_0133	ABC transporter, permease protein	D781_0777	amino acid ABC transporter membrane protein, PAAT family	Spro_0823	polar amino acid ABC transporter inner membrane subunit			M621_03600	amino acid ABC transporter permease			M495_03455	amino acid ABC transporter permease	Z042_17950	amino acid ABC transporter permease
51	L085_00255	peptide ABC transporter ATP-binding protein	SMWW4_v1c08010	amino acid ABC transporter, ATP-binding protein	SMDB11_0132	glutamine transporter subunit	D781_0776	amino acid ABC transporter ATP-binding protein, PAAT family	Spro_0822	ABC transporter-like protein			M621_03595	sulfate ABC transporter ATP-binding protein			M495_03450	peptide ABC transporter ATP-binding protein	Z042_17945	peptide ABC transporter ATP-binding protein
52	L085_00260	inner membrane protein	SMWW4_v1c08000	inner membrane protein	SMDB11_0131	putative membrane protein	D781_0775	Protein of unknown function (DUF3561)	Spro_0821	hypothetical protein Spro_0821	SerAS13_0748	hypothetical protein	M621_03590	membrane protein	SOD_c06870	hypothetical protein SOD_c06870	M495_03445	membrane protein	Z042_17940	membrane protein
53	L085_00265	adenosine 5'-phosphosulfate kinase	SMWW4_v1c07990	adenosine 5'-phosphosulfate kise	SMDB11_0130	adenosine 5'-phosphosulfate kise	D781_0774	adenylylsulfate kise ApsK	Spro_0820	adenylyl-sulfate kise	SerAS13_0747	Adenylyl-sulfate kise	M621_03585	adenylylsulfate kise	SOD_c06860	adenylyl-sulfate kise CysC	M495_03440	adenylylsulfate kise	Z042_17935	adenylylsulfate kise
54	L085_00270	sulfate adenylyltransferase subunit 1	SMWW4_v1c07980	sulfate adenylyltransferase, subunit 1	SMDB11_0129	sulfate adenylyltransferase, subunit 1	D781_0773	sulfate adenylyltransferase subunit 1	Spro_0819	sulfate adenylyltransferase subunit 1	SerAS13_0746	sulfate adenylyltransferase	M621_03580	sulfate adenylyltransferase subunit 1	SOD_c06850	sulfate adenylyltransferase subunit 1	M495_03435	sulfate adenylyltransferase subunit 1	Z042_17930	sulfate adenylyltransferase subunit 1
55	L085_00275	sulfate adenylyltransferase, subunit 2	SMWW4_v1c07970	sulfate adenylyltransferase, subunit 2	SMDB11_0128	sulfate adenylyltransferase, subunit 2	D781_0772	sulfate adenylyltransferase, small subunit	Spro_0818	sulfate adenylyltransferase subunit 2	SerAS13_0745	sulfate adenylyltransferase	M621_03575	sulfate adenylyltransferase subunit 2	SOD_c06840	sulfate adenylyltransferase subunit 2	M495_03430	sulfate adenylyltransferase subunit 2	Z042_17925	sulfate adenylyltransferase subunit 2
56	L085_00280	uroporphyrin-III C-methyltransferase	SMWW4_v1c07960	uroporphyrin-III C-methyltransferase	SMDB11_0127	fused sirohemesynthase1,3-dimethyluroporphyriongen III dehydrogeseand siroheme ferrochelatase/uroporphyrinogenmethyltransfer>	D781_0771	uroporphyrin-III C-methyltransferase	Spro_0817	uroporphyrin-III C-methyltransferase	SerAS13_0744	siroheme synthase	M621_03570	sirohydrochlorin ferrochelatase	SOD_c06830	siroheme synthase	M495_03425	sirohydrochlorin ferrochelatase	Z042_17920	sirohydrochlorin ferrochelatase
57	L085_00285	alkaline phosphatase isozyme conversion aminopeptidase	SMWW4_v1c07950	aminopeptidase in alkaline phosphatase isozyme conversion	SMDB11_0126	aminopeptidase in alkaline phosphatase isozyme conversion	D781_0769	putative aminopeptidase	Spro_0815	alkaline phosphatase isozyme conversion aminopeptidase	SerAS13_0743	peptidase M28	M621_03565	alkaline phosphatase isozyme conversion aminopeptidase	SOD_c06820	alkaline phosphatase isozyme conversion protein Iap	M495_03420	alkaline phosphatase isozyme conversion aminopeptidase	Z042_17915	alkaline phosphatase isozyme conversion aminopeptidase
58	L085_00290	3'-phosphoadenosine 5'-phosphosulfate reductase	SMWW4_v1c07940	3'-phosphoadenosine 5'-phosphosulfate reductase	SMDB11_0125	3'-phosphoadenosine 5'-phosphosulfate reductase	D781_0768	phosphoadenylylsulfate reductase (thioredoxin)	Spro_0812	phosphoadenosine phosphosulfate reductase	SerAS13_0742	phosphoadenosine phosphosulfate reductase	M621_03560	phosphoadenosine phosphosulfate reductase	SOD_c06810	phosphoadenosine phosphosulfate reductase CysH	M495_03415	phosphoadenosine phosphosulfate reductase	Z042_17780	phosphoadenosine phosphosulfate reductase
59	L085_00295	sulfite reductase, beta subunit	SMWW4_v1c07930	sulfite reductase, beta subunit	SMDB11_0124	sulfite reductase, beta subunit,D(P)-binding,heme-binding	D781_0767	sulfite reductase (DPH) hemoprotein, beta-component	Spro_0811	sulfite reductase subunit beta	SerAS13_0741	Sulfite reductase (DPH) hemoprotein beta-component	M621_03555	sulfite reductase subunit beta	SOD_c06800	sulfite reductase [DpH] hemoprotein beta-componentCysI	M495_03410	sulfite reductase subunit beta	Z042_17775	sulfite reductase subunit beta
60	L085_00300	sulfite reductase, alpha subunit	SMWW4_v1c07920	sulfite reductase, alpha subunit	SMDB11_0123	sulfite reductase, alpha subunit, flavoprotein	D781_0766	sulfite reductase (DPH) flavoprotein, alpha-component	Spro_0810	sulfite reductase subunit alpha	SerAS13_0740	Sulfite reductase (DPH) flavoprotein alpha-component	M621_03550	sulfite reductase subunit alpha	SOD_c06790	sulfite reductase [DpH] flavoprotein alpha-componentCysJ	M495_03405	sulfite reductase subunit alpha	Z042_17770	sulfite reductase subunit alpha
61	L085_00305	6-pyruvoyl tetrahydrobiopterin synthase	SMWW4_v1c07910	6-pyruvoyl tetrahydrobiopterin synthase	SMDB11_0122	6-pyruvoyl tetrahydrobiopterin synthase	D781_0765	queuosine biosynthesis protein QueD	Spro_0809	putative 6-pyruvoyl tetrahydropterin synthase	SerAS13_0739	queuosine biosynthesis protein QueD	M621_03545	6-carboxy-5,6,7,8-tetrahydropterin synthase	SOD_c06780	6-carboxy-5,6,7,8-tetrahydropterin synthase	M495_03400	6-carboxy-5,6,7,8-tetrahydropterin synthase	Z042_17765	6-carboxy-5,6,7,8-tetrahydropterin synthase
62	L085_00310	7-carboxy-7-deazaguanine synthase	SMWW4_v1c07900	7-carboxy-7-deazaguanine synthase	SMDB11_0120	radical SAM superfamily protein	D781_0764	organic radical activating enzyme	Spro_0808	radical SAM domain-containing protein	SerAS13_0738	radical SAM protein	M621_03540	coenzyme PQQ biosynthesis protein	SOD_c06770	7-carboxy-7-deazaguanine synthase QueE	M495_03395	coenzyme PQQ biosynthesis protein	Z042_17760	coenzyme PQQ biosynthesis protein
63	L085_00315	major facilitator superfamily transporter	SMWW4_v1c07890	major facilitator superfamily transporter	SMDB11_0119	major facilitator superfamily protein	D781_0763	arabinose efflux permease family protein	Spro_0807	major facilitator transporter							M495_03390	4-hydroxybenzoate transporter
64	L085_00320	urocanate hydratase	SMWW4_v1c07880	urocate hydratase	SMDB11_0118	urocate hydratase	D781_0762	urocate hydratase	Spro_0805	urocate hydratase	SerAS13_0736	urocate hydratase	M621_03530	urocate hydratase	SOD_c06750	urocate hydratase HutU	M495_03385	urocate hydratase	Z042_17755	urocate hydratase
65	L085_00325	Histidine ammonia-lyase	SMWW4_v1c07870	Histidine ammonia-lyase	SMDB11_0117	histidine ammonia-lyase	D781_0761	histidine ammonia-lyase	Spro_0804	histidine ammonia-lyase	SerAS13_0735	histidine ammonia-lyase	M621_03525	histidine ammonia-lyase	SOD_c06740	histidine ammonia-lyase HutH	M495_03380	histidine ammonia-lyase	Z042_17750	histidine ammonia-lyase
66	L085_00330	amino acid permease-associated protein	SMWW4_v1c07860	amino acid permease-associated protein	SMDB11_0116	amino acid permease	D781_0760	gamma-aminobutyrate permease-like transporter	Spro_0803	amino acid permease-associated protein	SerAS13_0734	amino acid permease	M621_03520	permease	SOD_c06730	proline-specific permease ProY	M495_03375	permease	Z042_17745	permease
67	L085_00335	methionine gamma-lyase	SMWW4_v1c07850	methionine gamma-lyase	SMDB11_0115	l-methionine-gamma-lyase	D781_0759	methionine gamma-lyase	Spro_0798	methionine gamma-lyase	SerAS13_0733	methionine gamma-lyase	M621_03515	methionine gamma-lyase	SOD_c06720	methionine gamma-lyase MdeA	M495_03355	methionine gamma-lyase
68	L085_00340	hypothetical protein	SMWW4_v1c07840	hypothetical protein SMWW4_v1c07840	SMDB11_0114	hypothetical protein	D781_0758	hypothetical protein D781_0758	Spro_0797	hypothetical protein Spro_0797	SerAS13_0732	hypothetical protein	M621_03510	hypothetical protein M621_03510	SOD_c06710	hypothetical protein SOD_c06710	M495_03350	hypothetical protein M495_03350
69	L085_00345	hypothetical protein SMDB11_0113	SMWW4_v1c07830	FAD-dependent pyridine nucleotide-disulfide oxidoreductase	SMDB11_0113	hypothetical protein	D781_0757	D(FAD)-dependent dehydrogese	Spro_0796	FAD-dependent pyridine nucleotide-disulfide oxidoreductase	SerAS13_0731	FAD-dependent pyridine nucleotide-disulfide oxidoreductase	M621_03505	pyridine nucleotide-disulfide oxidoreductase	SOD_c06700	FAD-dependent pyridine nucleotide-disulfide oxidoreductase	M495_03345	pyridine nucleotide-disulfide oxidoreductase
70	L085_00350	enolase	SMWW4_v1c07820	enolase	SMDB11_0112	enolase	D781_0756	enolase	Spro_0795	phosphopyruvate hydratase	SerAS13_0730	enolase	M621_03500	enolase	SOD_c06690	enolase Eno	M495_03340	enolase	Z042_17735	enolase
71	L085_00355	CTP synthetase	SMWW4_v1c07810	CTP synthetase	SMDB11_0111	CTP synthetase	D781_0755	CTP synthase	Spro_0794	CTP synthetase	SerAS13_0729	CTP synthase	M621_03495	CTP synthetase	SOD_c06680	CTp synthase PyrG	M495_03335	CTP synthetase	Z042_17730	CTP synthetase
72	L085_00360	nucleoside triphosphate pyrophosphohydrolase	SMWW4_v1c07790	nucleoside triphosphate pyrophosphohydrolase	SMDB11_0110	nucleoside triphosphate pyrophosphohydrolase	D781_0754	MazG family protein	Spro_0793	nucleoside triphosphate pyrophosphohydrolase	SerAS13_0728	MazG family protein	M621_03490	nucleoside triphosphate pyrophosphohydrolase	SOD_c06670	nucleoside triphosphate pyrophosphohydrolase MazG	M495_03330	nucleoside triphosphate pyrophosphohydrolase	Z042_17725	nucleoside triphosphate pyrophosphohydrolase
73	L085_00365	(p)ppGpp synthetase I/GTP pyrophosphokinase	SMWW4_v1c07780	(p)ppGpp synthetase I/GTP pyrophosphokise	SMDB11_0109	(p)ppGpp synthetase I/GTP pyrophosphokise	D781_0753	(p)ppGpp synthetase, RelA/SpoT family	Spro_0792	GDP/GTP pyrophosphokise	SerAS13_0727	(p)ppGpp synthetase I SpoT/RelA	M621_03485	GTP pyrophosphokise	SOD_c06660	GTp pyrophosphokise RelA	M495_03325	GTP pyrophosphokise	Z042_17720	GTP pyrophosphokise
74	L085_00370	23S rRNA methyltransferase	SMWW4_v1c07770	23S rR m(5)U1939 methyltransferase, SAM-dependent	SMDB11_0108	23S rR (uracil-5)-methyltransferase	D781_0752	23S rR (uracil-5-)-methyltransferase RumA									M495_03320	23S rR methyltransferase	Z042_17715	23S rR methyltransferase
75	L085_00375	hybrid sensory histidine kinase	SMWW4_v1c07760	hybrid sensory histidine kise	SMDB11_0107	hybrid sensory histidine kise in two-component regulatory system with UvrY	D781_0751	sigl transduction histidine kise			SerAS13_0725	multi-sensor hybrid histidine kise
76	L085_00380	serine endoprotease	SMWW4_v1c07750	membrane-associated serine endoprotease	SMDB11_0106	serine endoprotease	D781_0742	periplasmic serine protease, Do/DeqQ family	Spro_0789	serine endoprotease	SerAS13_0723	protease Do	M621_03435	serine endoprotease	SOD_c06550	periplasmic serine endoprotease degp	M495_03310	serine endoprotease
77	L085_00385	deoxyguanosinetriphosphate triphosphohydrolase	SMWW4_v1c07740	deoxyguanosine triphosphate triphosphohydrolase	SMDB11_0104	deoxyguanosine triphosphate triphosphohydrolase	D781_0741	deoxyguanosinetriphosphate triphosphohydrolase, putative	Spro_0788	deoxyguanosinetriphosphate triphosphohydrolase	SerAS13_0722	deoxyguanosinetriphosphate triphosphohydrolase	M621_03430	deoxyguanosinetriphosphate triphosphohydrolase	SOD_c06540	deoxyguanosinetriphosphate triphosphohydrolase Dgt	M495_03305	deoxyguanosinetriphosphate triphosphohydrolase	Z042_17700	deoxyguanosinetriphosphate triphosphohydrolase
78	L085_00390	5'-methylthioadenosine/S-adenosylhomocysteine nucleosidase	SMWW4_v1c07730	5'-methylthioadenosine/S-adenosylhomocysteine nucleosidase	SMDB11_0103	5'-methylthioadenosine/S-adenosylhomocysteinenucleosidase	D781_0740	5'-methylthioadenosine/S-adenosylhomocysteine nucleosidase	Spro_0787	5'-methylthioadenosine/S-adenosylhomocysteine nucleosidase	SerAS13_0721	5'-methylthioadenosine/S-adenosylhomocysteine nucleosidase	M621_03425	5'-methylthioadenosine/S-adenosylhomocysteine nucleosidase	SOD_c06530	5'-methylthioadenosine/S-adenosylhomocysteine nucleosidase MtnN	M495_03300	5'-methylthioadenosine/S-adenosylhomocysteine nucleosidase	Z042_17695	5'-methylthioadenosine/S-adenosylhomocysteine nucleosidase
79	L085_00395	vitamin B12 transporter subunit: periplasmic-binding component of ABC superfamily	SMWW4_v1c07720	vitamin B12 transporter subunit: periplasmic-binding component of ABC superfamily	SMDB11_0102	vitamin B12 transporter subunit: periplasmic-binding component of ABC superfamily	D781_0739	ABC-type Fe3+-hydroxamate transport system, periplasmic component	Spro_0786	vitamin B12-transporter protein BtuF	SerAS13_0720	vitamin B12-binding protein	M621_03420	vitamin B12 transporter	SOD_c06520	vitamin B12-binding protein BtuF	M495_03295	vitamin B12 transporter	Z042_17690	vitamin B12 transporter
80	L085_00400	inner membrane protein, UPF0126 family	SMWW4_v1c07710	inner membrane protein, UPF0126 family	SMDB11_0101	putative membrane protein	D781_0738	putative membrane protein	Spro_0785	hypothetical protein Spro_0785	SerAS13_0719	hypothetical protein	M621_03415	hypothetical protein M621_03415	SOD_c06510	UpF0126 inner membrane protein YadS	M495_03290	hypothetical protein M495_03290	Z042_17685	hypothetical protein
81	L085_00405	iron-sulfur cluster insertion protein	SMWW4_v1c07700	iron-sulfur cluster insertion protein	SMDB11_0099	iron-sulfur cluster assembly accessory protein	D781_0737	Iron-sulfur cluster insertion apoprotein erpA	Spro_0783	iron-sulfur cluster assembly accessory protein	SerAS13_0718	Iron--sulfur cluster insertion protein erpA	M621_03410	iron-sulfur cluster insertion protein ErpA	SOD_c06500	iron--sulfur cluster insertion protein ErpA	M495_03280	iron-sulfur cluster insertion protein ErpA	Z042_17680	iron-sulfur cluster insertion protein ErpA
82	L085_00410	chloride channel, voltage-gated	SMWW4_v1c07690	chloride channel, voltage-gated	SMDB11_0098	chloride channel, voltage-gated	D781_0736	chloride channel protein EriC	Spro_0782	chloride channel protein	SerAS13_0717	H(+)/Cl(-) exchange transporter clcA	M621_03405	H(+)/Cl(-) exchange transporter ClcA	SOD_c06490	H(+)/Cl(-) exchange transporter ClcA	M495_03275	H(+)/Cl(-) exchange transporter ClcA
83	L085_00415	glutamate-1-semialdehyde aminotransferase	SMWW4_v1c07680	glutamate-1-semialdehyde aminotransferase	SMDB11_0097	glutamate-1-semialdehyde aminotransferase	D781_0735	glutamate-1-semialdehyde-2,1-aminomutase	Spro_0781	glutamate-1-semialdehyde aminotransferase	SerAS13_0716	glutamate-1-semialdehyde 2,1-aminomutase	M621_03400	glutamate-1-semialdehyde aminotransferase	SOD_c06480	glutamate-1-semialdehyde 2,1-aminomutase	M495_03270	glutamate-1-semialdehyde aminotransferase	Z042_17675	glutamate-1-semialdehyde aminotransferase
84	L085_00420	putative inner membrane protein	SMWW4_v1c07670	putative inner membrane protein	SMDB11_0096	predicted inner membrane protein	D781_0734	membrane protein required for beta-lactamase induction	Spro_0780	regulatory protein AmpE	SerAS13_0715	sigling modulator of AmpD, AmpE	M621_03395	regulatory protein	SOD_c06470	protein AmpE	M495_03265	regulatory protein	Z042_17670	regulatory protein
85	L085_00425	N-acetyl-anhydromuranmyl-L-alanine amidase	SMWW4_v1c07660	1,6-anhydro-N-acetylmuramyl-L-alanine amidase, Zn-dependent	SMDB11_0095	N-acetyl-anhydromuranmyl-L-alanine amidase					SerAS13_0714	N-acetylmuramyl-L-alanine amidase, negative regulator of AmpC, AmpD	M621_03390	N-acetyl-anhydromuranmyl-L-alanine amidase	SOD_c06460	1,6-anhydro-N-acetylmuramyl-L-alanine amidase AmpD	M495_03260	N-acetyl-anhydromuranmyl-L-alanine amidase
86	L085_00430	quinolinate phosphoribosyltransferase	SMWW4_v1c07650	quinolite phosphoribosyltransferase	SMDB11_0094	quinolite phosphoribosyltransferase	D781_0733	nicotite-nucleotide pyrophosphorylase (carboxylating)	Spro_0779	quinolite phosphoribosyltransferase	SerAS13_0713	nicotite-nucleotide pyrophosphorylase	M621_03385	nicotite-nucleotide pyrophosphorylase	SOD_c06450	nicotite-nucleotide pyrophosphorylase dC	M495_03255	nicotite-nucleotide pyrophosphorylase	Z042_17665	nicotite-nucleotide pyrophosphorylase
87	L085_00435	putative major pilin subunit	SMWW4_v1c07640	putative major pilin subunit	SMDB11_0093	predicted major pilin subunit	D781_0732	prepilin-type N-termil cleavage/methylation domain-containing protein	Spro_0778	putative major pilin subunit	SerAS13_0712	putative major pilin subunit	M621_03380	major pilin subunit	SOD_c06440	prepilin peptidase-dependent protein D	M495_03250	major pilin subunit	Z042_17660	major pilin subunit
88	L085_00440	type II/IV secretion system family protein	SMWW4_v1c07630	type II secretion system protein E	SMDB11_0092	conserved protein with nucleoside triphosphatehydrolase domain	D781_0731	type II secretory pathway, ATPase PulE/Tfp pilus assembly pathway, ATPase PilB	Spro_0777	hypothetical protein Spro_0777	SerAS13_0711	type II secretion system protein E	M621_03375	type II/IV secretion system family protein	SOD_c06430	protein transport protein HofB	M495_03245	type II/IV secretion system family protein
89	L085_00445	type II secretion protein F	SMWW4_v1c07620	type II secretion system F domain-containing protein	SMDB11_0091	assembly protein in type IV pilin biogenesis,transmembrane protein
90	L085_00450	guanosine 5'-monophosphate oxidoreductase	SMWW4_v1c07610	GMP reductase	SMDB11_0090	GMP reductase	D781_0729	guanosine monophosphate reductase, eukaryotic	Spro_0775	guanosine 5'-monophosphate oxidoreductase	SerAS13_0709	GMP reductase	M621_03365	guanosine 5'-monophosphate oxidoreductase	SOD_c06410	GMp reductase GuaC	M495_03235	guanosine 5'-monophosphate oxidoreductase	Z042_17645	guanosine 5'-monophosphate oxidoreductase
91	L085_00455	dephospho-CoA kinase	SMWW4_v1c07600	dephospho-CoA kise	SMDB11_0088	dephospho-CoA kise	D781_0728	dephospho-CoA kise	Spro_0774	dephospho-CoA kise	SerAS13_0708	dephospho-CoA kise	M621_03360	dephospho-CoA kise	SOD_c06400	dephospho-CoA kise CoaE	M495_03230	dephospho-CoA kise
92	L085_00460	hypothetical protein 07590	SMWW4_v1c07590	hypothetical protein SMWW4_v1c07590	SMDB11_0087	hypothetical protein	D781_0727	hypothetical protein D781_0727	Spro_0773	hypothetical protein Spro_0773	SerAS13_0707	hypothetical protein	M621_03355	hypothetical protein M621_03355	SOD_c06390	cell division protein ZapD	M495_03225	hypothetical protein M495_03225	Z042_17635	hypothetical protein
93	L085_00465	DNA gyrase inhibitor	SMWW4_v1c07580	D gyrase inhibitor	SMDB11_0086	hypothetical protein	D781_0726	hypothetical protein D781_0726	Spro_0772	hypothetical protein Spro_0772	SerAS13_0706	hypothetical protein	M621_03350	D gyrase inhibitor	SOD_c06380	D gyrase inhibitor YacG	M495_03220	D gyrase inhibitor	Z042_17630	D gyrase inhibitor
94	L085_00470	nucleoside triphosphate pyrophosphohydrolase	SMWW4_v1c07570	nucleoside triphosphate pyrophosphohydrolase, marked preference for dGTP	SMDB11_0085	nucleoside triphosphate pyrophosphohydrolase,marked preference for dGTP	D781_0725	8-oxo-dGTPase	Spro_0771	nucleoside triphosphate pyrophosphohydrolase	SerAS13_0705	mutator MutT protein	M621_03345	nucleoside triphosphate pyrophosphohydrolase	SOD_c06370	8-oxo-dGTp diphosphatase MutT	M495_03215	nucleoside triphosphate pyrophosphohydrolase	Z042_17610	nucleoside triphosphate pyrophosphohydrolase
95	L085_00475	preprotein translocase subunit SecA	SMWW4_v1c07560	preprotein translocase subunit, ATPase	SMDB11_0084	preprotein translocase subunit, ATPase	D781_0724	protein translocase subunit secA	Spro_0770	preprotein translocase subunit SecA	SerAS13_0704	protein translocase subunit secA	M621_03340	preprotein translocase subunit SecA	SOD_c06360	protein translocase subunit SecA	M495_03210	preprotein translocase subunit SecA	Z042_17605	preprotein translocase subunit SecA
96	L085_00480	regulator of secA translation	SMWW4_v1c07550	regulator of secA translation	SMDB11_0083	regulator of secA translation
97	L085_00485	hypothetical protein	SMWW4_v1c07540	hypothetical protein SMWW4_v1c07540	SMDB11_0082	hypothetical protein
98	L085_00490	UDP-3-O-acyl N-acetylglucosamine deacetylase	SMWW4_v1c07530	UDP-3-O-acyl N-acetylglucosamine deacetylase	SMDB11_0081	UDP-3-O-acyl N-acetylglucosamine deacetylase	D781_0721	UDP-3-O-(3-hydroxymyristoyl) N-acetylglucosamine deacetylase	Spro_0767	UDP-3-O-[3-hydroxymyristoyl] N-acetylglucosamine deacetylase	SerAS13_0701	UDP-3-O-(3-hydroxymyristoyl) N-acetylglucosamine deacetylase	M621_03325	UDP-3-O-(3-hydroxymyristoyl) glucosamine N-acyltransferase	SOD_c06330	UDp-3-O-[3-hydroxymyristoyl] N-acetylglucosamine deacetylase LpxC	M495_03195	UDP-3-O-(3-hydroxymyristoyl) glucosamine N-acyltransferase	Z042_17590	UDP-3-O-(3-hydroxymyristoyl) glucosamine N-acyltransferase
99	L085_00495	cell division protein FtsZ	SMWW4_v1c07520	cell division protein FtsZ	SMDB11_0080	GTP-binding tubulin-like cell division protein	D781_0720	cell division protein FtsZ	Spro_0766	cell division protein FtsZ	SerAS13_0700	cell division protein FtsZ	M621_03320	peptidase M23	SOD_c06320	cell division protein FtsZ	M495_03190	peptidase M23	Z042_17585	peptidase M23
100	L085_00500	cell division protein FtsA	SMWW4_v1c07510	cell division protein FtsA	SMDB11_0079	ATP-binding cell division protein involved inrecruitment of FtsK to Z ring	D781_0719	cell division protein FtsA	Spro_0765	cell division protein FtsA	SerAS13_0699	cell division protein FtsA	M621_03315	cell division protein FtsA	SOD_c06310	cell division protein FtsA	M495_03185	cell division protein FtsA	Z042_17580	cell division protein FtsA
101	L085_00505	cell division protein FtsQ	SMWW4_v1c07500	cell division protein FtsQ	SMDB11_0078	membrane anchored protein involved in growth of wall at septum	D781_0718	cell division septal protein	Spro_0764	cell division protein FtsQ	SerAS13_0698	cell division protein FtsQ	M621_03310	cell division protein FtsQ	SOD_c06300	cell division protein FtsQ	M495_03180	cell division protein FtsQ	Z042_17575	cell division protein FtsQ
102	L085_00510	D-alanine--D-alanine ligase	SMWW4_v1c07490	D-alanine:D-alanine ligase	SMDB11_0077	UDP-N-acetylmuramate: L-alanine ligase	D781_0717	D-alanine--D-alanine ligase	Spro_0763	D-alanine--D-alanine ligase	SerAS13_0697	D-alanine--D-alanine ligase	M621_03305	D-alanine--D-alanine ligase	SOD_c06290	D-alanine--D-alanine ligase Ddl	M495_03175	D-alanine--D-alanine ligase
103	L085_00515	UDP-N-acetylmuramate: L-alanine ligase	SMWW4_v1c07480	UDP-N-acetylmuramate:L-alanine ligase	SMDB11_0076	UDP-N-acetylmuramate: L-alanine ligase	D781_0716	UDP-N-acetylmuramate--L-alanine ligase	Spro_0762	UDP-N-acetylmuramate--L-alanine ligase	SerAS13_0696	UDP-N-acetylmuramate--L-alanine ligase	M621_03300	UDP-N-acetylmuramate--alanine ligase	SOD_c06280	UDp-N-acetylmuramate--L-alanine ligase MurC	M495_03170	UDP-N-acetylmuramate--alanine ligase	Z042_17565	UDP-N-acetylmuramate--alanine ligase
104	L085_00520	N-acetylglucosaminyl transferase	SMWW4_v1c07470	N-acetylglucosaminyl transferase	SMDB11_0075	N-acetylglucosaminyl transferase	D781_0715	UDP-N-acetylglucosamine--N-acetylmuramyl-(pentapeptide) pyrophosphoryl-undecaprenol N-acetylglucosamine transferase	Spro_0761	undecaprenyldiphospho-muramoylpentapeptide beta-N- acetylglucosaminyltransferase	SerAS13_0695	UDP-N-acetylglucosamine-N-acetylmuramyl- (pentapeptide) pyrophosphoryl-undecaprenol N- acetylglucosamine transferase	M621_03295	UDP-diphospho-muramoylpentapeptide beta-N- acetylglucosaminyltransferase	SOD_c06270	UDp-N-acetylglucosamine--N-acetylmuramyl-(pentapeptide) pyrophosphoryl-undecaprenol N-acetylglucosamine transferase MurG	M495_03165	UDP-diphospho-muramoylpentapeptide beta-N- acetylglucosaminyltransferase	Z042_17560	UDP-diphospho-muramoylpentapeptide beta-N- acetylglucosaminyltransferase
105	L085_00525	cell division protein FtsW	SMWW4_v1c07460	lipid II flippase	SMDB11_0074	integral membrane protein involved instabilizing FstZ ring during cell division	D781_0714	cell division-specific peptidoglycan biosynthesis regulator FtsW	Spro_0760	cell division protein FtsW	SerAS13_0694	cell division protein FtsW	M621_03290	cell division protein FtsW	SOD_c06260	lipid II flippase FtsW	M495_03160	cell division protein FtsW	Z042_17555	cell division protein FtsW
106	L085_00530	UDP-N-acetylmuramoyl-L-alanine:D-glutamate ligase	SMWW4_v1c07450	UDP-N-acetylmuramoyl-L-alanine:D-glutamate ligase	SMDB11_0073	UDP-N-acetylmuramoyl-L-alanine:D-glutamateligase	D781_0713	UDP-N-acetylmuramoylalanine--D-glutamate ligase	Spro_0759	UDP-N-acetylmuramoyl-L-alanyl-D-glutamate synthetase	SerAS13_0693	UDP-N-acetylmuramoylalanine--D-glutamate ligase	M621_03285	UDP-N-acetylmuramoyl-L-alanyl-D-glutamate synthetase	SOD_c06250	UDp-N-acetylmuramoylalanine--D-glutamate ligase MurD	M495_03155	UDP-N-acetylmuramoyl-L-alanyl-D-glutamate synthetase	Z042_17550	UDP-N-acetylmuramoyl-L-alanyl-D-glutamate synthetase
107	L085_00535	phospho-N-acetylmuramoyl-pentapeptide transferase	SMWW4_v1c07440	phospho-N-acetylmuramoyl-pentapeptide transferase	SMDB11_0072	phospho-N-acetylmuramoyl-pentapeptidetransferase	D781_0712	Phospho-N-acetylmuramoyl-pentapeptide-transferase	Spro_0758	phospho-N-acetylmuramoyl-pentapeptide-transferase	SerAS13_0692	Phospho-N-acetylmuramoyl-pentapeptide-transferase	M621_03280	phospho-N-acetylmuramoyl-pentapeptide-transferase	SOD_c06240	phospho-N-acetylmuramoyl-pentapeptide-transferase MraY	M495_03150	phospho-N-acetylmuramoyl-pentapeptide-transferase	Z042_17545	phospho-N-acetylmuramoyl-pentapeptide-transferase
108	L085_00540	UDP-N-acetylmuramoyl-tripeptide--D-alanyl-D-alanine ligase	SMWW4_v1c07430	UDP-N-acetylmuramoyl-tripeptide:D-alanyl-D-alanine ligase	SMDB11_0071	UDP-N-acetylmuramoyl-tripeptide:D-alanyl-D-alanine ligase	D781_0711	UDP-N-acetylmuramoyl-tripeptide--D-alanyl-D-alanine ligase	Spro_0757	UDP-N-acetylmuramoyl-tripeptide--D-alanyl-D-alanine ligase	SerAS13_0691	UDP-N-acetylmuramoylalanyl-D-glutamyl-2,6-diaminopimelate/D-alanyl-D-alanyl ligase	M621_03275	UDP-N-acetylmuramoyl-tripeptide--D-alanyl-D-alanine ligase	SOD_c06230	UDp-N-acetylmuramoyl-tripeptide--D-alanyl-D-alanine ligase MurF	M495_03145	UDP-N-acetylmuramoyl-tripeptide--D-alanyl-D-alanine ligase	Z042_17540	UDP-N-acetylmuramoyl-tripeptide--D-alanyl-D-alanine ligase
109	L085_00545	UDP-N-acetylmuramoyl-L-alanyl-D-glutamate:meso- diaminopimelate ligase	SMWW4_v1c07420	UDP-N-acetylmuramoyl-L-alanyl-D-glutamate:meso- diaminopimelate ligase	SMDB11_0070	UDP-N-acetylmuramoyl-L-alanyl-D-glutamate:meso-diaminopimelate ligase	D781_0710	UDP-N-acetylmuramyl-tripeptide synthetase	Spro_0756	UDP-N-acetylmuramoylalanyl-D-glutamate--2,6-diaminopimelate ligase	SerAS13_0690	UDP-N-acetylmuramoyl-L-alanyl-D-glutamate--2,6-diaminopimelate ligase	M621_03270	UDP-N-acetylmuramoylalanyl-D-glutamate--2,6-diaminopimelate ligase	SOD_c06220	UDp-N-acetylmuramoyl-L-alanyl-D-glutamate--2,6-diaminopimelate ligase	M495_03140	UDP-N-acetylmuramoylalanyl-D-glutamate--2,6-diaminopimelate ligase	Z042_17535	UDP-N-acetylmuramoylalanyl-D-glutamate--2,6-diaminopimelate ligase
110	L085_00550	penicillin-binding protein 3	SMWW4_v1c07410	penicillin-binding protein 3	SMDB11_0069	transpeptidase FtsI	D781_0709	cell division protein FtsI/penicillin-binding protein 2	Spro_0755	peptidoglycan glycosyltransferase	SerAS13_0689	peptidoglycan glycosyltransferase	M621_03265	cell division protein FtsI	SOD_c06210	peptidoglycan synthase FtsI	M495_03135	cell division protein FtsI	Z042_17530	cell division protein FtsI
111	L085_00555	cell division protein FtsL	SMWW4_v1c07400	membrane bound cell division protein	SMDB11_0068	membrane bound cell division protein at septum containing leucine zipper motif	D781_0708	cell division protein FtsL	Spro_0754	cell division protein FtsL	SerAS13_0688	cell division protein FtsL	M621_03260	cell division protein FtsL	SOD_c06200	cell division protein FtsL	M495_03130	cell division protein FtsL	Z042_17525	cell division protein FtsL
112	L085_00560	16S rRNA m(4)C1402 methyltransferase, SAM-dependent	SMWW4_v1c07390	16S rR m(4)C1402 methyltransferase, SAM-dependent	SMDB11_0067	S-adenosyl-dependent methyltransferase activityon membrane-located substrates	D781_0707	S-adenosyl-methyltransferase MraW	Spro_0753	S-adenosyl-methyltransferase MraW	SerAS13_0687	Ribosomal R small subunit methyltransferase H	M621_03255	16S rR methyltransferase	SOD_c06190	ribosomal R small subunit methyltransferase H	M495_03125	16S rR methyltransferase	Z042_17520	16S rR methyltransferase
113	L085_00565	cell division protein MraZ	SMWW4_v1c07380	RsmH methytransferase inhibitor	SMDB11_0066	hypothetical protein	D781_0706	mraZ protein	Spro_0752	cell division protein MraZ	SerAS13_0686	protein mraZ	M621_03250	cell division protein MraZ	SOD_c06180	protein MraZ	M495_03120	cell division protein MraZ	Z042_17515	cell division protein MraZ
114	L085_00570	alanine exporter, alanine-inducible, stress-responsive	SMWW4_v1c07370	alanine exporter, alanine-inducible, stress-responsive	SMDB11_0064	putative inner membrane protein			Spro_0751	hypothetical protein Spro_0751	SerAS13_0685	hypothetical protein	M621_03245	alanine transporter	SOD_c06170	L-alanine exporter AlaE	M495_03115	alanine transporter	Z042_17510	alanine transporter
115	L085_00575	DNA-binding transcriptional repressor-activator for carbon metabolism	SMWW4_v1c07360	D-binding transcriptiol repressor-activator for carbon metabolism	SMDB11_0063	D-binding transcriptiol dual regulator	D781_0705	transcriptiol regulator, LacI family	Spro_0750	D-binding transcriptiol regulator FruR	SerAS13_0684	LacI family transcriptiol regulator	M621_03240	transcriptiol regulator	SOD_c06160	catabolite repressor/activator	M495_03110	transcriptiol regulator	Z042_17505	transcriptiol regulator
116	L085_00580	acetolactate synthase 3 regulatory subunit	SMWW4_v1c07350	acetolactate synthase III, thiamin-dependent, small subunit	SMDB11_0062	acetolactate synthase III, thiamin-dependent,small subunit	D781_0704	acetolactate synthase, small subunit	Spro_0749	acetolactate synthase 3 regulatory subunit	SerAS13_0683	acetolactate synthase small subunit	M621_03235	acetolactate synthase	SOD_c06150	acetolactate synthase isozyme 3 small subunit IlvH	M495_03105	acetolactate synthase	Z042_17500	acetolactate synthase
117	L085_00585	acetolactate synthase III, large subunit	SMWW4_v1c07340	acetolactate synthase III, large subunit	SMDB11_0061	acetolactate synthase III, large subunit	D781_0703	acetolactate synthase, large subunit	Spro_0748	acetolactate synthase 3 catalytic subunit	SerAS13_0682	acetolactate synthase large subunit	M621_03230	acetolactate synthase	SOD_c06140	acetolactate synthase isozyme 3 large subunit IlvI	M495_03100	acetolactate synthase	Z042_17495	acetolactate synthase
118	L085_00590	AMP-dependent synthetase and ligase	SMWW4_v1c07330	AMP-dependent synthetase and ligase	SMDB11_0060	putative AMP-binding enzyme	D781_0702	AMP-forming long-chain acyl-CoA synthetase	Spro_0747	AMP-dependent synthetase and ligase	SerAS13_0681	long-chain-fatty-acid--CoA ligase	M621_03225	long-chain fatty acid--CoA ligase	SOD_c06130	long-chain-fatty-acid--CoA ligase	M495_03095	long-chain fatty acid--CoA ligase	Z042_17490	long-chain fatty acid--CoA ligase
119	L085_00595	leucine transcriptional activator	SMWW4_v1c07320	D-binding transcriptiol activator	SMDB11_0059	transcriptiol regulator of the leu operon	D781_0701	transcriptiol regulator	Spro_0746	leucine transcriptiol activator	SerAS13_0680	LysR family transcriptiol regulator	M621_03220	leucine transcriptiol activator	SOD_c06120	putative HTH-type transcriptiol regulator LeuO	M495_03090	leucine transcriptiol activator	Z042_17485	leucine transcriptiol activator
120	L085_00600	2-isopropylmalate synthase	SMWW4_v1c07310	2-isopropylmalate synthase	SMDB11_0058	2-isopropylmalate synthase	D781_0699	2-isopropylmalate synthase	Spro_0745	2-isopropylmalate synthase	SerAS13_0679	2-isopropylmalate synthase	M621_03215	2-isopropylmalate synthase	SOD_c06110	2-isopropylmalate synthase LeuA	M495_03085	2-isopropylmalate synthase	Z042_17480	2-isopropylmalate synthase
121	L085_00605	3-isopropylmalate dehydrogenase, NAD(+)-dependent	SMWW4_v1c07300	3-isopropylmalate dehydrogese, D(+)-dependent	SMDB11_0057	3-isopropylmalate dehydrogese	D781_0698	3-isopropylmalate dehydrogese	Spro_0744	3-isopropylmalate dehydrogese	SerAS13_0678	3-isopropylmalate dehydrogese	M621_03210	3-isopropylmalate dehydrogese	SOD_c06100	3-isopropylmalate dehydrogese LeuB	M495_03080	3-isopropylmalate dehydrogese	Z042_17475	3-isopropylmalate dehydrogese
122	L085_00610	3-isopropylmalate dehydratase large subunit	SMWW4_v1c07290	3-isopropylmalate dehydratase large subunit	SMDB11_0056	3-isopropylmalate isomerase subunit,dehydratase component	D781_0697	3-isopropylmalate dehydratase, large subunit	Spro_0743	isopropylmalate isomerase large subunit	SerAS13_0677	3-isopropylmalate dehydratase large subunit	M621_03205	3-isopropylmalate dehydratase large subunit	SOD_c06090	3-isopropylmalate dehydratase large subunit LeuC	M495_03075	3-isopropylmalate dehydratase large subunit	Z042_17470	3-isopropylmalate dehydratase large subunit
123	L085_00615	3-isopropylmalate dehydratase small subunit	SMWW4_v1c07280	3-isopropylmalate dehydratase small subunit	SMDB11_0055	3-isopropylmalate isomerase subunit	D781_0696	3-isopropylmalate dehydratase, small subunit	Spro_0742	isopropylmalate isomerase small subunit	SerAS13_0676	3-isopropylmalate dehydratase small subunit	M621_03200	isopropylmalate isomerase	SOD_c06080	3-isopropylmalate dehydratase small subunit LeuD	M495_03070	isopropylmalate isomerase	Z042_17465	isopropylmalate isomerase
124	L085_00620	putative transporter	SMWW4_v1c07270	putative transporter	SMDB11_0054	putative transporter	D781_0695	anion transporter	Spro_0741	anion transporter	SerAS13_0675	anion transporter	M621_03195	C4-dicarboxylate ABC transporter	SOD_c06070	malate transporter YflS	M495_03065	C4-dicarboxylate ABC transporter	Z042_17460	C4-dicarboxylate ABC transporter
125	L085_00625	MFS transporter	SMWW4_v1c07260	broad specificity sugar efflux system	SMDB11_0053	broad specificity sugar efflux system
126	L085_00630	hypothetical protein 07250	SMWW4_v1c07250	hypothetical protein SMWW4_v1c07250	SMDB11_0051A	hypothetical protein			Spro_0739	hypothetical protein Spro_0739					SOD_c06050	hypothetical protein SOD_c06050	M495_03055	hypothetical protein M495_03055	Z042_17450	hypothetical protein
127	L085_00635	transcriptional regulator SgrR	SMWW4_v1c07240	transcriptiol regulator SgrR	SMDB11_0051	D-binding transcriptiol regulator	D781_0692	ABC-type uncharacterized transport system, periplasmic component	Spro_0738	transcriptiol regulator SgrR	SerAS13_0672	HTH-type transcriptiol regulator sgrR	M621_03180	transcriptiol regulator	SOD_c06040	HTH-type transcriptiol regulator SgrR	M495_03050	transcriptiol regulator	Z042_17445	transcriptiol regulator
128	L085_00640	thiamin transporter substrate binding subunit	SMWW4_v1c07230	thiamin transporter substrate binding subunit	SMDB11_0050	thiamin transporter subunit	D781_0691	thiamine ABC transporter, periplasmic binding protein	Spro_0737	thiamine transporter substrate binding subunit	SerAS13_0671	thiamine ABC transporter substrate-binding protein	M621_03175	thiamine ABC transporter substrate-binding protein	SOD_c06030	thiamine-binding periplasmic protein ThiB	M495_03045	thiamine ABC transporter substrate-binding protein	Z042_17440	thiamine ABC transporter substrate-binding protein
129	L085_00645	thiamine transporter membrane protein	SMWW4_v1c07220	thiamine transporter membrane protein	SMDB11_0049	fused thiamin transporter subunits of ABC superfamily: membrane components	D781_0690	thiamine ABC transporter, permease protein	Spro_0736	thiamine transporter membrane protein	SerAS13_0670	thiamine ABC transporter inner membrane subunit	M621_03170	thiamine transporter membrane protein	SOD_c06020	thiamine transport system permease protein thip	M495_03040	thiamine transporter membrane protein	Z042_17435	thiamine transporter membrane protein
130	L085_00650	thiamine ABC transporter ATP-binding protein	SMWW4_v1c07210	thiamin transporter ATP-binding subunit	SMDB11_0048	thiamin transporter subunit	D781_0689	thiamine ABC transporter, ATP-binding protein	Spro_0735	thiamine transporter ATP-binding subunit	SerAS13_0669	ABC transporter ATPase	M621_03165	thiamine ABC transporter ATP-binding protein	SOD_c06010	thiamine import ATP-binding protein ThiQ	M495_03035	thiamine ABC transporter ATP-binding protein	Z042_17430	thiamine ABC transporter ATP-binding protein
131	L085_00655	acetolactate synthase catalytic subunit	SMWW4_v1c07200	acetolactate synthase I, large subunit	SMDB11_0046	acetolactate synthase I, large subunit	D781_0688	acetolactate synthase, large subunit	Spro_0734	acetolactate synthase catalytic subunit	SerAS13_0668	acetolactate synthase large subunit	M621_03160	acetolactate synthase	SOD_c06000	acetolactate synthase isozyme 1 large subunit IlvB	M495_03030	acetolactate synthase	Z042_17425	acetolactate synthase
132	L085_00660	acetolactate synthase	SMWW4_v1c07190	acetolactate synthase I, small subunit	SMDB11_0045	acetolactate synthase I, small subunit	D781_0687	acetolactate synthase, small (regulatory) subunit	Spro_0733	acetolactate synthase 1 regulatory subunit	SerAS13_0667	amino acid-binding ACT protein	M621_03155	acetolactate synthase	SOD_c05990	acetolactate synthase isozyme 1 small subunit IlvN	M495_03025	acetolactate synthase	Z042_17420	acetolactate synthase
133	L085_00665	inner membrane protein, SNARE_assoc family	SMWW4_v1c07180	inner membrane protein, SRE_assoc family	SMDB11_0044	DedA-family membrane protein	D781_0686	putative membrane-associated protein	Spro_0732	hypothetical protein Spro_0732	SerAS13_0666	hypothetical protein	M621_03150	membrane protein	SOD_c05980	inner membrane protein YabI	M495_03020	membrane protein	Z042_17415	membrane protein
134	L085_00670	DNA polymerase	SMWW4_v1c07170	D polymerase II	SMDB11_0043	D polymerase II	D781_0685	D polymerase elongation subunit (family B)	Spro_0731	D polymerase II	SerAS13_0665	D polymerase B region	M621_03145	D polymerase	SOD_c05970	D polymerase II	M495_03015	D polymerase	Z042_17410	D polymerase
135	L085_00675	RNA polymerase-associated helicase protein	SMWW4_v1c07160	R polymerase-associated helicase protein	SMDB11_0042	R polymerase-associated helicase protein	D781_0684	D/R helicase, superfamily II, SNF2 family	Spro_0730	ATP-dependent helicase HepA	SerAS13_0664	R polymerase-associated protein rapA	M621_03140	ATP-dependent helicase	SOD_c05960	R polymerase-associated protein RapA	M495_03010	ATP-dependent helicase	Z042_17405	ATP-dependent helicase
136	L085_00680	pseudouridine synthase	SMWW4_v1c07150	pseudouridine synthase for 23S rR and tRphe	SMDB11_0041	23S rR/tR pseudouridine synthase A	D781_0683	23S R-specific pseudouridylate synthase	Spro_0729	pseudouridine synthase	SerAS13_0663	pseudouridine synthase	M621_03135	23S rR/tR pseudouridine synthase A	SOD_c05950	ribosomal large subunit pseudouridine synthase A	M495_03005	23S rR/tR pseudouridine synthase A	Z042_17220	23S rR/tR pseudouridine synthase A
137	L085_00685	DnaJ-like protein, membrane anchored	SMWW4_v1c07140	DJ-like protein, membrane anchored	SMDB11_0040	DJ-like protein, membrane anchored	D781_0682	protein with DJ-like domain	Spro_0728	D-J like membrane chaperone protein							M495_03000	molecular chaperone DJ	Z042_17215	molecular chaperone DJ
138	L085_00690	LPS assembly outer membrane complex protein LptD	SMWW4_v1c07130	LPS assembly OM complex LptDE, beta-barrel component	SMDB11_0039	exported protein required for envelope biosynthesis and integrity
139	L085_00695	peptidyl-prolyl cis-trans isomerase	SMWW4_v1c07120	peptidyl-prolyl cis-trans isomerase	SMDB11_0038	peptidyl-prolyl cis-trans isomerase SurA	D781_0680	parvulin-like peptidyl-prolyl isomerase	Spro_0726	peptidyl-prolyl cis-trans isomerase SurA	SerAS13_0660	Chaperone surA	M621_03120	peptidyl-prolyl cis-trans isomerase	SOD_c05920	chaperone SurA	M495_02990	peptidyl-prolyl cis-trans isomerase	Z042_17205	peptidyl-prolyl cis-trans isomerase
140	L085_00700	4-hydroxythreonine-4-phosphate dehydrogenase	SMWW4_v1c07110	4-hydroxy-L-threonine phosphate dehydrogese, D-dependent	SMDB11_0037	4-hydroxy-L-threonine phosphate dehydrogese,D-dependent	D781_0679	4-hydroxythreonine-4-phosphate dehydrogese	Spro_0725	4-hydroxythreonine-4-phosphate dehydrogese	SerAS13_0659	4-hydroxythreonine-4-phosphate dehydrogese	M621_03115	4-hydroxythreonine-4-phosphate dehydrogese	SOD_c05910	4-hydroxythreonine-4-phosphate dehydrogese PdxA	M495_02985	4-hydroxythreonine-4-phosphate dehydrogese	Z042_17200	4-hydroxythreonine-4-phosphate dehydrogese
141	L085_00705	16S rRNA dimethyladenosine transferase, SAM-dependent	SMWW4_v1c07100	16S rR dimethyladenosine transferase, SAM-dependent	SMDB11_0036	S-adenosylmethionine-6-N',N'-adenosyl (rR) dimethyltransferase	D781_0678	dimethyladenosine transferase	Spro_0724	dimethyladenosine transferase	SerAS13_0658	ribosomal R small subunit methyltransferase A	M621_03110	16S rR methyltransferase	SOD_c05900	ribosomal R small subunit methyltransferase A	M495_02980	16S rR methyltransferase	Z042_17195	16S rR methyltransferase
142	L085_00710	CO2+/MG2+ efflux protein ApaG	SMWW4_v1c07090	protein associated with Co2+ and Mg2+ efflux	SMDB11_0035	protein associated with Co2+ and Mg2+ efflux	D781_0677	uncharacterized protein affecting Mg2+/Co2+ transport	Spro_0723	ApaG protein	SerAS13_0657	protein ApaG	M621_03105	cobalt transporter	SOD_c05890	protein ApaG	M495_02975	cobalt transporter	Z042_17190	cobalt transporter
143	L085_00715	diadenosine tetraphosphatase	SMWW4_v1c07080	diadenosine tetraphosphatase	SMDB11_0034	diadenosine tetraphosphatase	D781_0676	symmetrical bis(5'-nucleosyl)-tetraphosphatase	Spro_0722	diadenosine tetraphosphatase	SerAS13_0656	bis(5'-nucleosyl)-tetraphosphatase	M621_03100	diadenosine tetraphosphatase	SOD_c05880	Bis(5'-nucleosyl)-tetraphosphatase, symmetrical	M495_02970	diadenosine tetraphosphatase	Z042_17185	diadenosine tetraphosphatase
144	L085_00720	transcriptional initiation protein Tat	SMWW4_v1c07070	hypothetical protein SMWW4_v1c07070	SMDB11_0033	putative exported protein	D781_0675	putative phosphatase	Spro_0721	hypothetical protein Spro_0721	SerAS13_0655	hypothetical protein	M621_03095	transcriptiol initiation protein Tat	SOD_c05870	hypothetical protein SOD_c05870	M495_02965	transcriptiol initiation protein Tat	Z042_17180	transcriptiol initiation protein Tat
145	L085_00725	dihydrofolate reductase	SMWW4_v1c07060	dihydrofolate reductase	SMDB11_0032	dihydrofolate reductase	D781_0673	dihydrofolate reductase	Spro_0720	dihydrofolate reductase	SerAS13_0654	Dihydrofolate reductase	M621_03090	dihydrofolate reductase	SOD_c05860	dihydrofolate reductase FolA	M495_02960	dihydrofolate reductase	Z042_17170	dihydrofolate reductase
146	L085_00730	hypothetical protein	SMWW4_v1c07050	inner membrane protein	SMDB11_0031	putative membrane protein	D781_0672	hypothetical protein D781_0672	Spro_0719	hypothetical protein Spro_0719	SerAS13_0653	hypothetical protein	M621_03085	hypothetical protein M621_03085	SOD_c05850	UpF0442 protein	M495_02955	hypothetical protein M495_02955	Z042_17165	hypothetical protein
147	L085_00735	inner membrane protein, H-NS-repressed, DUF1212 family	SMWW4_v1c07040	inner membrane protein, H-NS-repressed, DUF1212 family	SMDB11_0030	putative membrane protein	D781_0671	hypothetical protein D781_0671	Spro_0718	hypothetical protein Spro_0718	SerAS13_0652	hypothetical protein	M621_03080	membrane protein	SOD_c05840	inner membrane protein yjjp	M495_02950	membrane protein	Z042_17160	membrane protein
148	L085_00740	LysE-type translocator	SMWW4_v1c07030	lysine exporter protein LysE/YggA	SMDB11_0029	LysE-type translocator	D781_0670	putative threonine efflux protein	Spro_0717	lysine exporter protein LysE/YggA	SerAS13_0651	lysine exporter protein LysE/YggA	M621_03075	lysine transporter LysE	SOD_c05830	threonine efflux protein RhtC	M495_02945	lysine transporter LysE	Z042_17155	lysine transporter LysE
149	L085_00745	potassium transporter	SMWW4_v1c07020	potassium:proton antiporter	SMDB11_0028	potassium:proton antiporter	D781_0659	Kef-type potassium/proton antiporter, CPA2 family	Spro_0716	glutathione-regulated potassium-efflux system protein KefC	SerAS13_0650	potassium efflux system protein	M621_03070	potassium transporter	SOD_c05820	glutathione-regulated potassium-efflux system protein KefC	M495_02940	potassium transporter
150	L085_00750	potassium-efflux system ancillary protein for KefC	SMWW4_v1c07010	potassium-efflux system ancillary protein for KefC	SMDB11_0027	flavoprotein subunit for the KefC potassium efflux system	D781_0658	putative DPH-quinone reductase (modulator of drug activity B)	Spro_0715	glutathione-regulated potassium-efflux system ancillary protein KefF	SerAS13_0649	D(P)H dehydrogese (quinone)	M621_03065	potassium transporter	SOD_c05810	glutathione-regulated potassium-efflux system ancillary protein KefF	M495_02935	potassium transporter
151	L085_00755	carbamoyl-phosphate synthase large subunit	SMWW4_v1c07000	carbamoyl-phosphate synthase large subunit	SMDB11_0026	carbamoyl-phosphate synthase large subunit	D781_0657	carbamoyl-phosphate synthase, large subunit	Spro_0714	carbamoyl phosphate synthase large subunit	SerAS13_0648	carbamoyl-phosphate synthase large subunit	M621_03060	carbamoyl phosphate synthase large subunit	SOD_c05800	carbamoyl-phosphate synthase large chain	M495_02930	carbamoyl phosphate synthase large subunit	Z042_17150	carbamoyl phosphate synthase large subunit
152	L085_00760	carbamoyl phosphate synthetase small subunit, glutamine amidotransferase	SMWW4_v1c06990	carbamoyl phosphate synthetase small subunit, glutamine amidotransferase	SMDB11_0025	carbamoyl phosphate synthetase small subunit,glutamine amidotransferase	D781_0656	carbamoyl-phosphate synthase, small subunit	Spro_0713	carbamoyl phosphate synthase small subunit	SerAS13_0647	carbamoyl-phosphate synthase small subunit	M621_03055	carbamoyl phosphate synthase small subunit	SOD_c05790	carbamoyl-phosphate synthase small chain	M495_02925	carbamoyl phosphate synthase small subunit	Z042_17145	carbamoyl phosphate synthase small subunit
153	L085_00765	dihydrodipicolinate reductase	SMWW4_v1c06980	dihydrodipicolite reductase	SMDB11_0024	dihydrodipicolite reductase	D781_0655	dihydrodipicolite reductase	Spro_0712	dihydrodipicolite reductase	SerAS13_0646	Dihydrodipicolite reductase	M621_03050	dihydrodipicolite reductase	SOD_c05780	dihydrodipicolite reductase DapB	M495_02920	dihydrodipicolite reductase	Z042_17140	dihydrodipicolite reductase
154	L085_00780	pyoverdine biosynthesis protein	SMWW4_v1c06960	taurine catabolism dioxygese TauD/TfdA	SMDB11_0022	pyoverdine biosynthesis protein			Spro_0704	taurine catabolism dioxygese TauD/TfdA	SerAS13_0644	taurine catabolism dioxygese tauD/tfdA	M621_03040	pyoverdine biosynthesis protein	SOD_c05760	hypothetical protein SOD_c05760	M495_02880	pyoverdine biosynthesis protein
155	L085_00785	pyoverdine biosynthesis protein	SMWW4_v1c06950	pyoverdine biosynthesis protein	SMDB11_0021	pyoverdine biosynthesis protein			Spro_0703	pyoverdine biosynthesis protein	SerAS13_0643	Pyoverdine biosynthesis protein	M621_03035	paerucumarin biosynthesis protein PvcA	SOD_c05750	pyoverdine biosynthesis protein PvcA	M495_02875	paerucumarin biosynthesis protein PvcA
156	L085_00790	LysR family transcriptional regulator	SMWW4_v1c06940	LysR family transcriptiol regulator	SMDB11_0020	LysR-family transcriptiol regulator			Spro_0702	LysR family transcriptiol regulator	SerAS13_0642	LysR family transcriptiol regulator	M621_03030	LysR family transcriptiol regulator	SOD_c05740	HTH-type transcriptiol regulator PtxR	M495_02870	LysR family transcriptiol regulator
157	L085_00795	4-hydroxy-3-methylbut-2-enyl diphosphate reductase	SMWW4_v1c06930	4-hydroxy-3-methylbut-2-enyl diphosphate reductase	SMDB11_0019	1-hydroxy-2-methyl-2-(E)-butenyl 4-diphosphatereductase, 4Fe-4S protein	D781_0651	(E)-4-hydroxy-3-methyl-but-2-enyl pyrophosphate reductase	Spro_0701	4-hydroxy-3-methylbut-2-enyl diphosphate reductase	SerAS13_0641	4-hydroxy-3-methylbut-2-enyl diphosphate reductase	M621_03025	4-hydroxy-3-methylbut-2-enyl diphosphate reductase	SOD_c05730	4-hydroxy-3-methylbut-2-enyl diphosphate reductase IspH	M495_02865	4-hydroxy-3-methylbut-2-enyl diphosphate reductase	Z042_17135	4-hydroxy-3-methylbut-2-enyl diphosphate reductase
158	L085_00800	peptidyl-prolyl cis-trans isomerase	SMWW4_v1c06920	FKBP-type peptidyl-prolyl cis-trans isomerase	SMDB11_0018	FKBP-type peptidyl-prolyl cis-trans isomerase,rotamase	D781_0650	FKBP-type peptidyl-prolyl cis-trans isomerase	Spro_0700	FKBP-type peptidylprolyl isomerase	SerAS13_0640	Peptidylprolyl isomerase	M621_03020	peptidyl-prolyl cis-trans isomerase	SOD_c05720	FKBp-type 16 kDa peptidyl-prolyl cis-trans isomerase FkbP	M495_02860	peptidyl-prolyl cis-trans isomerase	Z042_17130	peptidyl-prolyl cis-trans isomerase
159	L085_00805	lipoprotein signal peptidase	SMWW4_v1c06910	prolipoprotein sigl peptidase	SMDB11_0017	prolipoprotein sigl peptidase	D781_0649	lipoprotein sigl peptidase	Spro_0699	lipoprotein sigl peptidase	SerAS13_0639	lipoprotein sigl peptidase	M621_03015	lipoprotein sigl peptidase	SOD_c05710	lipoprotein sigl peptidase LspA	M495_02855	lipoprotein sigl peptidase	Z042_17125	lipoprotein sigl peptidase
160	L085_00810	isoleucyl-tRNA synthetase	SMWW4_v1c06900	isoleucyl-tR synthetase	SMDB11_0016	isoleucyl-tR synthetase	D781_0648	Isoleucyl-tR synthetase	Spro_0698	isoleucyl-tR synthetase	SerAS13_0638	isoleucyl-tR synthetase	M621_03010	isoleucyl-tR synthetase	SOD_c05700	isoleucine--tR ligase IleS	M495_02850	isoleucyl-tR synthetase	Z042_17120	isoleucyl-tR synthetase
161	L085_00815	bifunctional riboflavin kinase/FMN adenylyltransferase	SMWW4_v1c06890	bifunctiol riboflavin kise/FAD synthetase	SMDB11_0015	bifunctiol riboflavin kise/FAD synthetase	D781_0647	riboflavin kise/FMN adenylyltransferase	Spro_0697	bifunctiol riboflavin kise/FMN adenylyltransferase	SerAS13_0637	riboflavin biosynthesis protein RibF	M621_03005	FMN adenylyltransferase	SOD_c05690	riboflavin biosynthesis protein RibF	M495_02845	FMN adenylyltransferase	Z042_17115	FMN adenylyltransferase
162	L085_00820	30S ribosomal protein S20			SMDB11_0014	30S ribosomal subunit protein S20	D781_0646	SSU ribosomal protein S20P	Spro_0696	30S ribosomal protein S20	SerAS13_0636	30S ribosomal protein S20	M621_03000	30S ribosomal protein S20					Z042_17105	30S ribosomal protein S20
163	L085_00825	DNA-binding transcriptional activator	SMWW4_v1c06870	D-binding transcriptiol activator	SMDB11_0013	D-binding transcriptiol activator	D781_0645	transcriptiol regulator	Spro_0695	transcriptiol activator NhaR	SerAS13_0635	LysR family transcriptiol regulator	M621_02995	transcriptiol regulator	SOD_c05680	transcriptiol activator protein NhaR	M495_02835	transcriptiol regulator	Z042_17100	transcriptiol regulator
164	L085_00830	sodium-proton antiporter	SMWW4_v1c06860	sodium-proton antiporter	SMDB11_0012	sodium-proton antiporter	D781_0644	sodium/proton antiporter, NhaA family	Spro_0694	pH-dependent sodium/proton antiporter	SerAS13_0634	(+)/H(+) antiporter NhaA	M621_02990	sodium:proton antiporter	SOD_c05670	(+)/H(+) antiporter NhaA	M495_02830	sodium:proton antiporter	Z042_17095	sodium:proton antiporter
165	L085_00835	chaperone Hsp40, co-chaperone with DnaK	SMWW4_v1c06850	chaperone Hsp40, co-chaperone with DK	SMDB11_0011	chaperone Hsp40, co-chaperone with DK	D781_0643	chaperone protein DJ	Spro_0693	chaperone protein DJ	SerAS13_0633	chaperone protein dJ	M621_02985	molecular chaperone DJ	SOD_c05660	chaperone protein DJ	M495_02825	molecular chaperone DJ	Z042_17090	molecular chaperone DJ
166	L085_00840	chaperone Hsp70, co-chaperone with DnaJ	SMWW4_v1c06840	chaperone Hsp70, co-chaperone with DJ	SMDB11_0010	chaperone Hsp70, co-chaperone with DJ	D781_0641	chaperone protein DK	Spro_0692	molecular chaperone DK	SerAS13_0632	chaperone protein dK	M621_02980	molecular chaperone DK	SOD_c05650	chaperone protein DK	M495_02820	molecular chaperone DK	Z042_17085	molecular chaperone DK
167	L085_00845	hypothetical protein	SMWW4_v1c06830	inner membrane protein, Grp1_Fun34_YaaH family	SMDB11_0009	putative membrane protein			Spro_0691	hypothetical protein Spro_0691	SerAS13_0631	GPR1/FUN34/yaaH family protein	M621_02975	hypothetical protein M621_02975	SOD_c05640	inner membrane protein YaaH	M495_02815	hypothetical protein M495_02815	Z042_17075	hypothetical protein
168	L085_00850	major facilitator superfamily protein	SMWW4_v1c06820	major facilitator superfamily transporter	SMDB11_0008	major facilitator superfamily protein	D781_0640	arabinose efflux permease family protein	Spro_0690	major facilitator transporter	SerAS13_0630	major facilitator superfamily protein	M621_02970	MFS transporter	SOD_c05630	proline/betaine transporter ProP	M495_02810	MFS transporter	Z042_17070	MFS transporter
169	L085_00855	molybdochelatase incorporating molybdenum into molybdopterin	SMWW4_v1c06810	molybdochelatase incorporating molybdenum into molybdopterin	SMDB11_0007	predicted molybdochelatase	D781_0639	molybdopterin adenylyltransferase	Spro_0689	molybdenum cofactor biosynthesis protein MogA	SerAS13_0629	molybdenum cofactor synthesis domain-containing protein	M621_02965	molybdenum cofactor biosynthesis protein MogA	SOD_c05620	molybdopterin adenylyltransferase Mog	M495_02805	molybdenum cofactor biosynthesis protein MogA	Z042_17065	molybdenum cofactor biosynthesis protein MogA
170	L085_00860	transaldolase B	SMWW4_v1c06800	transaldolase B	SMDB11_0006	transaldolase B	D781_0638	transaldolase	Spro_0688	transaldolase B	SerAS13_0628	Transaldolase	M621_02960	transaldolase	SOD_c05610	transaldolase Tal	M495_02800	transaldolase	Z042_17060	transaldolase
171	L085_00865	sodium:alanine symporter	SMWW4_v1c06790	putative transporter	SMDB11_0005	putative sodium/alanine symporter	D781_0637	amino acid carrier protein	Spro_0687	amino acid carrier protein	SerAS13_0627	amino acid carrier protein	M621_02955	sodium:alanine symporter	SOD_c05600	putative transporter YaaJ	M495_02795	sodium:alanine symporter
172	L085_00870	Peroxide resistance protein, lowers intracellular iron	SMWW4_v1c06780	Peroxide resistance protein, lowers intracellular iron	SMDB11_0004	hypothetical protein	D781_0636	hypothetical protein D781_0636	Spro_0686	hypothetical protein Spro_0686	SerAS13_0626	hypothetical protein	M621_02950	hypothetical protein M621_02950	SOD_c05590	UpF0246 protein	M495_02790	hypothetical protein M495_02790	Z042_17055	hypothetical protein
173	L085_00875	threonine synthase	SMWW4_v1c06770	threonine synthase	SMDB11_0003	threonine synthase	D781_0635	threonine synthase	Spro_0685	threonine synthase	SerAS13_0625	threonine synthase	M621_02945	threonine synthase	SOD_c05580	threonine synthase ThrC	M495_02785	threonine synthase	Z042_17050	threonine synthase
174	L085_00880	homoserine kinase	SMWW4_v1c06760	homoserine kise	SMDB11_0002	homoserine kise	D781_0634	homoserine kise	Spro_0684	homoserine kise	SerAS13_0624	Homoserine kise	M621_02940	homoserine kise	SOD_c05570	homoserine kise ThrB	M495_02780	homoserine kise	Z042_17045	homoserine kise
175	L085_00885	bifunctional aspartokinase I/homoserine dehydrogenase I	SMWW4_v1c06750	bifunctiol aspartokise I/homoserine dehydrogese I	SMDB11_0001	fused aspartokise I and homoserinedehydrogese I	D781_0633	aspartate kise	Spro_0683	bifunctiol aspartokise I/homoserine dehydrogese I	SerAS13_0623	aspartate kise	M621_02935	bifunctiol aspartokise I/homoserine dehydrogese I	SOD_c05560	bifunctiol aspartokise/homoserine dehydrogese 1	M495_02775	bifunctiol aspartokise I/homoserine dehydrogese I	Z042_17040	bifunctiol aspartokise I/homoserine dehydrogese I
176	L085_00890	RNA methyltransferase	SMWW4_v1c06740	putative rR methyltransferase	SMDB11_4763	putative tR/rR methyltransferase	D781_0631	R methyltransferase, TrmH family, group 1	Spro_0682	putative R methyltransferase	SerAS13_0622	R methyltransferase, TrmH family, group 1	M621_02930	R methyltransferase	SOD_c05550	putative tR/rR methyltransferase LasT	M495_02770	R methyltransferase	Z042_17035	R methyltransferase
177	L085_00895	DNA-binding response regulator in two-component regulatory system with ArcB or CpxA	SMWW4_v1c06730	D-binding response regulator in two-component regulatory system with ArcB or CpxA	SMDB11_4762	D-binding response regulator in two-component regulatory system with ArcB or CpxA	D781_0630	response regulator with CheY-like receiver domain and winged-helix D-binding domain	Spro_0681	two-component response regulator	SerAS13_0621	winged helix family two component transcriptiol regulator	M621_02925	transcriptiol regulator	SOD_c05540	aerobic respiration control protein ArcA	M495_02765	transcriptiol regulator	Z042_17030	transcriptiol regulator
178	L085_00900	hypothetical protein 06720	SMWW4_v1c06720	hypothetical protein SMWW4_v1c06720	SMDB11_4761	hypothetical protein	D781_0629	hypothetical protein D781_0629	Spro_0680	hypothetical protein Spro_0680	SerAS13_0620	CreA family protein	M621_02920	hypothetical protein M621_02920	SOD_c05530	protein CreA	M495_02760	hypothetical protein M495_02760	Z042_17025	hypothetical protein
179	L085_00905	right oriC-binding transcriptional activator, AraC family	SMWW4_v1c06710	right oriC-binding transcriptiol activator, AraC family	SMDB11_4759	D-binding transcriptiol activator Rob	D781_0628	D-binding domain-containing protein, AraC-type	Spro_0679	AraC family transcriptiol regulator	SerAS13_0619	AraC family transcriptiol regulator	M621_02915	right origin-binding protein	SOD_c05520	right origin-binding protein Rob	M495_02755	right origin-binding protein	Z042_17020	right origin-binding protein
180	L085_00910	phosphatase	SMWW4_v1c06700	phosphatase	SMDB11_4758	probable phosphoglycerate mutase 2	D781_0627	fructose-2,6-bisphosphatase	Spro_0678	phosphoglycerate mutase	SerAS13_0618	phosphoglycerate mutase	M621_02910	phosphoglycerate mutase	SOD_c05510	putative phosphoglycerate mutase GpmB	M495_02750	phosphoglycerate mutase	Z042_17015	phosphoglycerate mutase
181	L085_00915	inosine/xanthosine triphosphatase	SMWW4_v1c06690	inosine/xanthosine triphosphatase	SMDB11_4757	hypothetical protein	D781_0626	inosine/xanthosine triphosphatase	Spro_0677	NTPase	SerAS13_0617	hypothetical protein	M621_02905	inosine/xanthosine triphosphatase	SOD_c05500	Non-canonical purine NTp phosphatase	M495_02745	inosine/xanthosine triphosphatase	Z042_17010	inosine/xanthosine triphosphatase
182	L085_00920	tryptophan-binding transcriptional repressor	SMWW4_v1c06680	tryptophan-binding transcriptiol repressor	SMDB11_4756	D-binding transcriptiol repressor,tryptophan-binding	D781_0625	Trp operon repressor	Spro_0676	Trp operon repressor	SerAS13_0616	Trp operon repressor	M621_02900	Trp operon repressor	SOD_c05490	Trp operon repressor	M495_02740	Trp operon repressor	Z042_17005	Trp operon repressor
183	L085_00925	lytic murein transglycosylase	SMWW4_v1c06670	lytic murein transglycosylase, soluble	SMDB11_4755	lytic murein transglycosylase	D781_0624	soluble lytic murein transglycosylase-like protein	Spro_0675	lytic murein transglycosylase	SerAS13_0615	lytic transglycosylase	M621_02895	lytic murein transglycosylase	SOD_c05480	soluble lytic murein transglycosylase Slt	M495_02735	lytic murein transglycosylase	Z042_17000	lytic murein transglycosylase
184	L085_00930	hypothetical protein	SMWW4_v1c06660	putative periplasmic inhibitor of YfiN activity	SMDB11_4754	putative exported protein	D781_0623	hypothetical protein D781_0623	Spro_0674	hypothetical protein Spro_0674	SerAS13_0614	hypothetical protein	M621_02890	156G surface protein	SOD_c05470	YfiR	M495_02730	156G surface protein
185	L085_00935	DeoR family transcriptional regulator	SMWW4_v1c06650	putative inner membrane diguanylate cyclase	SMDB11_4753	putative sigl transduction protein	D781_0622	diguanylate cyclase (GGDEF) domain-containing protein	Spro_0673	diguanylate cyclase	SerAS13_0613	diguanylate cyclase	M621_02885	DeoR family transcriptiol regulator	SOD_c05460	putative diguanylate cyclase YfiN	M495_02725	DeoR family transcriptiol regulator
186	L085_00940	putative positive effector of YfiN activity, OM lipoprotein	SMWW4_v1c06640	putative positive effector of YfiN activity, OM lipoprotein	SMDB11_4752	putative outer membrane protein	D781_0621	outer membrane protein/peptidoglycan-associated (lipo)protein	Spro_0672	OmpA/MotB domain-containing protein	SerAS13_0612	OmpA/MotB domain-containing protein	M621_02880	cell envelope biogenesis protein OmpA	SOD_c05450	lipoprotein YfiB	M495_02720	cell envelope biogenesis protein OmpA
187	L085_00945	putative ABC transporter ATP-binding protein	SMWW4_v1c06630	putative ABC transporter ATP-binding protein	SMDB11_4751	ABC transporter, ATP-binding protein	D781_0620	ATP-binding cassette protein, ChvD family	Spro_0671	putative ABC transporter ATP-binding protein	SerAS13_0611	ChvD family ATP-binding protein	M621_02875	heme ABC transporter ATP-binding protein	SOD_c05440	putative ABC transporter ATP-binding protein YjjK	M495_02715	heme ABC transporter ATP-binding protein	Z042_16990	heme ABC transporter ATP-binding protein
188	L085_00950	LysR family transcriptional regulator	SMWW4_v1c06620	LysR family transcriptiol regulator	SMDB11_4750	LysR-family transcriptiol regulator			Spro_0670	LysR family transcriptiol regulator	SerAS13_0610	LysR family transcriptiol regulator	M621_02870	LysR family transcriptiol regulator	SOD_c05400	putative HTH-type transcriptiol regulator	M495_02710	LysR family transcriptiol regulator	Z042_16980	LysR family transcriptiol regulator
189	L085_00955	alcohol dehydrogenase	SMWW4_v1c06610	alcohol dehydrogese	SMDB11_4749	putative zinc-binding alcohol dehydrogese			Spro_0669	zinc-binding alcohol dehydrogese	SerAS13_0609	zinc-binding alcohol dehydrogese family protein	M621_02865	DPH:quinone reductase	SOD_c05390	zinc-type alcohol dehydrogese-like protein	M495_02705	DPH:quinone reductase	Z042_16975	DPH:quinone reductase
190	L085_00960	glycosyltransferase	SMWW4_v1c06600	glycosyltransferase	SMDB11_4748	putative membrane protein
191	L085_00965	transcriptional regulator	SMWW4_v1c06590	bifunctiol D-binding transcriptiol repressor/ NMN adenylyltransferase	SMDB11_4747	bifunctiol D-binding transcriptiol repressor /NMN adenylyltransferase	D781_0618	nicotimide-nucleotide adenylyltransferase, dR type	Spro_0668	nicotimide-nucleotide adenylyltransferase	SerAS13_0608	XRE family transcriptiol regulator	M621_02860	transcriptiol regulator	SOD_c05380	trifunctiol D biosynthesis/regulator protein dR	M495_02700	transcriptiol regulator	Z042_16970	transcriptiol regulator
192	L085_00970	DNA repair protein	SMWW4_v1c06580	D repair protein	SMDB11_4746	D repair protein	D781_0617	D repair protein RadA	Spro_0667	D repair protein RadA	SerAS13_0607	D repair protein RadA	M621_02855	D repair protein RadA	SOD_c05370	D repair protein RadA	M495_02695	D repair protein RadA	Z042_16965	D repair protein RadA
193	L085_00975	phosphoserine phosphatase	SMWW4_v1c06570	phosphoserine phosphatase	SMDB11_4745	3-phosphoserine phosphatase	D781_0616	phosphoserine phosphatase SerB	Spro_0666	phosphoserine phosphatase	SerAS13_0606	phosphoserine phosphatase SerB	M621_02850	phosphoserine phosphatase	SOD_c05360	phosphoserine phosphatase SerB	M495_02690	phosphoserine phosphatase	Z042_16960	phosphoserine phosphatase
194	L085_00980	membrane protein	SMWW4_v1c06560	membrane protein	SMDB11_4744	putative membrane protein
195	L085_00985	purine-nucleoside phosphorylase	SMWW4_v1c06550	purine-nucleoside phosphorylase	SMDB11_4743	purine-nucleoside phosphorylase	D781_0614	purine-nucleoside phosphorylase, DeoD family	Spro_0663	purine nucleoside phosphorylase	SerAS13_0604	purine nucleoside phosphorylase	M621_02835	purine nucleoside phosphorylase	SOD_c05340	purine nucleoside phosphorylase DeoD-type	M495_02670	purine nucleoside phosphorylase	Z042_16945	purine nucleoside phosphorylase
196	L085_00990	phosphopentomutase	SMWW4_v1c06540	phosphopentomutase	SMDB11_4742	phosphopentomutase	D781_0613	phosphopentomutase	Spro_0662	phosphopentomutase	SerAS13_0603	Phosphopentomutase	M621_02830	phosphopentomutase	SOD_c05330	phosphopentomutase DeoB	M495_02665	phosphopentomutase	Z042_16940	phosphopentomutase
197	L085_00995	thymidine phosphorylase	SMWW4_v1c06530	thymidine phosphorylase	SMDB11_4741	thymidine phosphorylase	D781_0612	thymidine phosphorylase	Spro_0661	thymidine phosphorylase	SerAS13_0602	thymidine phosphorylase	M621_02825	thymidine phosphorylase	SOD_c05320	thymidine phosphorylase DeoA	M495_02660	thymidine phosphorylase	Z042_16935	thymidine phosphorylase
198	L085_01000	deoxyribose-phosphate aldolase	SMWW4_v1c06520	2-deoxyribose-5-phosphate aldolase, D(P)-linked	SMDB11_4740	2-deoxyribose-5-phosphate aldolase,D(P)-linked	D781_0611	deoxyribose-phosphate aldolase	Spro_0660	deoxyribose-phosphate aldolase	SerAS13_0601	Deoxyribose-phosphate aldolase	M621_02820	deoxyribose-phosphate aldolase	SOD_c05310	deoxyribose-phosphate aldolase DeoC	M495_02655	deoxyribose-phosphate aldolase	Z042_16930	deoxyribose-phosphate aldolase
199	L085_01005	nucleoside transporter	SMWW4_v1c06510	nucleoside transporter	SMDB11_4739	putative nucleoside permease	D781_0610	nucleoside transporter	Spro_0659	nucleoside transporter	SerAS13_0600	nucleoside transporter	M621_02815	nucleoside transporter NupC	SOD_c05300	putative transporter	M495_02650	nucleoside transporter NupC	Z042_16925	nucleoside transporter NupC
200	L085_01010	putative DNase	SMWW4_v1c06500	putative Dse	SMDB11_4737	putative TatD-related Dase	D781_0609	Mg-dependent Dse	Spro_0657	TatD-related deoxyribonuclease	SerAS13_0599	TatD-related deoxyribonuclease	M621_02810	Dse	SOD_c05290	putative deoxyribonuclease YjjV	M495_02645	Dse	Z042_16920	Dse
201	L085_01015	alpha/beta hydrolase			SMDB11_4736	patatin-like phospholipase	D781_0608	putative esterase of the alpha-beta hydrolase superfamily	Spro_0656	patatin	SerAS13_0598	patatin	M621_02805	alpha/beta hydrolase	SOD_c05280	YjjU	M495_02640	alpha/beta hydrolase
202	L085_01020	hypothetical protein 06480	SMWW4_v1c06480	hypothetical protein SMWW4_v1c06480	SMDB11_4735	hypothetical protein	D781_0607	hypothetical protein D781_0607	Spro_0655	hypothetical protein Spro_0655	SerAS13_0597	hypothetical protein	M621_02800	hypothetical protein M621_02800			M495_02635	hypothetical protein M495_02635	Z042_16915	hypothetical protein
203	L085_01025	hypothetical protein Spro_0654	SMWW4_v1c06470	hypothetical protein SMWW4_v1c06470	SMDB11_4734	putative membrane protein	D781_0606	small integral membrane protein			SerAS13_0596	hypothetical protein	M621_02795	membrane protein			M495_02630	membrane protein	Z042_16910	membrane protein
204	L085_01030	periplasmic protein	SMWW4_v1c06460	periplasmic protein	SMDB11_4733	periplasmic protein	D781_0605	putative periplasmic or secreted lipoprotein	Spro_0653	periplasmic protein	SerAS13_0595	transport-associated protein	M621_02790	hypothetical protein M621_02790	SOD_c05270	osmotically-inducible protein Y	M495_02625	hypothetical protein M495_02625	Z042_16905	hypothetical protein
205	L085_01035	peptide chain release factor RF-3	SMWW4_v1c06450	peptide chain release factor RF-3	SMDB11_4732	peptide chain release factor 3	D781_0604	peptide chain release factor 3	Spro_0652	peptide chain release factor 3	SerAS13_0594	Peptide chain release factor 3	M621_02785	peptide chain release factor 3	SOD_c05260	peptide chain release factor 3	M495_02620	peptide chain release factor 3	Z042_16900	peptide chain release factor 3
206	L085_01040	alanine acetyltransferase	SMWW4_v1c06420	ribosomal-protein-S18-alanine N-acetyltransferase	SMDB11_4731	ribosomal-protein-alanine acetyltransferase	D781_0601	(SSU ribosomal protein S18P)-alanine acetyltransferase	Spro_0651	ribosomal-protein-alanine N-acetyltransferase	SerAS13_0591	ribosomal-protein-alanine acetyltransferase	M621_02770	alanine acetyltransferase	SOD_c05250	ribosomal-protein-alanine acetyltransferase RimI	M495_02615	alanine acetyltransferase	Z042_16895	alanine acetyltransferase
207	L085_01045	DNA polymerase III subunit psi	SMWW4_v1c06410	D polymerase III, psi subunit	SMDB11_4730	D polymerase III, psi subunit	D781_0600	D polymerase III, psi subunit	Spro_0650	D polymerase III subunit psi	SerAS13_0590	D-directed D polymerase	M621_02765	D polymerase III subunit psi			M495_02610	D polymerase III subunit psi	Z042_16890	D polymerase III subunit psi
208	L085_01050	16S rRNA m(2)G1207 methyltransferase	SMWW4_v1c06400	16S rR m(2)G1207 methyltransferase	SMDB11_4729	16S rR m2G1207 methylase	D781_0598	16S R G1207 methylase RsmC			SerAS13_0589	Ribosomal R small subunit methyltransferase C	M621_02760	16S rR methyltransferase	SOD_c05240	ribosomal R small subunit methyltransferase C			Z042_16885	16S rR methyltransferase
209	L085_01055	aldo/keto reductase			SMDB11_4728	aldo/keto reductase family protein	D781_0597	putative oxidoreductase, aryl-alcohol dehydrogese like protein	Spro_0648	aldo/keto reductase	SerAS13_0588	pyridoxine 4-dehydrogese	M621_02755	aldo/keto reductase	SOD_c05230	putative oxidoreductase YccK	M495_02600	aldo/keto reductase	Z042_16880	aldo/keto reductase
210	L085_01060	LysR family transcriptional regulator	SMWW4_v1c06070	LysR family transcriptiol regulator	SMDB11_4727	LysR-family transcriptiol regulator	D781_0596	transcriptiol regulator	Spro_0647	LysR family transcriptiol regulator	SerAS13_0587	LysR family transcriptiol regulator	M621_02750	transcriptiol regulator	SOD_c05220	putative HTH-type transcriptiol regulator YhjC	M495_02595	transcriptiol regulator	Z042_16875	transcriptiol regulator
211	L085_01070	hypothetical protein 06060	SMWW4_v1c06060	hypothetical protein SMWW4_v1c06060	SMDB11_4726	putative membrane protein	D781_0592	Protein of unknown function (DUF1435)	Spro_0646	hypothetical protein Spro_0646	SerAS13_0586	hypothetical protein	M621_02730	membrane protein	SOD_c05180	hypothetical protein SOD_c05180	M495_02575	membrane protein	Z042_16855	membrane protein
212	L085_01075	diguanylate cyclase
213	L085_01080	TetR family transcriptional regulator	SMWW4_v1c06040	TetR family transcriptiol regulator	SMDB11_4724	TetR-family transcriptiol regulator					SerAS13_0584	regulatory protein TetR	M621_02720	TetR family transcriptiol regulator	SOD_c05160	transcriptiol regulatory protein
214	L085_01085	major facilitator superfamily transporter	SMWW4_v1c06030	major facilitator superfamily transporter	SMDB11_4723	major facilitator superfamily protein
215	L085_01090	LysR family transcriptional regulator	SMWW4_v1c06020	LysR family transcriptiol regulator	SMDB11_4722	LysR-family transcriptiol regulator
216	L085_01095	major facilitator superfamily transporter	SMWW4_v1c06010	major facilitator superfamily transporter	SMDB11_4721	major facilitator superfamily protein
217	L085_01100	L-fucose transporter	SMWW4_v1c06000	L-fucose transporter	SMDB11_4720	major facilitator superfamily protein			Spro_0644	L-fucose transporter	SerAS13_0580	L-fucose transporter	M621_02700	major facilitator transporter	SOD_c05120	L-fucose-proton symporter FucP	M495_02565	major facilitator transporter
218	L085_01105	hypothetical protein 05990	SMWW4_v1c05990	hypothetical protein SMWW4_v1c05990	SMDB11_4719	hypothetical protein	D781_0589	hypothetical protein D781_0589	Spro_0643	hypothetical protein Spro_0643	SerAS13_0579	hypothetical protein	M621_02695	hypothetical protein M621_02695	SOD_c05110	L-fucose mutarotase	M495_02560	hypothetical protein M495_02560
219	L085_01110	short chain dehydrogenase	SMWW4_v1c05980	short-chain dehydrogese	SMDB11_4718	putative short chain dehydrogese	D781_0588	dehydrogese of unknown specificity, short-chain alcohol dehydrogese like protein	Spro_0642	short chain dehydrogese	SerAS13_0578	3-oxoacyl-(acyl-carrier-protein) reductase	M621_02690	short-chain dehydrogese	SOD_c05100	3-oxoacyl-[acyl-carrier-protein] reductase FabG	M495_02555	short-chain dehydrogese
220	L085_01115	hypothetical protein	SMWW4_v1c05970	amidohydrolase 2	SMDB11_4717	amidohydrolase			Spro_0641	amidohydrolase 2	SerAS13_0577	amidohydrolase 2	M621_02685	amidohydrolase	SOD_c05090	amidohydrolase 2	M495_02550	amidohydrolase
221	L085_01120	fuconate dehydratase	SMWW4_v1c05960	mandelate racemase/mucote lactonizing protein	SMDB11_4716	putative mandelate racemase/mucotelactonizing protein	D781_0586	enolase superfamily enzyme related to L-alanine-DL-glutamate epimerase	Spro_0640	mandelate racemase/mucote lactonizing protein	SerAS13_0576	mandelate racemase/mucote lactonizing protein	M621_02680	fucote dehydratase	SOD_c05080	L-fucote dehydratase	M495_02545	fucote dehydratase
222	L085_01125	hypothetical protein 05950	SMWW4_v1c05950	hypothetical protein SMWW4_v1c05950	SMDB11_4715	putative hydrolase	D781_0585	2-keto-4-pentenoate hydratase/2-oxohepta-3-ene-1,7-dioic acid hydratase	Spro_0639	5-carboxymethyl-2-hydroxymucote delta-isomerase	SerAS13_0575	ureidoglycolate lyase	M621_02675	ureidoglycolate lyase	SOD_c05070	ureidoglycolate lyase	M495_02540	ureidoglycolate lyase
223	L085_01130	putative short-chain oxidoreductase	SMWW4_v1c05940	putative short-chain oxidoreductase	SMDB11_4714	putative short chain dehydrogese	D781_0584	dehydrogese of unknown specificity, short-chain alcohol dehydrogese like protein	Spro_0638	short-chain dehydrogese/reductase SDR	SerAS13_0574	3-hydroxybutyrate dehydrogese	M621_02670	oxidoreductase	SOD_c05060	2-keto-3-deoxy-L-fucote dehydrogese	M495_02535	oxidoreductase
224	L085_01135	GntR family transcriptional regulator	SMWW4_v1c05930	GntR family transcriptiol regulator	SMDB11_4713	GntR-family transcriptiol regulator			Spro_0637	GntR domain-containing protein	SerAS13_0573	GntR family transcriptiol regulator	M621_02665	GntR family transcriptiol regulator	SOD_c05050	Exu regulon transcriptiol regulator	M495_02530	GntR family transcriptiol regulator
225	L085_01140	penicillin-binding protein	SMWW4_v1c05920	penicillin-binding protein	SMDB11_4712	penicillin-binding protein	D781_0582	penicillin-binding protein, beta-lactamase class C	Spro_0636	beta-lactam binding protein AmpH	SerAS13_0572	beta-lactamase	M621_02660	beta-lactam binding protein AmpH	SOD_c05040	D-alanyl-D-alanine-carboxypeptidase/endopeptidase AmpH	M495_02525	beta-lactam binding protein AmpH	Z042_16850	beta-lactam binding protein AmpH
226	L085_01145	flavin:NADH reductase	SMWW4_v1c05910	flavin:DH reductase	SMDB11_4711	4-hydroxyphenylacetate 3-monooxygesereductase component	D781_0579	4-hydroxyphenylacetate 3-monooxygese reductase component	Spro_0635	4-hydroxyphenylacetate 3-monooxygese, reductase subunit	SerAS13_0571	4-hydroxyphenylacetate 3-monooxygese, reductase subunit	M621_02655	4-hydroxyphenylacetate 3-monooxygese	SOD_c05030	4-hydroxyphenylacetate 3-monooxygese reductase componentHpaC	M495_02520	4-hydroxyphenylacetate 3-monooxygese	Z042_16845	4-hydroxyphenylacetate 3-monooxygese
227	L085_01150	4-hydroxyphenylacetate 3-monooxygenase, oxygenase subunit	SMWW4_v1c05900	4-hydroxyphenylacetate 3-monooxygese, oxygese subunit	SMDB11_4710	4-hydroxyphenylacetate 3-monooxygeseoxygese component	D781_0578	4-hydroxyphenylacetate 3-monooxygese oxygese component	Spro_0634	4-hydroxyphenylacetate 3-monooxygese, oxygese subunit	SerAS13_0570	4-hydroxyphenylacetate 3-monooxygese oxygese subunit	M621_02650	Pyoverdin chromophore biosynthetic protein pvcC	SOD_c05020	4-hydroxyphenylacetate 3-monooxygese oxygese componentHpaB	M495_02515	Pyoverdin chromophore biosynthetic protein pvcC	Z042_16840	Pyoverdin chromophore biosynthetic protein pvcC
228	L085_01155	AraC family transcriptional regulator	SMWW4_v1c05890	AraC family transcriptiol regulator	SMDB11_4709	AraC-family transcriptiol regulator	D781_0577	4-hydroxyphenylacetate catabolism regulatory protein HpaA	Spro_0633	AraC family transcriptiol regulator	SerAS13_0569	AraC family transcriptiol regulator	M621_02645	4-hydroxyphenylacetate catabolism protein	SOD_c05010	transcriptiol regulatory protein	M495_02510	4-hydroxyphenylacetate catabolism protein	Z042_16835	4-hydroxyphenylacetate catabolism protein
229	L085_01160	4-hydroxyphenylacetate transporter	SMWW4_v1c05880	4-hydroxyphenylacetate transporter	SMDB11_4708	putative 4-hydroxyphenylacetate permease			Spro_0632	4-hydroxyphenylacetate transporter	SerAS13_0568	4-hydroxyphenylacetate transporter	M621_02640	4-hydroxyphenylacetate permease	SOD_c05000	tartrate transporter TtuB	M495_02505	4-hydroxyphenylacetate permease	Z042_16830	4-hydroxyphenylacetate permease
230	L085_01165	2,4-dihydroxyhept-2-ene-1,7-dioic acid aldolase	SMWW4_v1c05870	2-keto-3-deoxy-L-rhamnote aldolase	SMDB11_4707	2,4-dihydroxyhept-2-ene-1,7-dioic acid aldolase	D781_0575	2,4-dihydroxyhept-2-enedioate aldolase	Spro_0631	2,4-dihydroxyhept-2-ene-1,7-dioic acid aldolase	SerAS13_0567	2,4-dihydroxyhept-2-ene-1,7-dioic acid aldolase	M621_02635	alpha-dehydro-beta-deoxy-D-glucarate aldolase	SOD_c04990	4-hydroxy-2-oxo-heptane-1,7-dioate aldolase	M495_02500	alpha-dehydro-beta-deoxy-D-glucarate aldolase	Z042_16825	alpha-dehydro-beta-deoxy-D-glucarate aldolase
231	L085_01170	2-keto-4-pentenoate hydratase	SMWW4_v1c05860	2-keto-4-pentenoate hydratase	SMDB11_4706	2-oxo-hepta-3-ene-1,7-dioic acid hydratase	D781_0574	2-oxohept-3-enedioate hydratase	Spro_0630	2-oxo-hepta-3-ene-1,7-dioic acid hydratase	SerAS13_0566	2-oxo-hepta-3-ene-1,7-dioic acid hydratase	M621_02630	2-oxo-hept-3-ene-1,7-dioate hydratase	SOD_c04980	2-oxo-hepta-3-ene-1,7-dioic acid hydratase	M495_02495	2-oxo-hept-3-ene-1,7-dioate hydratase	Z042_16820	2-oxo-hept-3-ene-1,7-dioate hydratase
232	L085_01175	5-carboxymethyl-2-hydroxymuconate delta-isomerase	SMWW4_v1c05850	5-carboxymethyl-2-hydroxymucote delta-isomerase	SMDB11_4705	5-carboxymethyl-2-hydroxymucote isomerase	D781_0573	5-carboxymethyl-2-hydroxymucote isomerase	Spro_0629	5-carboxymethyl-2-hydroxymucote isomerase	SerAS13_0565	5-carboxymethyl-2-hydroxymucote delta-isomerase	M621_02625	5-carboxymethyl-2-hydroxymucote isomerase	SOD_c04970	5-carboxymethyl-2-hydroxymucote delta-isomerase HpcD	M495_02490	5-carboxymethyl-2-hydroxymucote isomerase	Z042_16815	5-carboxymethyl-2-hydroxymucote isomerase
233	L085_01180	3,4-dihydroxyphenylacetate 2,3-dioxygenase	SMWW4_v1c05840	3,4-dihydroxyphenylacetate 2,3-dioxygese			D781_0572	3,4-dihydroxyphenylacetate 2,3-dioxygese	Spro_0628	3,4-dihydroxyphenylacetate 2,3-dioxygese									Z042_16810	3,4-dihydroxyphenylacetate 2,3-dioxygese
234	L085_01185	5-carboxymethyl-2-hydroxymuconate semialdehyde dehydrogenase	SMWW4_v1c05830	5-carboxymethyl-2-hydroxymucote semialdehyde dehydrogese	SMDB11_4703	5-carboxy-2-hydroxymucote semialdehydedehydrogese	D781_0571	5-carboxymethyl-2-hydroxymucote semialdehyde dehydrogese	Spro_0627	5-carboxymethyl-2-hydroxymucote semialdehyde dehydrogese	SerAS13_0563	5-carboxymethyl-2-hydroxymucote semialdehyde dehydrogese	M621_02615	betaine-aldehyde dehydrogese	SOD_c04950	5-carboxymethyl-2-hydroxymucote semialdehyde dehydrogese HpcC	M495_02480	betaine-aldehyde dehydrogese	Z042_16805	betaine-aldehyde dehydrogese
235	L085_01190	4-hydroxyphenylacetate degradation bifunctional isomerase/decarboxylase, HpaG2 subunit	SMWW4_v1c05820	4-hydroxyphenylacetate degradation bifunctiol isomerase/decarboxylase, HpaG2 subunit	SMDB11_4702	4-hydroxyphenylacetate degradation protein	D781_0570	bifunctiol isomerase/decarboxylase in 4-hydroxyphenylacetate degradation, C-termil subunit	Spro_0626	4-hydroxyphenylacetate degradation bifunctiol isomerase/decarboxylase subunit HpaG2	SerAS13_0562	4-hydroxyphenylacetate degradation bifunctiol isomerase/decarboxylase subunit HpaG2	M621_02610	2-hydroxyhepta-2,4-diene-1,7-dioate isomerase	SOD_c04940	4-hydroxyphenylacetate degradation bifunctiol isomerase/decarboxylase subunit HpaG2	M495_02475	2-hydroxyhepta-2,4-diene-1,7-dioate isomerase	Z042_16800	2-hydroxyhepta-2,4-diene-1,7-dioate isomerase
236	L085_01195	4-hydroxyphenylacetate degradation bifunctional isomerase/decarboxylase, HpaG1 subunit	SMWW4_v1c05810	4-hydroxyphenylacetate degradation bifunctiol isomerase/decarboxylase, HpaG1 subunit	SMDB11_4701	4-hydroxyphenylacetate degradation protein	D781_0569	bifunctiol isomerase/decarboxylase in 4-hydroxyphenylacetate degradation, N-termil subunit	Spro_0625	4-hydroxyphenylacetate degradation bifunctiol isomerase/decarboxylase subunit HpaG1	SerAS13_0561	4-hydroxyphenylacetate degradation bifunctiol isomerase/decarboxylase subunit HpaG1	M621_02605	2-hydroxyhepta-2,4-diene-1,7-dioate isomerase	SOD_c04930	4-hydroxyphenylacetate degradation bifunctiol isomerase/decarboxylase subunit HpaG1	M495_02470	2-hydroxyhepta-2,4-diene-1,7-dioate isomerase	Z042_16795	2-hydroxyhepta-2,4-diene-1,7-dioate isomerase
237	L085_01200	MarR family transcriptional regulator	SMWW4_v1c05800	MarR family transcriptiol regulator	SMDB11_4700	homoprotocatechuate degradative operonrepressor	D781_0568	homoprotocatechuate degradation operon regulator, HpaR	Spro_0624	MarR family transcriptiol regulator	SerAS13_0560	homoprotocatechuate degradation operon regulator HpaR	M621_02600	homoprotocatechuate degradative operon repressor	SOD_c04920	homoprotocatechuate degradative operon repressor	M495_02465	homoprotocatechuate degradative operon repressor	Z042_16790	homoprotocatechuate degradative operon repressor
238	L085_01205	3-ketoacyl-(acyl-carrier-protein) reductase	SMWW4_v1c05720	3-ketoacyl-(acyl-carrier-protein) reductase	SMDB11_4699	putative short chain dehydrogese			Spro_0623	3-ketoacyl-(acyl-carrier-protein) reductase	SerAS13_0559	3-oxoacyl-(acyl-carrier-protein) reductase	M621_02595	3-ketoacyl-ACP reductase	SOD_c04910	oxidoreductase UcpA	M495_02460	3-ketoacyl-ACP reductase
239	L085_01210	molybdenum cofactor biosynthesis protein F	SMWW4_v1c05710	molybdenum cofactor biosynthesis protein F	SMDB11_4698	hypothetical protein	D781_0566	Molybdenum cofactor biosynthesis protein F	Spro_0622	MoaF	SerAS13_0558	molybdenum cofactor biosynthesis protein F	M621_02590	moaF	SOD_c04900	protein MoaF	M495_02455	moaF	Z042_16785	moaF
240	L085_01215	short-chain dehydrogenase/reductase	SMWW4_v1c05700	short-chain dehydrogese/reductase	SMDB11_4697	putative short chain dehydrogese	D781_0565	dehydrogese of unknown specificity, short-chain alcohol dehydrogese like protein	Spro_0621	short-chain dehydrogese/reductase SDR	SerAS13_0557	3-oxoacyl-(acyl-carrier-protein) reductase	M621_02585	3-oxoacyl-ACP reductase	SOD_c04890	molybdopterin synthase catalytic subunit MoaE	M495_02450	3-oxoacyl-ACP reductase	Z042_16780	3-oxoacyl-ACP reductase
241	L085_01220	hypothetical protein 05690	SMWW4_v1c05690	hypothetical protein SMWW4_v1c05690					Spro_0620	hypothetical protein Spro_0620	SerAS13_0556	hypothetical protein	M621_02580	hypothetical protein M621_02580			M495_02445	hypothetical protein M495_02445	Z042_16775	hypothetical protein
242	L085_01225	putative amino acid permease	SMWW4_v1c05680	putative amino acid permease	SMDB11_4695	amino acid permease	D781_0563	amino acid transporter	Spro_0619	amino acid permease-associated protein	SerAS13_0555	amino acid permease	M621_02575	APC family amino acid permease	SOD_c04880	putative amino acid permease	M495_02440	APC family amino acid permease	Z042_16770	APC family amino acid permease
243	L085_01230	hypothetical protein			SMDB11_4694	arylsulfatase-activating protein
244	L085_01235	arylsulfatase	SMWW4_v1c05660	arylsulfatase	SMDB11_4693	arylsulfatase	D781_0561	arylsulfatase A family protein											Z042_16760	arylsulfatase
245	L085_01240	LuxR family transcriptional regulator	SMWW4_v1c05650	LuxR family transcriptiol regulator	SMDB11_4692	monoamine regulon LysR-family transcriptiol regulator	D781_0560	response regulator containing a CheY-like receiver domain and an HTH D-binding domain	Spro_0618	LuxR family transcriptiol regulator	SerAS13_0554	LuxR family transcriptiol regulator	M621_02570	LuxR family transcriptiol regulator	SOD_c04870	monoamine regulon transcriptiol regulator	M495_02435	LuxR family transcriptiol regulator	Z042_16745	LuxR family transcriptiol regulator
246	L085_01245	major facilitator superfamily transporter	SMWW4_v1c05640	major facilitator superfamily transporter	SMDB11_4691	major facilitator superfamily protein
247	L085_01250	acetoin utilization protein	SMWW4_v1c05630	histone deacetylase superfamily protein	SMDB11_4690	putative deacetylase	D781_0558	deacetylase, histone deacetylase/acetoin utilization protein	Spro_0616	histone deacetylase superfamily protein	SerAS13_0552	histone deacetylase superfamily protein	M621_02560	acetoin utilization protein	SOD_c04850	histone deacetylase-like amidohydrolase HdaH	M495_02425	acetoin utilization protein	Z042_16735	acetoin utilization protein
248	L085_01255	lysophospholipase	SMWW4_v1c05620	putative alpha/beta hydrolase	SMDB11_4689	putative alpha/beta hydrolase			Spro_0615	alpha/beta hydrolase fold domain-containing protein	SerAS13_0551	alpha/beta hydrolase fold protein	M621_02555	lysophospholipase	SOD_c04840	hypothetical protein SOD_c04840	M495_02420	lysophospholipase
249	L085_01260	hypothetical protein	SMWW4_v1c05610	hypothetical protein SMWW4_v1c05610	SMDB11_4688	hypothetical protein	D781_0556	putative enzyme of the cupin superfamily	Spro_0614	hypothetical protein Spro_0614	SerAS13_0550	hypothetical protein	M621_02550	hypothetical protein M621_02550	SOD_c04830	hypothetical protein SOD_c04830	M495_02415	hypothetical protein M495_02415	Z042_09175	hypothetical protein
250	L085_01265	FAD dependent oxidoreductase	SMWW4_v1c05600	FAD dependent oxidoreductase	SMDB11_4687	putative tyramine oxidase	D781_0555	glycine/D-amino acid oxidase, deamiting	Spro_0613	FAD dependent oxidoreductase	SerAS13_0549	FAD dependent oxidoreductase	M621_02545	FAD dependent oxidoreductase	SOD_c04820	gamma-glutamylputrescine oxidoreductase PuuB	M495_02410	FAD dependent oxidoreductase	Z042_09180	FAD dependent oxidoreductase
251	L085_01270	LuxR family transcriptional regulator	SMWW4_v1c05590	LuxR family transcriptiol regulator	SMDB11_4686	LuxR-family transcriptiol regulator					SerAS13_0548	LuxR family transcriptiol regulator			SOD_c04810	transcriptiol regulatory protein
252	L085_01275	Alcohol dehydrogenase	SMWW4_v1c05580	iron-containing alcohol dehydrogese	SMDB11_4685	putative iron-containing alcohol dehydrogese	D781_0553	alcohol dehydrogese, class IV	Spro_0611	iron-containing alcohol dehydrogese	SerAS13_0547	Alcohol dehydrogese	M621_02535	alcohol dehydrogese	SOD_c04800	ethanolamine utilization protein EutG	M495_02400	alcohol dehydrogese
253	L085_01280	hypothetical protein 05570	SMWW4_v1c05570	hypothetical protein SMWW4_v1c05570									M621_02530	hypothetical protein M621_02530					Z042_09190	hypothetical protein
254	L085_01285	LysR family transcriptional regulator	SMWW4_v1c05560	LysR family transcriptiol regulator	SMDB11_4684	LysR-family transcriptiol regulator			Spro_0608	LysR family transcriptiol regulator	SerAS13_0545	LysR family transcriptiol regulator	M621_02525	LysR family transcriptiol regulator	SOD_c04790	transcriptiol regulatory protein	M495_02390	LysR family transcriptiol regulator
255	L085_01290	beta alanine--pyruvate transaminase	SMWW4_v1c05550	beta alanine--pyruvate transamise	SMDB11_4683	putative omega-amino acid-pyruvate aminotransferase			Spro_0607	beta alanine--pyruvate transamise	SerAS13_0544	Beta-alanine--pyruvate transamise	M621_02520	beta alanine--pyruvate aminotransferase	SOD_c04780	omega-amino acid--pyruvate aminotransferase	M495_02385	beta alanine--pyruvate aminotransferase
256	L085_01295	methylmalonate-semialdehyde dehydrogenase	SMWW4_v1c05540	methylmalote-semialdehyde dehydrogese	SMDB11_4682	aldehyde dehydrogese			Spro_0606	methylmalote-semialdehyde dehydrogese			M621_02515	methylmalote-semialdehyde dehydrogese	SOD_c04770	methylmalote-semialdehyde dehydrogese MmsA	M495_02380	methylmalote-semialdehyde dehydrogese
257	L085_01300	amino acid permease	SMWW4_v1c05530	amino acid permease	SMDB11_4681	amino acid permease							M621_02505	amino acid permease			M495_02375	amino acid permease
258	L085_01305	D-aminopeptidase	SMWW4_v1c05520	peptidase S58 DmpA	SMDB11_4680	putative peptidase			Spro_0605	peptidase S58 DmpA			M621_02500	D-aminopeptidase	SOD_c04750	peptidase S58 DmpA	M495_02370	D-aminopeptidase
259	L085_01310	phospholipase D	SMWW4_v1c05510	phospholipase D/transphosphatidylase					Spro_0604	phospholipase D/transphosphatidylase	SerAS13_0543	phospholipase D	M621_02495	phospholipase	SOD_c04740	phospholipase-D-like protein K4	M495_02360	phospholipase
260	L085_01315	biopolymer transporter ExbB	SMWW4_v1c05500	MotA/TolQ/ExbB proton channel	SMDB11_4678	biopolymer transport protein			Spro_0603	MotA/TolQ/ExbB proton channel	SerAS13_0542	MotA/TolQ/ExbB proton channel	M621_02490	biopolymer transporter ExbB	SOD_c04730	MotA/TolQ/ExbB proton channel	M495_02355	biopolymer transporter ExbB
261	L085_01320	TonB-dependent receptor	SMWW4_v1c05490	TonB-dependent receptor	SMDB11_4677	TonB-dependent receptor			Spro_0602	TonB-dependent receptor	SerAS13_0541	TonB-dependent receptor	M621_02485	TonB-denpendent receptor	SOD_c04720	TonB-dependent receptor
262	L085_01325	TonB-like protein	SMWW4_v1c05480	TonB family protein	SMDB11_4676	TonB-like protein			Spro_0601	TonB family protein	SerAS13_0540	TonB family protein					M495_02345	biopolymer transporter TonB
263	L085_01330	biopolymer transport protein ExbD/TolR	SMWW4_v1c05470	biopolymer transport protein ExbD/TolR	SMDB11_4675	biopolymer transport protein			Spro_0600	biopolymer transport protein ExbD/TolR	SerAS13_0539	biopolymer transport protein ExbD/TolR	M621_02475	biopolymer transporter ExbD	SOD_c04700	biopolymer transport protein ExbD/TolR	M495_02340	biopolymer transporter ExbD
264	L085_01335	hypothetical protein 05460	SMWW4_v1c05460	hypothetical protein SMWW4_v1c05460
265	L085_01340	isopentenyl diphosphate isomerase	SMWW4_v1c05450	isopentenyl diphosphate isomerase
266	L085_01345	hypothetical protein 05440	SMWW4_v1c05440	hypothetical protein SMWW4_v1c05440
267	L085_01350	hypothetical protein 05430	SMWW4_v1c05430	hypothetical protein SMWW4_v1c05430
268	L085_01355	putative flavoprotein	SMWW4_v1c05420	putative flavoprotein
269	L085_01360	MarR family transcriptional regulator	SMWW4_v1c05410	MarR family transcriptiol regulator
270	L085_01365	L,D-transpeptidase linking Lpp to murein	SMWW4_v1c05400	L,D-transpeptidase linking Lpp to murein	SMDB11_4672	putative exported protein	D781_0550	hypothetical protein D781_0550	Spro_0598	ErfK/YbiS/YcfS/YnhG family protein	SerAS13_0538	ErfK/YbiS/YcfS/YnhG family protein	M621_02460	L,D-transpeptidase	SOD_c04680	putative L,D-transpeptidase YbiS	M495_02330	L,D-transpeptidase	Z042_16725	L,D-transpeptidase
271	L085_01370	hypothetical protein	SMWW4_v1c05390	AraC family transcriptiol regulator	SMDB11_4671	AraC-family transcriptiol regulator					SerAS13_0537	AraC family transcriptiol regulator	M621_02455	AraC family transcriptiol regulator	SOD_c04670	right origin-binding protein Rob
272	L085_01375	hypothetical protein 05380	SMWW4_v1c05380	hypothetical protein SMWW4_v1c05380	SMDB11_4670	hypothetical protein
273	L085_01380	AraC family transcriptional regulator	SMWW4_v1c05370	putative D-binding transcriptiol regulator	SMDB11_4669	AraC-family transcriptiol regulator	D781_0547	D-binding domain-containing protein, AraC-type	Spro_0596	AraC family transcriptiol regulator	SerAS13_0536	AraC family transcriptiol regulator	M621_02450	AraC family transcriptiol regulator	SOD_c04660	putative HTH-type transcriptiol regulator YeaM	M495_02315	AraC family transcriptiol regulator
274	L085_01385	hypothetical protein OsI_02453	SMWW4_v1c05360	hypothetical protein SMWW4_v1c05360	SMDB11_4668	putative outer membrane protein	D781_0546	hypothetical protein D781_0546									M495_02310	membrane protein
275	L085_01390	3-hydroxybutyrate dehydrogenase	SMWW4_v1c05350	D-beta-hydroxybutyrate dehydrogese	SMDB11_4667	putative D-beta-hydroxybutyrate dehydrogese			Spro_0595	3-hydroxybutyrate dehydrogese									Z042_16720	3-hydroxybutyrate dehydrogese
276	L085_01395	citrate transporter	SMWW4_v1c05340	citrate transporter	SMDB11_4666	putative permease			Spro_0594	citrate transporter									Z042_16715	transporter
277	L085_01400	3-hydroxyacyl-CoA dehydrogenase	SMWW4_v1c05330	D-binding 3-hydroxyacyl-CoA dehydrogese	SMDB11_4665	3-hydroxyacyl-CoA dehydrogese, D-binding subunit			Spro_0593	D-binding 3-hydroxyacyl-CoA dehydrogese
278	L085_01405	acetyl-CoA acetyltransferase	SMWW4_v1c05320	putative acyltransferase	SMDB11_4664	acetoacetate-CoA transferase
279	L085_01410	3-oxoacid CoA-transferase subunit B	SMWW4_v1c05310	acetyl-CoA:acetoacetyl-CoA transferase, beta subunit	SMDB11_4663	putative succinyl-CoA:3-ketoacid CoA transferase,subunit B			Spro_0591	3-oxoacid CoA-transferase subunit B									Z042_16705	succinyl-CoA:3-ketoacid-CoA transferase
280	L085_01415	3-oxoacid CoA-transferase subunit A	SMWW4_v1c05300	3-oxoacid CoA-transferase subunit A	SMDB11_4662	putative succinyl-CoA:3-ketoacid CoA transferase,subunit A			Spro_0590	3-oxoacid CoA-transferase subunit A									Z042_16700	succinyl-CoA:3-ketoacid-CoA transferase
281	L085_01420	LysR family transcriptional regulator	SMWW4_v1c05290	LysR family transcriptiol regulator	SMDB11_4661	LysR-family transcriptiol regulator			Spro_0589	LysR family transcriptiol regulator									Z042_16695	LysR family transcriptiol regulator
282	L085_01425	hypothetical protein	SMWW4_v1c05280	hypothetical protein SMWW4_v1c05280
283	L085_01430	putative membrane protein
284	L085_01435	hypothetical protein	SMWW4_v1c05250	hypothetical protein SMWW4_v1c05250	SMDB11_4655	putative exported protein			Spro_0585	hypothetical protein Spro_0585	SerAS13_0523	hypothetical protein	M621_02385	hypothetical protein M621_02385	SOD_c04630	hypothetical protein SOD_c04630	M495_02300	hypothetical protein M495_02300
285	L085_01440	glutamine synthetase	SMWW4_v1c05240	glutamine synthetase	SMDB11_4654	putative glutamate-ammonia ligase			Spro_0584	glutamine synthetase catalytic region	SerAS13_0522	Glutamate--putrescine ligase	M621_02375	gamma-glutamylputrescine synthetase	SOD_c04620	gamma-glutamylputrescine synthetase PuuA	M495_02295	gamma-glutamylputrescine synthetase
286	L085_01445	GCN5-related N-acetyltransferase	SMWW4_v1c05230	GCN5-related N-acetyltransferase	SMDB11_4653	putative acetyltransferase
287	L085_01450	trehalose-6-phosphate synthase	SMWW4_v1c05220	trehalose-6-phosphate synthase	SMDB11_4652	putative glycosyl transferase					SerAS13_0520	alpha,alpha-trehalose-phosphate synthase	M621_02365	glycosyl transferase			M495_02290	glycosyl transferase
288	L085_01455	putative ABC transporter, permease protein			SMDB11_4651	putative ABC transporter, permease protein
289	L085_01460	ABC transporter, ATP-binding protein			SMDB11_4650	ABC transporter, ATP-binding protein
290	L085_01465	hypothetical protein			SMDB11_4649	outer membrane pore protein
291	L085_01470	ABC transporter, ATP-binding protein			SMDB11_4648	ABC transporter, ATP-binding protein
292	L085_01475	putative Mg(2+) transporter			SMDB11_4647	putative Mg(2+) transporter
293	L085_01480	LysR-family transcriptional regulator			SMDB11_4646	LysR-family transcriptiol regulator
294	L085_01485	putative monooxygenase	SMWW4_v1c05210	alkanesulfote monooxygese	SMDB11_4645	putative monooxygese					SerAS13_0519	Alkanesulfote monooxygese	M621_02360	alkanesulfote monooxygese	SOD_c04590	alkanesulfote monooxygese SsuD	M495_06555	alkanesulfote monooxygese
295	L085_01490	putative carbon starvation protein	SMWW4_v1c05200	carbon starvation protein CstA	SMDB11_4644	putative carbon starvation protein	D781_0537	carbon starvation protein, predicted membrane protein	Spro_0582	carbon starvation protein CstA	SerAS13_0517	carbon starvation protein CstA	M621_02350	carbon starvation protein CstA	SOD_c04570	inner membrane protein YjiY	M495_02285	carbon starvation protein CstA
296	L085_01495	hypothetical protein Spro_0581	SMWW4_v1c05190	hypothetical protein SMWW4_v1c05190	SMDB11_4643	hypothetical protein	D781_0536	uncharacterized small protein	Spro_0581	hypothetical protein Spro_0581	SerAS13_0516	hypothetical protein	M621_02345	hypothetical protein M621_02345	SOD_c04560	YjiX	M495_02280	hypothetical protein M495_02280	Z042_16635	hypothetical protein
297	L085_01500	putative GTPase	SMWW4_v1c05180	putative GTPase	SMDB11_4642	putative nickel-binding protein			Spro_0580	putative GTP-binding protein YjiA	SerAS13_0515	cobalamin synthesis protein P47K	M621_02340	GTP-binding protein YjiA	SOD_c04550	putative GTp-binding protein YjiA	M495_02275	GTP-binding protein YjiA	Z042_16630	GTP-binding protein YjiA
298	L085_01505	putative O-antigen repeating unit flippase	SMWW4_v1c05170	polysaccharide biosynthesis protein	SMDB11_4641	putative O-antigen repeating unit flippase
299	L085_01515	hypothetical protein	SMWW4_v1c05150	4-alpha-L-fucosyltransferase	SMDB11_4639	putative glycosyl transferase
300	L085_01530	DNA-binding transcriptional repressor	SMWW4_v1c05120	LacI family transcriptiol regulator	SMDB11_4634	D-binding transcriptiol repressor			Spro_0577	LacI family transcription regulator	SerAS13_0514	LacI family transcriptiol regulator	M621_02325	AscG	SOD_c04520	HTH-type transcriptiol regulator AscG	M495_02260	AscG
301	L085_01535	PTS cellobiose transporter subunit IIBC	SMWW4_v1c05110	cellobiose/arbutin/salicin-specific PTS system IIBC component	SMDB11_4632	fused cellobiose/arbutin/salicin-specific PTSenzymes: IIB component/IC component	D781_3865	glucose/maltose/N-acetylglucosamine-specific phosphotransferase system IIC component	Spro_0576	PTS system cellobiose/arbutin/salicin-specific transporter subunits IIBC	SerAS13_0513	Protein-N(pi)-phosphohistidine--sugar phosphotransferase	M621_02320	PTS cellobiose transporter subunit IIBC	SOD_c04510	pTS system arbutin-, cellobiose-, and salicin-specific EIIBC component	M495_02255	PTS cellobiose transporter subunit IIBC	Z042_15650	PTS cellobiose transporter subunit IIBC
302	L085_01540	cryptic 6-phospho-beta-glucosidase	SMWW4_v1c05100	cryptic 6-phospho-beta-glucosidase	SMDB11_4631	cryptic 6-phospho-beta-glucosidase	D781_3864	beta-glucosidase/6-phospho-beta-glucosidase/beta-galactosidase	Spro_0575	cryptic 6-phospho-beta-glucosidase	SerAS13_0512	6-phospho-beta-glucosidase	M621_02315	6-phospho-beta-glucosidase	SOD_c04500	6-phospho-beta-glucosidase AscB	M495_02250	6-phospho-beta-glucosidase	Z042_15655	6-phospho-beta-glucosidase
303	L085_01545	hypothetical protein 05090	SMWW4_v1c05090	hypothetical protein SMWW4_v1c05090
304	L085_01550	hypothetical protein
305	L085_01555	hypothetical protein	SMWW4_v1c05070	hypothetical protein SMWW4_v1c05070	SMDB11_4627	hypothetical protein							M621_02310	hypothetical protein M621_02310
306	L085_01560	hypothetical protein 05060	SMWW4_v1c05060	hypothetical protein SMWW4_v1c05060													M495_02240	hypothetical protein M495_02240
307	L085_01565	5'-nucleotidase	SMWW4_v1c04990	5'-nucleotidase
308	L085_01575	bacteriophage regulatory protein	SMWW4_v1c00930	bacteriophage regulatory protein													M495_02195	transcriptiol regulator
309	L085_01580	hypothetical protein
310	L085_01585	integrase
311	L085_01590	CRISPR-associated protein Cas8b
312	L085_01595	transcriptional activator protein	SMWW4_v1c04970	transcriptiol activator protein	SMDB11_4618	putative quorum-sensing LuxR-family transcriptiol regulator							M621_02245	LuxR family transcriptiol regulator
313	L085_01600	lipopolysaccharide export ABC permease of the LptBFGC export complex	SMWW4_v1c04960	lipopolysaccharide export ABC permease of the LptBFGC export complex	SMDB11_4617	putative permease	D781_0470	putative permease	Spro_0564	permease YjgP/YjgQ family protein	SerAS13_0498	YjgP/YjgQ family permease	M621_02240	lipopolysaccharide ABC transporter permease	SOD_c04400	lipopolysaccharide export system permease protein LptG	M495_02150	lipopolysaccharide ABC transporter permease	Z042_16265	lipopolysaccharide ABC transporter permease
314	L085_01605	lipopolysaccharide ABC transporter permease LptF	SMWW4_v1c04950	lipopolysaccharide export ABC permease of the LptBFGC export complex	SMDB11_4616	putative permease	D781_0469	putative permease	Spro_0563	permease YjgP/YjgQ family protein	SerAS13_0497	YjgP/YjgQ family permease	M621_02235	lipopolysaccharide ABC transporter permease LptF	SOD_c04390	lipopolysaccharide export system permease protein LptF	M495_02145	lipopolysaccharide ABC transporter permease LptF
315	L085_01610	multifunctional aminopeptidase A	SMWW4_v1c04940	multifunctiol aminopeptidase A	SMDB11_4615	cytosol aminopeptidase	D781_0468	leucyl aminopeptidase	Spro_0562	leucyl aminopeptidase	SerAS13_0496	cytosol aminopeptidase	M621_02230	multifunctiol aminopeptidase A	SOD_c04380	putative cytosol aminopeptidase PepA	M495_02140	multifunctiol aminopeptidase A	Z042_16255	multifunctiol aminopeptidase A
316	L085_01615	DNA polymerase III subunit chi	SMWW4_v1c04930	D polymerase III, chi subunit	SMDB11_4614	D polymerase III, chi subunit	D781_0467	D polymerase III, chi subunit	Spro_0561	D polymerase III subunit chi	SerAS13_0495	D-directed D polymerase	M621_02225	D polymerase III subunit chi	SOD_c04370	D polymerase III subunit chi	M495_02135	D polymerase III subunit chi	Z042_16250	D polymerase III subunit chi
317	L085_01620	valyl-tRNA synthase	SMWW4_v1c04920	valyl-tR synthetase	SMDB11_4613	valyl-tR synthetase	D781_0466	valyl-tR synthetase	Spro_0560	valyl-tR synthetase	SerAS13_0494	valyl-tR synthetase	M621_02220	valyl-tR synthase	SOD_c04360	valine--tR ligase ValS	M495_02130	valyl-tR synthase	Z042_16245	valyl-tR synthase
318	L085_01625	N-acetyltransferase	SMWW4_v1c04910	putative acetyltransferase	SMDB11_4612	putative acetyltransferase	D781_0465	acetyltransferase, N-acetylglutamate synthase	Spro_0559	GCN5-like N-acetyltransferase	SerAS13_0493	N-acetyltransferase GCN5	M621_02215	N-acetyltransferase	SOD_c04350	putative N-acetyltransferase YjgM	M495_02125	N-acetyltransferase	Z042_16240	N-acetyltransferase
319	L085_01630	glucose-methanol-choline oxidoreductase	SMWW4_v1c04900	choline dehydrogese	SMDB11_4611	putative oxidoreductase	D781_0464	choline dehydrogese-like flavoprotein	Spro_0557	glucose-methanol-choline oxidoreductase	SerAS13_0491	choline dehydrogese	M621_02205	glucose-methanol-choline oxidoreductase	SOD_c04330	alcohol dehydrogese AlkJ	M495_02115	glucose-methanol-choline oxidoreductase	Z042_16235	glucose-methanol-choline oxidoreductase
320	L085_01635	tRNA-(ms	SMWW4_v1c04890	tR-hydroxylase	SMDB11_4610	tR-(ms	D781_0463	hydroxylase for synthesis of 2-methylthio-cis-ribozeatin in tR	Spro_0556	tR--hydroxylase	SerAS13_0490	tR-hydroxylase	M621_02200	tR-(ms[2]io[6]A)-hydroxylase	SOD_c04320	tR-(ms[2]io[6]A)-hydroxylase MiaE	M495_02110	tR-(ms[2]io[6]A)-hydroxylase	Z042_16230	tR-(ms[2]io[6]A)-hydroxylase
321	L085_01640	protein inhibitor of RNase E	SMWW4_v1c04880	protein inhibitor of Rse E	SMDB11_4609	ribonuclease E inhibitor protein	D781_0462	hypothetical protein D781_0462	Spro_0555	hypothetical protein Spro_0555	SerAS13_0489	hypothetical protein	M621_02195	Rse E inhibitor protein	SOD_c04310	regulator of ribonuclease activity B	M495_02105	Rse E inhibitor protein	Z042_16225	Rse E inhibitor protein
322	L085_01645	ornithine carbamoyltransferase	SMWW4_v1c04870	ornithine carbamoyltransferase	SMDB11_4608	ornithine carbamoyltransferase chain I	D781_0461	ornithine carbamoyltransferase	Spro_0554	ornithine carbamoyltransferase	SerAS13_0488	ornithine carbamoyltransferase	M621_02190	ornithine carbamoyltransferase	SOD_c04300	ornithine carbamoyltransferase ArgI	M495_02100	ornithine carbamoyltransferase	Z042_16220	ornithine carbamoyltransferase
323	L085_01650	ABC transporter substrate-binding protein	SMWW4_v1c04860	ABC transporter periplasmic protein	SMDB11_4607	putative extracellular substrate-binding protein			Spro_0553	extracellular solute-binding protein	SerAS13_0487	ABC transporter periplasmic protein	M621_02185	ABC transporter substrate-binding protein	SOD_c04290	putative D,D-dipeptide-binding periplasmic protein DdpA	M495_02095	ABC transporter substrate-binding protein	Z042_16215	ABC transporter substrate-binding protein
324	L085_01655	aspartate carbamoyltransferase catalytic subunit	SMWW4_v1c04850	aspartate carbamoyltransferase, catalytic subunit	SMDB11_4606	aspartate carbamoyltransferase, catalytic subunit	D781_0460	aspartate carbamoyltransferase	Spro_0545	aspartate carbamoyltransferase catalytic subunit	SerAS13_0486	aspartate carbamoyltransferase	M621_02180	aspartate carbamoyltransferase catalytic subunit	SOD_c04280	aspartate carbamoyltransferase PyrB	M495_02055	aspartate carbamoyltransferase catalytic subunit	Z042_16180	aspartate carbamoyltransferase catalytic subunit
325	L085_01660	aspartate carbamoyltransferase, regulatory subunit	SMWW4_v1c04840	aspartate carbamoyltransferase, regulatory subunit	SMDB11_4605	aspartate carbamoyltransferase, regulatory subunit	D781_0459	aspartate carbamoyltransferase, regulatory subunit	Spro_0544	aspartate carbamoyltransferase regulatory subunit	SerAS13_0485	Aspartate carbamoyltransferase regulatory chain	M621_02175	aspartate carbamoyltransferase regulatory subunit	SOD_c04270	aspartate carbamoyltransferase regulatory chain	M495_02050	aspartate carbamoyltransferase regulatory subunit	Z042_16175	aspartate carbamoyltransferase regulatory subunit
326	L085_01665	hypothetical protein, UPF0131 family	SMWW4_v1c04830	hypothetical protein, UPF0131 family	SMDB11_4604	putative endoribonuclease	D781_0458	endoribonuclease L-PSP, putative	Spro_0543	putative endoribonuclease L-PSP	SerAS13_0484	endoribonuclease L-PSP	M621_02170	endoribonuclease L-PSP	SOD_c04260	emine/imine deamise RidA	M495_02045	endoribonuclease L-PSP	Z042_16170	endoribonuclease L-PSP
327	L085_01670	hypothetical protein	SMWW4_v1c04820	hypothetical protein SMWW4_v1c04820					Spro_0540	hypothetical protein Spro_0540	SerAS13_0483	hypothetical protein	M621_02165	hypothetical protein M621_02165	SOD_c04250	hypothetical protein SOD_c04250	M495_02035	hypothetical protein M495_02035
328	L085_01675	hypothetical protein 04810	SMWW4_v1c04810	hypothetical protein SMWW4_v1c04810					Spro_0539	hypothetical protein Spro_0539	SerAS13_0482	hypothetical protein	M621_02160	hypothetical protein M621_02160			M495_02030	hypothetical protein M495_02030
329	L085_01680	transglutaminase domain-containing protein	SMWW4_v1c04800	transglutamise domain-containing protein					Spro_0538	transglutamise domain-containing protein	SerAS13_0481	transglutamise domain-containing protein	M621_02155	transglutamise	SOD_c04230	hypothetical protein SOD_c04230	M495_02025	transglutamise
330	L085_01685	20S proteasome subunits A and B	SMWW4_v1c04790	20S proteasome subunits A and B					Spro_0537	20S proteasome subunits A and B	SerAS13_0480	20S proteasome A and B subunits	M621_02150	peptidase	SOD_c04220	20S proteasome A and B subunits	M495_02020	peptidase
331	L085_01690	beta-N-acetylhexosaminidase	SMWW4_v1c04780	beta-N-acetylhexosaminidase	SMDB11_4602	putative chitobiase	D781_0456	N-acetyl-beta-hexosaminidase	Spro_0536	beta-N-acetylhexosaminidase	SerAS13_0479	beta-N-acetylhexosaminidase	M621_02145	beta-N-acetylhexosaminidase	SOD_c04210	beta-hexosaminidase hA	M495_02015	beta-N-acetylhexosaminidase	Z042_16015	beta-N-acetylhexosaminidase
332	L085_01695	magnesium-transporting ATPase MgtA	SMWW4_v1c04770	magnesium-transporting ATPase MgtA	SMDB11_4601	magnesium transporter			Spro_0535	magnesium-transporting ATPase MgtA	SerAS13_0478	magnesium-translocating P-type ATPase	M621_02140	magnesium-transporting ATPase	SOD_c04200	magnesium-transporting ATPase, p-type 1	M495_02010	magnesium-transporting ATPase
333	L085_01700	DNA-binding transcriptional repressor	SMWW4_v1c04760	D-binding transcriptiol repressor	SMDB11_4600	D-binding transcriptiol repressor			Spro_0534	trehalose repressor	SerAS13_0477	LacI family transcriptiol regulator	M621_02135	trehalose repressor	SOD_c04190	HTH-type transcriptiol regulator TreR	M495_02005	trehalose repressor	Z042_15965	trehalose repressor
334	L085_01705	trehalose(maltose)-specific PTS system IIBC component	SMWW4_v1c04750	trehalose(maltose)-specific PTS system IIBC component	SMDB11_4599	trehalose-specific PTS system, EIIBC component	D781_0447	PTS system trehalose-specific IIB component, Glc family	Spro_0529	PTS system trehalose(maltose)-specific transporter subunits IIBC	SerAS13_0475	PTS system trehalose-specific transporter subunit IIBC	M621_02080	PTS maltose transporter subunit IIBC	SOD_c04100	pTS system trehalose-specific EIIBC componentTreB	M495_01995	PTS maltose transporter subunit IIBC	Z042_15955	PTS maltose transporter subunit IIBC
335	L085_01710	trehalose-6-phosphate hydrolase	SMWW4_v1c04740	trehalose-6-P hydrolase	SMDB11_4598	trehalose-6-phosphate hydrolase	D781_0446	alpha,alpha-phosphotrehalase	Spro_0528	trehalose-6-phosphate hydrolase	SerAS13_0473	alpha,alpha-phosphotrehalase	M621_02075	trehalose-6-phosphate hydrolase	SOD_c04090	trehalose-6-phosphate hydrolase TreC	M495_01990	trehalose-6-phosphate hydrolase	Z042_15950	trehalose-6-phosphate hydrolase
336	L085_01715	NAD(P)H dehydrogenase (quinone)	SMWW4_v1c04730	D(P)H dehydrogese (quinone)	SMDB11_4597	putative D(P)H oxidoreductase			Spro_0527	D(P)H dehydrogese (quinone)	SerAS13_0472	D(P)H dehydrogese (quinone)	M621_02070	oxidoreductase	SOD_c04080	general stress protein 14	M495_01985	oxidoreductase	Z042_15855	oxidoreductase
337	L085_01720	LysR family transcriptional regulator	SMWW4_v1c04720	LysR family transcriptiol regulator	SMDB11_4596	LysR-family transcriptiol regulator			Spro_0526	LysR family transcriptiol regulator	SerAS13_0471	LysR family transcriptiol regulator	M621_02065	LysR family transcriptiol regulator			M495_01980	LysR family transcriptiol regulator	Z042_15850	LysR family transcriptiol regulator
338	L085_01725	anaerobic ribonucleoside-triphosphate reductase	SMWW4_v1c04710	aerobic ribonucleoside-triphosphate reductase	SMDB11_4595	aerobic ribonucleoside-triphosphate reductase	D781_0445	ribonucleoside-triphosphate reductase class III catalytic subunit	Spro_0525	aerobic ribonucleoside triphosphate reductase	SerAS13_0470	aerobic ribonucleoside-triphosphate reductase	M621_02060	ribonucleoside triphosphate reductase	SOD_c04060	aerobic ribonucleoside-triphosphate reductase NrdD	M495_01975	ribonucleoside-triphosphate reductase	Z042_15845	ribonucleoside triphosphate reductase
339	L085_01730	anaerobic ribonucleotide reductase activating protein	SMWW4_v1c04700	aerobic ribonucleotide reductase activating protein	SMDB11_4594	aerobic ribonucleotide reductase activating protein	D781_0444	aerobic ribonucleoside-triphosphate reductase activating protein	Spro_0524	aerobic ribonucleotide reductase-activating protein	SerAS13_0469	aerobic ribonucleoside-triphosphate reductase activating protein	M621_02055	aerobic ribonucleotide reductase-activating protein	SOD_c04050	aerobic ribonucleoside-triphosphate reductase-activating protein NrdG	M495_01970	aerobic ribonucleotide reductase-activating protein	Z042_15840	aerobic ribonucleotide reductase-activating protein
340	L085_01735	hypothetical protein
341	L085_01740	hypothetical protein	SMWW4_v1c04670	hypothetical protein SMWW4_v1c04670
342	L085_01745	membrane protein	SMWW4_v1c04660	putative permease	SMDB11_4592	putative permease
343	L085_01750	hypothetical protein	SMWW4_v1c04650	phosphote metabolism transcriptiol regulator PhnF	SMDB11_4591	predicted D-binding transcriptiol regulatorof phosphote uptake and biodegradation	D781_0440	transcriptiol regulator, GntR family	Spro_0522	phosphote metabolism transcriptiol regulator PhnF	SerAS13_0465	GntR family transcriptiol regulator with UTRA sensor domain	M621_02045	PhnF	SOD_c04000	putative transcriptiol regulator PhnF	M495_01945	PhnF	Z042_15825	PhnF
344	L085_01755	PhnG	SMWW4_v1c04640	phosphote metabolism protein PhnG	SMDB11_4590	carbon-phosphorus lyase complex subunit	D781_0439	methylphosphote degradation complex, subunit phnG	Spro_0521	phosphote metabolism protein PhnG	SerAS13_0464	phosphote C-P lyase system protein PhnG	M621_02040	PhnG	SOD_c03990	protein PhnG	M495_01940	PhnG	Z042_15820	PhnG
345	L085_01760	phosphonate metabolism protein PhnH	SMWW4_v1c04630	phosphote metabolism protein PhnH	SMDB11_4589	carbon-phosphorus lyase complex subunit			Spro_0520	carbon-phosphorus lyase complex subunit	SerAS13_0463	phosphote C-P lyase system protein PhnH	M621_02035	phosphote C-P lyase system protein PhnH	SOD_c03980	protein PhnH	M495_01935	phosphote C-P lyase system protein PhnH	Z042_15815	phosphote C-P lyase system protein PhnH
346	L085_01765	carbon-phosphorus lyase complex subunit PhnI	SMWW4_v1c04620	phosphote metabolism protein PhnI	SMDB11_4588	phosphote metabolism protein			Spro_0519	phosphote metabolism protein PhnI	SerAS13_0462	phosphote metabolism protein	M621_02030	carbon-phosphorus lyase complex subunit PhnI	SOD_c03970	protein PhnI	M495_01930	carbon-phosphorus lyase complex subunit PhnI	Z042_15810	carbon-phosphorus lyase complex subunit PhnI
347	L085_01770	phosphonate metabolism protein PhnJ	SMWW4_v1c04610	phosphote metabolism protein PhnJ	SMDB11_4587	phosphote metabolism protein	D781_0436	putative enzyme of phosphote metabolism	Spro_0518	phosphote metabolism protein PhnJ	SerAS13_0461	phosphote metabolism PhnJ	M621_02025	carbon-phosphorus lyase complex subunit PhnJ	SOD_c03960	protein PhnJ	M495_01925	carbon-phosphorus lyase complex subunit PhnJ	Z042_15805	carbon-phosphorus lyase complex subunit PhnJ
348	L085_01775	phosphonate C-P lyase system protein PhnK	SMWW4_v1c04600	phosphote transport system ATP-binding protein PhnK	SMDB11_4586	carbon-phosphorus lyase complex subunit	D781_0435	phosphote C-P lyase system protein PhnK	Spro_0517	phosphote C-P lyase system protein PhnK	SerAS13_0460	phosphote C-P lyase system protein PhnK	M621_02020	phosphote C-P lyase	SOD_c03950	phosphotes transport ATP-binding protein PhnK	M495_01920	phosphote C-P lyase	Z042_15800	phosphote C-P lyase
349	L085_01780	phosphonate ABC transporter ATP-binding protein	SMWW4_v1c04590	phosphote transport system ATP-binding protein PhnL	SMDB11_4585	carbon-phosphorus lyase complex subunit	D781_0434	methylphosphote degradation complex, subunit phnL	Spro_0516	phosphote C-P lyase system protein PhnL	SerAS13_0459	phosphote C-P lyase system protein PhnL	M621_02015	phosphote ABC transporter ATP-binding protein	SOD_c03940	phosphotes transport ATP-binding protein PhnL	M495_01915	phosphote ABC transporter ATP-binding protein	Z042_15795	phosphote ABC transporter ATP-binding protein
350	L085_01785	phosphonate metabolism protein PhnM	SMWW4_v1c04580	phosphote metabolism protein PhnM	SMDB11_4584	carbon-phosphorus lyase complex subunit	D781_0433	ribophosphote triphosphate hydrolase	Spro_0515	phosphote metabolism protein PhnM	SerAS13_0458	phosphote metabolism protein PhnM	M621_02010	phosphote metabolism protein PhnM	SOD_c03930	protein PhnM	M495_01910	phosphote metabolism protein PhnM	Z042_15790	phosphote metabolism protein PhnM
351	L085_01790	ribose 1,5-bisphosphokinase	SMWW4_v1c04570	ribose 1,5-bisphosphokise	SMDB11_4583	ATP-binding protein	D781_0432	phosphote metabolism protein, PRPP-forming 1,5-bisphosphokise PhnN	Spro_0514	ribose 1,5-bisphosphokise	SerAS13_0457	phosphote metabolism protein/1,5-bisphosphokise PhnN	M621_02005	ribose 1,5-bisphosphokise	SOD_c03920	ribose 1,5-bisphosphate phosphokise phnN	M495_01905	ribose 1,5-bisphosphokise	Z042_15785	ribose 1,5-bisphosphokise
352	L085_01795	phosphonate metabolism protein	SMWW4_v1c04560	phosphote metabolism protein	SMDB11_4582A	putative acetyltransferase			Spro_0513	putative acetyltransferase	SerAS13_0456	phosphote metabolism protein	M621_02000	acetyltransferase	SOD_c03910	chloramphenicol acetyltransferase CatB	M495_01900	acetyltransferase
353	L085_01800	carbon-phosphorus lyase complex accessory protein	SMWW4_v1c04550	carbon-phosphorus lyase complex accessory protein, phosphodiesterase	SMDB11_4582	carbon-phosphorus lyase complex accessoryprotein	D781_0431	5-phospho-alpha-D-ribosyl 1,2-cyclic phosphate phosphodiesterase	Spro_0512	carbon-phosphorus lyase complex accessory protein	SerAS13_0455	phosphote metabolism protein PhnP	M621_01995	phosphote metabolism protein PhnP	SOD_c03900	protein phnp	M495_01895	phosphote metabolism protein PhnP	Z042_15780	phosphote metabolism protein PhnP
354	L085_01805	putative nucleoside-diphosphate-sugar epimerase	SMWW4_v1c04540	putative nucleoside-diphosphate-sugar epimerase	SMDB11_4581	hypothetical protein	D781_0430	putative nucleoside-diphosphate sugar epimerase	Spro_0511	hypothetical protein Spro_0511	SerAS13_0454	semialdehyde dehydrogese D-binding protein	M621_01990	hypothetical protein M621_01990	SOD_c03890	YraR	M495_01890	hypothetical protein M495_01890	Z042_15775	hypothetical protein
355	L085_01810	hypothetical protein, UPF0306 family	SMWW4_v1c04530	hypothetical protein, UPF0306 family	SMDB11_4580	hypothetical protein	D781_0429	hypothetical protein D781_0429	Spro_0510	hypothetical protein Spro_0510	SerAS13_0453	hypothetical protein	M621_01985	hypothetical protein M621_01985	SOD_c03880	UpF0306 protein	M495_01885	hypothetical protein M495_01885	Z042_15765	hypothetical protein
356	L085_01815	hypothetical protein
357	L085_01820	ornithine decarboxylase	SMWW4_v1c04520	ornithine decarboxylase	SMDB11_4579	ornithine decarboxylase, inducible
358	L085_01825	putrescine transporter	SMWW4_v1c04510	putrescine/proton symporter: putrescine/ornithine antiporter	SMDB11_4578	putrescine/protonsymporter: putrescine/ornithine antiporter			Spro_0508	putrescine transporter							M495_01875	putrescine transporter
359	L085_01830	hypothetical protein 04500	SMWW4_v1c04500	hypothetical protein SMWW4_v1c04500
360	L085_01835	hypothetical protein	SMWW4_v1c04490	hypothetical protein SMWW4_v1c04490	SMDB11_4577	putative nuclease	D781_0417	putative endonuclease containing a URI domain	Spro_0507	excinuclease ABC subunit C	SerAS13_0451	hypothetical protein	M621_01975	GIY-YIG nuclease	SOD_c03870	UpF0213 protein	M495_01870	GIY-YIG nuclease	Z042_15860	GIY-YIG nuclease
361	L085_01840	N-acetyltransferase	SMWW4_v1c04480	putative acyltransferase	SMDB11_4576	putative acetyltransferase	D781_0416	putative acetyltransferase	Spro_0506	GCN5-like N-acetyltransferase	SerAS13_0450	N-acetyltransferase GCN5	M621_01970	N-acetyltransferase	SOD_c03860	putative N-acetyltransferase YhbS	M495_01865	N-acetyltransferase	Z042_15340	N-acetyltransferase
362	L085_01845	putative lipid carrier protein, COG3154 family	SMWW4_v1c04470	putative lipid carrier protein, COG3154 family	SMDB11_4575	putative sterol carrier protein	D781_0415	putative lipid carrier protein	Spro_0505	sterol-binding domain-containing protein	SerAS13_0449	Sterol-binding domain-containing protein	M621_01965	lipid carrier protein	SOD_c03850	YhbT	M495_01860	lipid carrier protein	Z042_15335	lipid carrier protein
363	L085_01850	putative peptidase (collagenase-like)	SMWW4_v1c04460	putative peptidase (collagese-like)	SMDB11_4574	putative peptidase	D781_0414	collagese-like protease	Spro_0504	peptidase U32	SerAS13_0448	peptidase U32	M621_01960	protease	SOD_c03840	putative protease YhbU	M495_01855	protease	Z042_15330	protease
364	L085_01855	protease	SMWW4_v1c04450	putative protease	SMDB11_4573	putative peptidase	D781_0413	collagese-like protease	Spro_0503	peptidase U32	SerAS13_0447	peptidase U32	M621_01955	protease	SOD_c03830	YhbV	M495_01850	protease	Z042_15325	protease
365	L085_01860	hypothetical protein
366	L085_01865	ABC transporter permease	SMWW4_v1c04430	ABC transporter	SMDB11_4554	putative component of multidrug efflux pump	D781_0412	ABC-type multidrug transport system, permease component	Spro_0501	ABC-2 type transporter	SerAS13_0443	ABC transporter	M621_01935	ABC transporter permease	SOD_c03790	transporter	M495_01840	ABC transporter permease
367	L085_01870	ABC transporter	SMWW4_v1c04420	permease protein of ABC transport system	SMDB11_4553	putative component of multidrug efflux pump	D781_0411	ABC-type multidrug transport system, permease component	Spro_0500	ABC-2 type transporter	SerAS13_0442	ABC transporter	M621_01930	antibiotic ABC transporter permease	SOD_c03780	ABC-2 type transporter	M495_01835	antibiotic ABC transporter permease
368	L085_01875	secretion protein HlyD family protein	SMWW4_v1c04410	secretion protein HlyD family protein	SMDB11_4552	putative multidrug efflux pump	D781_0410	multidrug resistance efflux pump	Spro_0499	secretion protein HlyD family protein	SerAS13_0441	secretion protein HlyD family protein	M621_01925	secretion protein HlyD family protein	SOD_c03770	36 kDa antigen	M495_01830	secretion protein HlyD family protein
369	L085_01880	hypothetical protein	SMWW4_v1c04400	putative enzyme	SMDB11_4550	putative monooxygese	D781_0409	luciferase family oxidoreductase, group 1	Spro_0498	hypothetical protein Spro_0498	SerAS13_0440	luciferase family oxidoreductase	M621_01915	hypothetical protein M621_01915	SOD_c03760	YhbW	M495_01825	hypothetical protein M495_01825	Z042_15270	hypothetical protein
370	L085_01885	hypothetical protein, UPF0033 family	SMWW4_v1c04390	hypothetical protein, UPF0033 family	SMDB11_4549	hypothetical protein	D781_0406	putative redox protein, regulator of disulfide bond formation	Spro_0497	hypothetical protein Spro_0497	SerAS13_0437	SirA-like domain-containing protein	M621_01900	hypothetical protein M621_01900	SOD_c03730	UpF0033 protein YedF	M495_01820	hypothetical protein M495_01820	Z042_15265	hypothetical protein
371	L085_01890	hypothetical protein	SMWW4_v1c04380	putative inner membrane protein	SMDB11_4548	putative membrane protein	D781_0405	putative transporter component	Spro_0496	hypothetical protein Spro_0496	SerAS13_0436	hypothetical protein	M621_01895	membrane protein	SOD_c03720	UpF0394 inner membrane protein YedE	M495_01815	membrane protein	Z042_15260	membrane protein
372	L085_01895	ATP-dependent RNA helicase	SMWW4_v1c04370	ATP-dependent R helicase	SMDB11_4547	ATP-dependent R helicase	D781_0404	D/R helicase, superfamily II			SerAS13_0435	DEAD/DEAH box helicase	M621_01890	R helicase	SOD_c03710	cold-shock DEAD box protein A	M495_01810	R helicase	Z042_15255	R helicase
373	L085_01900	hypothetical protein SMDB11_4546	SMWW4_v1c04360	lipoprotein involved in osmotic sensitivity and filamentation	SMDB11_4546	hypothetical protein	D781_0403	lipoprotein NlpI, contains TPR repeats	Spro_0494	lipoprotein NlpI	SerAS13_0434	hypothetical protein	M621_01885	lipoprotein NlpI	SOD_c03700	lipoprotein NlpI	M495_01805	lipoprotein NlpI	Z042_15250	lipoprotein NlpI
374	L085_01905	polynucleotide phosphorylase/polyadenylase	SMWW4_v1c04350	polynucleotide phosphorylase/polyadenylase	SMDB11_4545	polynucleotide phosphorylase/polyadenylase	D781_0402	polyribonucleotide nucleotidyltransferase	Spro_0493	polynucleotide phosphorylase/polyadenylase	SerAS13_0433	Polyribonucleotide nucleotidyltransferase	M621_01880	polynucleotide phosphorylase/polyadenylase	SOD_c03690	polyribonucleotide nucleotidyltransferase Pnp	M495_01800	polynucleotide phosphorylase/polyadenylase	Z042_15245	polynucleotide phosphorylase/polyadenylase
375	L085_01910	30S ribosomal protein S15	SMWW4_v1c04340	30S ribosomal subunit protein S15	SMDB11_4544	30S ribosomal subunit protein S15	D781_0400	ribosomal protein S15	Spro_0492	30S ribosomal protein S15	SerAS13_0432	30S ribosomal protein S15	M621_01875	30S ribosomal protein S15	SOD_c03680	30S ribosomal protein S15	M495_01795	30S ribosomal protein S15	Z042_15240	30S ribosomal protein S15
376	L085_01915	tRNA pseudouridine synthase B	SMWW4_v1c04330	tR U55 pseudouridine synthase	SMDB11_4543	tR pseudouridine synthase	D781_0398	tR pseudouridine 55 synthase	Spro_0491	tR pseudouridine synthase B	SerAS13_0431	tR pseudouridine synthase B	M621_01870	tR pseudouridine synthase B	SOD_c03670	tR pseudouridine synthase B	M495_01790	tR pseudouridine synthase B	Z042_15235	tR pseudouridine synthase B
377	L085_01920	30s ribosome binding factor	SMWW4_v1c04320	30s ribosome binding factor	SMDB11_4542	30s ribosome binding factor	D781_0397	ribosome-binding factor A	Spro_0490	ribosome-binding factor A	SerAS13_0430	Ribosome-binding factor A	M621_01865	ribosome-binding factor A	SOD_c03660	ribosome-binding factor A	M495_01785	ribosome-binding factor A	Z042_15230	ribosome-binding factor A
378	L085_01935	transcription termination/antitermination L factor	SMWW4_v1c04300	transcription termition/antitermition L factor	SMDB11_4540	transcription termition/antitermition L factor			Spro_0488	transcription elongation factor NusA	SerAS13_0428	NusA antitermition factor	M621_01855	peptidase M54	SOD_c03640	transcription elongation protein NusA	M495_01775	peptidase M54	Z042_15220	peptidase M54
379	L085_01940	ribosome maturation protein RimP	SMWW4_v1c04290	ribosome maturation factor rimP	SMDB11_4539	hypothetical protein	D781_0394	hypothetical protein D781_0394	Spro_0487	hypothetical protein Spro_0487	SerAS13_0427	Ribosome maturation factor rimP	M621_01850	ribosome maturation protein RimP	SOD_c03630	ribosome maturation factor rimp	M495_01770	ribosome maturation protein RimP	Z042_15215	ribosome maturation protein RimP
380	L085_01945	preprotein translocase subunit SecG	SMWW4_v1c04280	preprotein translocase subunit SecG	SMDB11_4538	preprotein translocase membrane subunit	D781_0390	protein translocase subunit secG	Spro_0486	preprotein translocase subunit SecG	SerAS13_0426	preprotein translocase subunit SecG	M621_01835	preprotein translocase subunit SecG	SOD_c03600	protein-export membrane protein SecG	M495_01755	preprotein translocase subunit SecG	Z042_15200	preprotein translocase subunit SecG
381	L085_01950	phosphoglucosamine mutase	SMWW4_v1c04270	phosphoglucosamine mutase	SMDB11_4537	phosphoglucosamine mutase	D781_0389	phosphoglucosamine mutase	Spro_0485	phosphoglucosamine mutase	SerAS13_0425	phosphoglucosamine mutase	M621_01830	phosphoglucosamine mutase	SOD_c03590	phosphoglucosamine mutase GlmM	M495_01750	phosphoglucosamine mutase	Z042_15190	phosphoglucosamine mutase
382	L085_01955	7,8-dihydropteroate synthase	SMWW4_v1c04260	7,8-dihydropteroate synthase	SMDB11_4536	7,8-dihydropteroate synthase	D781_0388	dihydropteroate synthase	Spro_0484	dihydropteroate synthase	SerAS13_0424	dihydropteroate synthase	M621_01825	dihydropteroate synthase	SOD_c03580	dihydropteroate synthase FolP	M495_01745	dihydropteroate synthase	Z042_15185	dihydropteroate synthase
383	L085_01960	protease, ATP-dependent zinc-metallo	SMWW4_v1c04250	protease, ATP-dependent zinc-metallo	SMDB11_4535	cell division protein	D781_0387	membrane protease FtsH catalytic subunit	Spro_0483	ATP-dependent metalloprotease	SerAS13_0423	ATP-dependent metalloprotease FtsH	M621_01820	ATP-dependent metalloprotease	SOD_c03570	ATP-dependent zinc metalloprotease FtsH	M495_01740	ATP-dependent metalloprotease	Z042_15180	ATP-dependent metalloprotease
384	L085_01965	23S rRNA U2552 ribose 2'-O-methyltransferase, SAM-dependent	SMWW4_v1c04240	23S rR U2552 ribose 2'-O-methyltransferase, SAM-dependent	SMDB11_4534	23S rR methyltransferase J	D781_0386	23S rR Um-2552 2'-O-methyltransferase	Spro_0482	23S rR methyltransferase J	SerAS13_0422	ribosomal R large subunit methyltransferase E	M621_01815	23S rR methyltransferase	SOD_c03560	ribosomal R large subunit methyltransferase E	M495_01735	23S rR methyltransferase	Z042_15175	23S rR methyltransferase
385	L085_01970	hypothetical protein Spro_0481	SMWW4_v1c04230	R-binding protein YhbY	SMDB11_4533	hypothetical protein	D781_0385	putative R-binding protein, YhbY family	Spro_0481	hypothetical protein Spro_0481	SerAS13_0421	R-binding, CRM domain-containing protein	M621_01810	R-binding protein YhbY	SOD_c03550	R-binding protein YhbY	M495_01730	R-binding protein YhbY	Z042_15170	R-binding protein YhbY
386	L085_01975	transcript cleavage factor	SMWW4_v1c04220	transcript cleavage factor	SMDB11_4532	transcription elongation factor	D781_0384	transcription elongation factor GreA	Spro_0480	transcription elongation factor GreA	SerAS13_0420	transcription elongation factor GreA	M621_01805	transcription elongation factor GreA	SOD_c03540	transcription elongation factor GreA	M495_01725	transcription elongation factor GreA	Z042_15165	transcription elongation factor GreA
387	L085_01980	D-alanyl-D-alanine carboxypeptidase	SMWW4_v1c04210	D-alanyl-D-alanine carboxypeptidase	SMDB11_4531	D-alanyl-D-alanine carboxypeptidase	D781_0382	D-alanyl-D-alanine carboxypeptidase, serine-type, PBP4 family	Spro_0479	D-alanyl-D-alanine carboxypeptidase/endopeptidase	SerAS13_0419	D-alanyl-D-alanine carboxypeptidase/D-alanyl-D-alanine-endopeptidase	M621_01800	D-alanyl-D-alanine carboxypeptidase	SOD_c03530	D-alanyl-D-alanine carboxypeptidase DacB	M495_01720	D-alanyl-D-alanine carboxypeptidase	Z042_15160	D-alanyl-D-alanine carboxypeptidase
388	L085_01985	XRE family transcriptional regulator	SMWW4_v1c04200	D-binding response regulator in two-component regulatory system with BasS	SMDB11_4530	two-component system response regulator	D781_0381	response regulator with CheY-like receiver domain and winged-helix D-binding domain	Spro_0478	D-binding transcriptiol regulator BasR	SerAS13_0418	winged helix family two component transcriptiol regulator	M621_01795	XRE family transcriptiol regulator	SOD_c03520	transcriptiol regulatory protein PmrA	M495_01715	XRE family transcriptiol regulator	Z042_15155	XRE family transcriptiol regulator
389	L085_01990	sensor protein BasS/PmrB	SMWW4_v1c04190	sensory histidine kise in two-component regulatory system with BasR	SMDB11_4529	two-component system sensor kise	D781_0380	sigl transduction histidine kise	Spro_0477	sensor protein BasS/PmrB	SerAS13_0417	integral membrane sensor sigl transduction histidine kise	M621_01790	sensor protein BasS/PmrB	SOD_c03510	sensor histidine kise PmrB	M495_01710	sensor protein BasS/PmrB	Z042_15150	sensor protein BasS/PmrB
390	L085_01995	GTPase involved in cell partioning and DNA repair	SMWW4_v1c04180	GTPase involved in cell partioning and D repair	SMDB11_4528	GTPase involved in cell partioning and Drepair	D781_0379	Obg family GTPase CgtA	Spro_0476	GTPase ObgE	SerAS13_0416	GTPase ObgE	M621_01785	GTPase CgtA	SOD_c03500	GTpase Obg	M495_01705	GTPase CgtA	Z042_15145	GTPase CgtA
391	L085_02000	membrane protein	SMWW4_v1c04170	putative inner membrane permease	SMDB11_4527	putative membrane protein	D781_0378	putative permease	Spro_0475	hypothetical protein Spro_0475	SerAS13_0415	hypothetical protein	M621_01780	membrane protein	SOD_c03490	putative inner membrane transporter YhbE	M495_01700	membrane protein	Z042_15140	membrane protein
392	L085_02005	50S ribosomal protein L27	SMWW4_v1c04160	50S ribosomal subunit protein L27	SMDB11_4525B	50S ribosomal subunit protein L27	D781_0377	LSU ribosomal protein L27P	Spro_0474	50S ribosomal protein L27	SerAS13_0414	50S ribosomal protein L27	M621_01775	50S ribosomal protein L27	SOD_c03480	50S ribosomal protein L27	M495_01695	50S ribosomal protein L27	Z042_15135	50S ribosomal protein L27
393	L085_02010	50S ribosomal protein L21	SMWW4_v1c04150	50S ribosomal subunit protein L21	SMDB11_4525A	50S ribosomal subunit protein L21	D781_0376	ribosomal protein L21	Spro_0473	50S ribosomal protein L21	SerAS13_0413	50S ribosomal protein L21	M621_01770	50S ribosomal protein L21	SOD_c03470	50S ribosomal protein L21	M495_01690	50S ribosomal protein L21	Z042_15130	50S ribosomal protein L21
394	L085_02015	octaprenyl diphosphate synthase	SMWW4_v1c04140	octaprenyl diphosphate synthase	SMDB11_4525	octaprenyl-diphosphate synthase	D781_0375	geranylgeranyl pyrophosphate synthase	Spro_0472	octaprenyl diphosphate synthase	SerAS13_0412	Trans-hexaprenyltranstransferase	M621_01765	octaprenyl diphosphate synthase	SOD_c03460	octaprenyl-diphosphate synthase IspB	M495_01685	octaprenyl diphosphate synthase	Z042_15125	octaprenyl diphosphate synthase
395	L085_02020	MuA-transposase/repressor protein CI DNA-binding protein	SMWW4_v1c04130	MuA-transposase/repressor protein CI D-binding protein	SMDB11_4524	phage repressor like protein			Spro_0471	hypothetical protein Spro_0471	SerAS13_0411	MuA-transposase/repressor protein CI D-binding protein	M621_01760	D-binding protein	SOD_c03450	MuA-transposase/repressor protein CI D-binding protein	M495_01680	D-binding protein	Z042_15120	D-binding protein
396	L085_02025	DNA-binding transcriptional activator of maltose metabolism	SMWW4_v1c04120	D-binding transcriptiol activator of maltose metabolism	SMDB11_4523	sugar fermentation stimulation protein B	D781_0372	putative transcriptiol regulator	Spro_0470	putative transcriptiol regulator Nlp	SerAS13_0410	transcriptiol regulator Nlp	M621_01755	D-binding protein	SOD_c03440	sugar fermentation stimulation protein B	M495_01675	D-binding protein
397	L085_02030	NAD(P)-binding malate dehydrogenase	SMWW4_v1c04110	D(P)-binding malate dehydrogese	SMDB11_4522	malate dehydrogese, D(P)-binding	D781_0371	malate dehydrogese (D)	Spro_0469	malate dehydrogese	SerAS13_0409	malate dehydrogese	M621_01750	malate dehydrogese	SOD_c03430	malate dehydrogese Mdh	M495_01670	malate dehydrogese	Z042_15105	malate dehydrogese
398	L085_02035	L-arginine-binding transcriptional regulator	SMWW4_v1c04100	L-arginine-binding transcriptiol regulator	SMDB11_4521	D-binding transcriptiol dual regulator,L-arginine-binding	D781_0370	transcriptiol regulator, ArgR family	Spro_0468	arginine repressor	SerAS13_0408	arginine repressor ArgR	M621_01745	arginine repressor	SOD_c03420	arginine repressor	M495_01665	arginine repressor	Z042_15100	arginine repressor
399	L085_02045	hypothetical protein 04080	SMWW4_v1c04080	hypothetical protein SMWW4_v1c04080	SMDB11_4519	putative exported protein								hypothetical protein			M495_01655	membrane protein	Z042_15095	membrane protein
400	L085_02050	UDP-N-acetylmuramate:L-alanyl-gamma-D-glutamyl- meso-diaminopimelate ligase	SMWW4_v1c04070	UDP-N-acetylmuramate:L-alanyl-gamma-D-glutamyl- meso-diaminopimelate ligase	SMDB11_4518	UDP-N-acetylmuramate: L-alanyl-gamma-D-glutamyl-meso-diamino pimelateligase	D781_0367	UDP-N-acetylmuramate:L-alanyl-gamma-D-glutamyl-meso-diaminopimelate ligase	Spro_0465	UDP-N-acetylmuramate	SerAS13_0405	UDP-N-acetylmuramate:L-alanyl-gamma-D-glutamyl-meso-diaminopimelate ligase	M621_01730	UDP-N-acetylmuramate:L-alanyl-gamma-D-glutamyl-meso-diaminopimelate ligase	SOD_c03390	UDp-N-acetylmuramate:L-alanyl-gamma-D-glutamyl-meso-diaminopimelate ligase Mpl	M495_01650	UDP-N-acetylmuramate:L-alanyl-gamma-D-glutamyl-meso-diaminopimelate ligase	Z042_15090	UDP-N-acetylmuramate:L-alanyl-gamma-D-glutamyl-meso-diaminopimelate ligase
401	L085_02055	fructose-1,6-bisphosphatase I	SMWW4_v1c04060	fructose-1,6-bisphosphatase I	SMDB11_4517	fructose-1,6-bisphosphatase I	D781_0366	fructose-1,6-bisphosphatase	Spro_0464	fructose-1,6-bisphosphatase	SerAS13_0404	fructose-1,6-bisphosphatase class 1	M621_01725	fructose-1,6-bisphosphatase	SOD_c03380	fructose-1,6-bisphosphatase class 1	M495_01645	fructose-1,6-bisphosphatase	Z042_15085	fructose-1,6-bisphosphatase
402	L085_02060	methyl-accepting chemotaxis protein	SMWW4_v1c04050	methyl-accepting chemotaxis sensory transducer	SMDB11_4516	methyl-accepting chemotaxis protein	D781_0365	methyl-accepting chemotaxis protein	Spro_0463	methyl-accepting chemotaxis sensory transducer	SerAS13_0403	methyl-accepting chemotaxis sensory transducer	M621_01720	methyl-accepting chemotaxis protein	SOD_c03370	methyl-accepting chemotaxis serine transducer	M495_01640	methyl-accepting chemotaxis protein
403	L085_02065	inorganic pyrophosphatase	SMWW4_v1c04040	inorganic pyrophosphatase	SMDB11_4514	inorganic pyrophosphatase	D781_0364	inorganic pyrophosphatase	Spro_0462	inorganic pyrophosphatase	SerAS13_0402	inorganic pyrophosphatase	M621_01715	inorganic pyrophosphatase	SOD_c03360	inorganic pyrophosphatase Ppa	M495_01635	inorganic pyrophosphatase	Z042_15075	inorganic pyrophosphatase
404	L085_02070	hypothetical protein, UPF0131 family	SMWW4_v1c04030	hypothetical protein, UPF0131 family	SMDB11_4513	hypothetical protein	D781_0363	hypothetical protein D781_0363	Spro_0461	AIG2 family protein	SerAS13_0401	AIG2 family protein	M621_01710	gamma-glutamylcyclotransferase	SOD_c03350	gamma-glutamylcyclotransferase family protein ytfp	M495_01630	hypothetical protein M495_01630	Z042_15070	gamma-glutamylcyclotransferase
405	L085_02075	hypothetical protein	SMWW4_v1c04020	hypothetical protein, DUF490 family	SMDB11_4512	putative exported protein			Spro_0460	hypothetical protein Spro_0460	SerAS13_0400	hypothetical protein	M621_01705	hypothetical protein M621_01705	SOD_c03340	translocation and assembly module TamB			Z042_15065	hypothetical protein
406	L085_02080	putative cell surface protein	SMWW4_v1c04010	putative outer membrane protein and surface antigen	SMDB11_4511	putative cell surface protein	D781_0361	outer membrane protein	Spro_0459	surface antigen (D15)	SerAS13_0399	surface antigen (D15)	M621_01700	hypothetical protein M621_01700	SOD_c03330	translocation and assembly module TamA	M495_01615	hypothetical protein M495_01615	Z042_15060	hypothetical protein
407	L085_02085	methionine sulfoxide reductase A	SMWW4_v1c04000	methionine sulfoxide reductase A	SMDB11_4510	peptide methionine sulfoxide reductase	D781_0360	methionine-S-sulfoxide reductase	Spro_0458	methionine sulfoxide reductase A	SerAS13_0398	Peptide methionine sulfoxide reductase msrA	M621_01695	methionine sulfoxide reductase A	SOD_c03320	peptide methionine sulfoxide reductase MsrA	M495_01610	methionine sulfoxide reductase A	Z042_15055	methionine sulfoxide reductase A
408	L085_02090	inner membrane protein, UPF0053 family	SMWW4_v1c03990	inner membrane protein, UPF0053 family	SMDB11_4509	putative transport protein	D781_0359	CBS domain-containing protein	Spro_0457	hypothetical protein Spro_0457	SerAS13_0397	hypothetical protein	M621_01690	membrane protein	SOD_c03310	UpF0053 inner membrane protein YtfL	M495_01605	membrane protein	Z042_15050	membrane protein
409	L085_02095	hypothetical protein, DUF1107 family	SMWW4_v1c03980	hypothetical protein, DUF1107 family	SMDB11_4508	hypothetical protein	D781_0358	Protein of unknown function (DUF1107)	Spro_0456	hypothetical protein Spro_0456	SerAS13_0396	hypothetical protein	M621_01685	hypothetical protein M621_01685	SOD_c03300	YtfK	M495_01600	hypothetical protein M495_01600	Z042_15045	hypothetical protein
410	L085_02100	putative transcriptional regulator	SMWW4_v1c03970	putative transcriptiol regulator	SMDB11_2518	putative exported protein	D781_0357	conserved hypothetical protein YtfJ-family, TIGR01626	Spro_0455	hypothetical protein Spro_0455	SerAS13_0395	hypothetical protein	M621_01680	hypothetical protein M621_01680	SOD_c03290	YtfJ		hypothetical protein	Z042_15040	hypothetical protein
411	L085_02105	PAPS (adenosine 3'-phosphate 5'-phosphosulfate) 3'(2'),5'-bisphosphate nucleotidase	SMWW4_v1c03960	PAPS (adenosine 3'-phosphate 5'-phosphosulfate) 3'(2'),5'-bisphosphate nucleotidase	SMDB11_4506	3'(2'),5'-bisphosphate nucleotidase	D781_0356	3'(2'),5'-bisphosphate nucleotidase	Spro_0454	adenosine-3'(2'),5'-bisphosphate nucleotidase	SerAS13_0394	3'(2'),5'-bisphosphate nucleotidase	M621_01675	3'-5'-bisphosphate nucleotidase	SOD_c03280	3'(2'),5'-bisphosphate nucleotidase CysQ	M495_01590	3'-5'-bisphosphate nucleotidase	Z042_15035	3'-5'-bisphosphate nucleotidase
412	L085_02110	bifunctional 2',3'-cyclic nucleotide 2'-phosphodiesterase/3'-nucleotidase periplasmic precursor protein	SMWW4_v1c03950	2':3'-cyclic-nucleotide 2'-phosphodiesterase	SMDB11_4505	2',3'-cyclic-nucleotide 2'-phosphodiesterase	D781_0355	2',3'-cyclic-nucleotide 2'-phosphodiesterase	Spro_0453	bifunctiol 2',3'-cyclic nucleotide 2'-phosphodiesterase/3'-nucleotidase periplasmic protein	SerAS13_0393	2',3'-cyclic-nucleotide 2'-phosphodiesterase	M621_01670	3'-nucleotidase	SOD_c03270	2',3'-cyclic-nucleotide 2'-phosphodiesterase/3'-nucleotidase	M495_01585	3'-nucleotidase	Z042_15030	3'-nucleotidase
413	L085_02115	FKBP-type peptidyl-prolyl cis-trans isomerase	SMWW4_v1c03940	FKBP-type peptidyl-prolyl cis-trans isomerase	SMDB11_4503	peptidyl-prolyl cis-trans isomerase	D781_0354	FKBP-type peptidyl-prolyl cis-trans isomerase	Spro_0452	peptidyl-prolyl cis-trans isomerase	SerAS13_0391	FKBP-type peptidylprolyl isomerase	M621_01660	peptidyl-prolyl cis-trans isomerase	SOD_c03250	FKBp-type 22 kDa peptidyl-prolyl cis-trans isomerase FklB	M495_01575	peptidyl-prolyl cis-trans isomerase	Z042_15020	peptidyl-prolyl cis-trans isomerase
414	L085_02120	lysine transporter LysM	SMWW4_v1c03930	putative cell envelope opacity-associated protein
415	L085_02125	hypothetical protein 03920	SMWW4_v1c03920	hypothetical protein SMWW4_v1c03920	SMDB11_4501	hypothetical protein	D781_0352	hypothetical protein D781_0352	Spro_0450	hypothetical protein Spro_0450	SerAS13_0389	hypothetical protein	M621_01650	MarR family transcripitol regulator	SOD_c03230	hypothetical protein SOD_c03230	M495_01565	MarR family transcripitol regulator	Z042_15010	MarR family transcripitol regulator
416	L085_02130	50S ribosomal subunit protein L9	SMWW4_v1c03910	50S ribosomal subunit protein L9	SMDB11_4500	50S ribosomal subunit protein L9	D781_0351	LSU ribosomal protein L9P	Spro_0449	50S ribosomal protein L9	SerAS13_0388	50S ribosomal protein L9	M621_01645	50S ribosomal protein L9	SOD_c03220	50S ribosomal protein L9	M495_01560	50S ribosomal protein L9	Z042_15005	50S ribosomal protein L9
417	L085_02135	30S ribosomal protein S18	SMWW4_v1c03900	30S ribosomal subunit protein S18	SMDB11_4499	30S ribosomal subunit protein S18	D781_0350	SSU ribosomal protein S18P	Spro_0448	30S ribosomal protein S18	SerAS13_0387	30S ribosomal protein S18	M621_01640	30S ribosomal protein S18	SOD_c03210	30S ribosomal protein S18			Z042_15000	30S ribosomal protein S18
418	L085_02140	primosomal replication protein N			SMDB11_4498A	primosomal protein N	D781_0349	primosomal replication protein N	Spro_0447	primosomal replication protein N	SerAS13_0386	primosomal replication protein n	M621_01635	primosomal replication protein N	SOD_c03200	primosomal replication protein n			Z042_14995	primosomal replication protein N
419	L085_02145	30S ribosomal subunit protein S6	SMWW4_v1c03890	30S ribosomal subunit protein S6	SMDB11_4498	30S ribosomal subunit protein S6	D781_0348	ribosomal protein S6	Spro_0446	30S ribosomal protein S6	SerAS13_0385	30S ribosomal protein S6	M621_01630	30S ribosomal protein S6	SOD_c03190	30S ribosomal protein S6	M495_01555	30S ribosomal protein S6	Z042_14990	30S ribosomal protein S6
420	L085_02150	hypothetical protein 03880	SMWW4_v1c03880	hypothetical protein SMWW4_v1c03880	SMDB11_4497	putative exported protein	D781_0347	Protein of unknown function (DUF1471)	Spro_0445	hypothetical protein Spro_0445	SerAS13_0384	hypothetical protein	M621_01625	hypothetical protein M621_01625	SOD_c03180	hypothetical protein SOD_c03180	M495_01550	hypothetical protein M495_01550	Z042_14980	hypothetical protein
421	L085_02155	hypothetical protein
422	L085_02160	putative biofilm stress and motility protein A	SMWW4_v1c03850	putative biofilm stress and motility protein A	SMDB11_4494	putative exported protein	D781_0345	Protein of unknown function (DUF1471)	Spro_0443	putative biofilm stress and motility protein A	SerAS13_0382	hypothetical protein	M621_01615	transporter	SOD_c03160	putative biofilm stress and motility protein A	M495_01540	transporter
423	L085_02165	hypothetical protein	SMWW4_v1c03840	hypothetical protein SMWW4_v1c03840	SMDB11_4493	putative exported protein			Spro_0442	hypothetical protein Spro_0442	SerAS13_0381	hypothetical protein	M621_01610	membrane protein	SOD_c03150	protein YjfN	M495_01535	membrane protein
424	L085_02170	membrane protein	SMWW4_v1c03830	inner membrane protein, UPF0719 family	SMDB11_4492	putative membrane protein	D781_0344	putative membrane protein	Spro_0441	hypothetical protein Spro_0441	SerAS13_0380	hypothetical protein	M621_01605	membrane protein	SOD_c03140	UpF0719 inner membrane protein YjfL	M495_01530	membrane protein
425	L085_02175	isovaleryl CoA dehydrogenase	SMWW4_v1c03820	isovaleryl CoA dehydrogese	SMDB11_4491	probable acyl-CoA dehydrogese													Z042_14970	isovaleryl CoA dehydrogese
426	L085_02180	23S rRNA (Gm2251)-methyltransferase	SMWW4_v1c03810	23S rR (Gm2251)-methyltransferase	SMDB11_4490	23S rR (guanosine-2'-O-)-methyltransferase	D781_0342	23S rR Gm-2251 2'-O-methyltransferase	Spro_0439	23S rR (guanosine-2'-O-)-methyltransferase	SerAS13_0378	TrmH family R methyltransferase	M621_01595	23S rR (guanosine-2'-O-)-methyltransferase	SOD_c03120	23S rR (guanosine-2'-O-)-methyltransferase RlmB	M495_01520	23S rR (guanosine-2'-O-)-methyltransferase	Z042_14965	23S rR (guanosine-2'-O-)-methyltransferase
427	L085_02185	exoribonuclease R, RNase R	SMWW4_v1c03800	exoribonuclease R, Rse R	SMDB11_4489	exoribonuclease R	D781_0341	Rse R	Spro_0438	exoribonuclease R	SerAS13_0377	ribonuclease R	M621_01590	exoribonuclease R	SOD_c03110	ribonuclease R	M495_01515	exoribonuclease R	Z042_14960	exoribonuclease R
428	L085_02190	transcriptional repressor NsrR	SMWW4_v1c03790	nitric oxide-sensitive repressor for NO regulon	SMDB11_4488	transcriptiol regulator	D781_0340	rrf2 family protein, putative transcriptiol regulator	Spro_0437	transcriptiol repressor NsrR	SerAS13_0376	AsnC family transcriptiol regulator	M621_01585	transcriptiol regulator	SOD_c03100	HTH-type transcriptiol repressor NsrR	M495_01510	transcriptiol regulator	Z042_14955	transcriptiol regulator
429	L085_02195	adenylosuccinate synthetase	SMWW4_v1c03780	adenylosuccite synthetase	SMDB11_4487	adenylosuccite synthetase	D781_0339	Adenylosuccite synthetase	Spro_0436	adenylosuccite synthetase	SerAS13_0375	adenylosuccite synthetase	M621_01580	adenylosuccite synthetase	SOD_c03090	adenylosuccite synthetase PurA	M495_01505	adenylosuccite synthetase	Z042_14950	adenylosuccite synthetase
430	L085_02200	hypothetical protein 03770	SMWW4_v1c03770	hypothetical protein SMWW4_v1c03770	SMDB11_4486	putative membrane protein	D781_0338	hypothetical protein D781_0338	Spro_0435	hypothetical protein Spro_0435	SerAS13_0374	hypothetical protein	M621_01575	membrane protein	SOD_c03080	putative membrane protein YjeT	M495_01500	membrane protein	Z042_14945	membrane protein
431	L085_02205	FtsH protease regulator HflC	SMWW4_v1c03760	FtsH protease regulator HflC	SMDB11_4485	modulator for HflB protease specific for phage lambda cII repressor	D781_0337	HflC protein	Spro_0434	FtsH protease regulator HflC	SerAS13_0373	HflC protein	M621_01570	cell division protein FtsH	SOD_c03070	protein HflC	M495_01495	cell division protein FtsH	Z042_14940	cell division protein FtsH
432	L085_02210	FtsH protease regulator HflK	SMWW4_v1c03750	FtsH protease regulator HflK	SMDB11_4484	HflK protein	D781_0336	HflK protein	Spro_0433	FtsH protease regulator HflK	SerAS13_0372	HflK protein	M621_01565	cell division protein FtsH	SOD_c03060	modulator of FtsH protease HflK	M495_01490	cell division protein FtsH	Z042_14935	cell division protein FtsH
433	L085_02215	GTPase HflX	SMWW4_v1c03740	GTPase HflX	SMDB11_4483	predicted GTPase	D781_0335	GTP-binding protein HflX	Spro_0432	putative GTPase HflX	SerAS13_0371	GTP-binding proten HflX	M621_01560	GTPase HflX	SOD_c03050	GTpase HflX	M495_01485	GTPase HflX	Z042_14930	GTPase HflX
434	L085_02220	HF-I, host factor for RNA phage Q beta replication	SMWW4_v1c03730	HF-I, host factor for R phage Q beta replication	SMDB11_4482	HF-I, host factor for R phage Q beta replication	D781_0334	R-binding protein Hfq	Spro_0431	R-binding protein Hfq	SerAS13_0370	R chaperone Hfq	M621_01555	R-binding protein Hfq	SOD_c03040	protein Hfq	M495_01480	R-binding protein Hfq	Z042_14925	R-binding protein Hfq
435	L085_02235	methyl-directed mismatch repair protein	SMWW4_v1c03710	methyl-directed mismatch repair protein	SMDB11_4480	methyl-directed mismatch repair protein
436	L085_02240	N-acetylmuramoyl-L-alanine amidase			SMDB11_4479	N-acetylmuramoyl-L-alanine amidase II
437	L085_02245	ADP-binding protein essential for nucleoid integrity	SMWW4_v1c03690	ADP-binding protein essential for nucleoid integrity	SMDB11_4478	putative ATPase	D781_0330	ATPase, YjeE family	Spro_0427	putative ATPase	SerAS13_0366	hypothetical protein	M621_01535	ADP-binding protein	SOD_c03000	UpF0079 ATP-binding protein YjeE	M495_01460	ADP-binding protein	Z042_14905	ADP-binding protein
438	L085_02250	carbohydrate kinase							Spro_0426	hypothetical protein Spro_0426	SerAS13_0365	hypothetical protein	M621_01530	carbohydrate kise	SOD_c02990	bifunctiol D(p)H-hydrate repair enzyme Nnr	M495_01455	carbohydrate kise	Z042_14900	carbohydrate kise
439	L085_02255	epoxyqueuosine reductase, cobalamine-stimulated	SMWW4_v1c03670	epoxyqueuosine reductase, cobalamine-stimulated	SMDB11_4476	putative 4Fe-4S binding protein	D781_0328	iron-sulfur cluster binding protein, putative	Spro_0425	putative iron-sulfur cluster binding protein	SerAS13_0364	iron-sulfur cluster binding protein	M621_01525	iron-sulfur cluster binding protein	SOD_c02980	epoxyqueuosine reductase QueG	M495_01450	iron-sulfur cluster binding protein	Z042_14895	iron-sulfur cluster binding protein
440	L085_02260	oligoribonuclease	SMWW4_v1c03660	oligoribonuclease	SMDB11_4474	oligoribonuclease	D781_0324	oligoribonuclease (3'-_5' exoribonuclease)	Spro_0424	oligoribonuclease	SerAS13_0363	oligoribonuclease	M621_01505	oligoribonuclease	SOD_c02940	oligoribonuclease Orn	M495_01430	oligoribonuclease	Z042_14515	oligoribonuclease
441	L085_02265	GTPase RsgA	SMWW4_v1c03650	ribosome small subunit-dependent GTPase A	SMDB11_4473	probable GTPase	D781_0323	ribosome small subunit-dependent GTPase A	Spro_0423	ribosome-associated GTPase	SerAS13_0362	ribosome biogenesis GTPase RsgA	M621_01500	GTPase RsgA	SOD_c02930	ribosome biogenesis GTpase RsgA	M495_01425	GTPase RsgA	Z042_14510	GTPase RsgA
442	L085_02270	phosphatidylserine decarboxylase	SMWW4_v1c03640	phosphatidylserine decarboxylase	SMDB11_4472	phosphatidylserine decarboxylase	D781_0322	phosphatidylserine decarboxylase precursor	Spro_0422	phosphatidylserine decarboxylase	SerAS13_0361	phosphatidylserine decarboxylase	M621_01495	phosphatidylserine decarboxylase	SOD_c02920	phosphatidylserine decarboxylase proenzyme Psd	M495_01420	phosphatidylserine decarboxylase	Z042_14505	phosphatidylserine decarboxylase
443	L085_02275	putative mechanosensitive channel	SMWW4_v1c03630	putative mechanosensitive channel	SMDB11_4471	putative mechanosensitive ion channel protein			Spro_0421	hypothetical protein Spro_0421	SerAS13_0360	mechanosensitive ion channel protein MscS	M621_01490	mechanosensitive channel protein	SOD_c02910	putative MscS family protein yjep	M495_01415	mechanosensitive channel protein
444	L085_02280	EF-P-lysine34-lysine ligase	SMWW4_v1c03620	EF-P-lysine34-lysine ligase	SMDB11_4468	predicted lysyl-tR synthetase	D781_0320	EF-P lysine aminoacylase GenX	Spro_0420	lysyl-tR synthetase	SerAS13_0359	hypothetical protein	M621_01485	lysyl-tR synthetase	SOD_c02900	elongation factor p--(R)-beta-lysine ligase EpmA	M495_01410	lysyl-tR synthetase	Z042_14495	lysyl-tR synthetase
445	L085_02285	hypothetical protein OsI_32585	SMWW4_v1c03610	fumarate reductase, catalytic and D/flavoprotein subunit	SMDB11_4467	fumarate reductase, flavoprotein subunit	D781_0319	succite dehydrogese subunit A	Spro_0419	fumarate reductase flavoprotein subunit	SerAS13_0358	fumarate reductase flavoprotein subunit	M621_01480	fumarate reductase flavoprotein subunit	SOD_c02890	fumarate reductase flavoprotein subunit FrdA	M495_01405	fumarate reductase flavoprotein subunit	Z042_14490	fumarate reductase flavoprotein subunit
446	L085_02290	fumarate reductase, Fe-S subunit	SMWW4_v1c03600	fumarate reductase, Fe-S subunit	SMDB11_4466	fumarate reductase iron-sulfur subunit	D781_0318	succite dehydrogese and fumarate reductase iron-sulfur protein	Spro_0418	fumarate reductase iron-sulfur subunit	SerAS13_0357	succite dehydrogese and fumarate reductase iron-sulfur protein	M621_01475	fumarate reductase iron-sulfur subunit	SOD_c02880	fumarate reductase iron-sulfur subunit FrdB	M495_01400	fumarate reductase iron-sulfur subunit	Z042_14485	fumarate reductase iron-sulfur subunit
447	L085_02295	fumarate reductase subunit C	SMWW4_v1c03590	fumarate reductase, membrane anchor subunit	SMDB11_4465	fumarate reductase subunit C	D781_0317	fumarate reductase subunit C	Spro_0417	fumarate reductase subunit C	SerAS13_0356	Fumarate reductase subunit C	M621_01470	fumarate reductase subunit C	SOD_c02870	fumarate reductase subunit C	M495_01395	fumarate reductase subunit C	Z042_14480	fumarate reductase subunit C
448	L085_02300	fumarate reductase subunit D	SMWW4_v1c03580	fumarate reductase, membrane anchor subunit	SMDB11_4464	fumarate reductase subunit D	D781_0316	fumarate reductase subunit D	Spro_0416	fumarate reductase subunit D	SerAS13_0355	Fumarate reductase subunit D	M621_01465	fumarate reductase subunit D	SOD_c02860	fumarate reductase subunit D	M495_01390	fumarate reductase subunit D	Z042_14475	fumarate reductase subunit D
449	L085_02305	outer membrane lipoprotein Blc	SMWW4_v1c03570	outer membrane lipoprotein	SMDB11_4463	outer membrane lipoprotein							M621_01460	outer membrane lipoprotein Blc	SOD_c02850	outer membrane lipoprotein Blc	M495_01385	outer membrane lipoprotein Blc
450	L085_02310	multidrug transporter	SMWW4_v1c03560	multidrug efflux system protein	SMDB11_4462	multidrug efflux system protein	D781_0315	cation/cationic drug transporter	Spro_0415	small multidrug resistance protein	SerAS13_0354	small multidrug resistance protein	M621_01455	multidrug transporter	SOD_c02840	quaterry ammonium compound-resistance protein SugE	M495_01380	multidrug transporter	Z042_14470	multidrug transporter
451	L085_02315	hypothetical protein 03550	SMWW4_v1c03550	hypothetical protein SMWW4_v1c03550	SMDB11_4461B	entericidin B	D781_0314	putative small secreted protein	Spro_0414	entericidin EcB	SerAS13_0353	entericidin EcB	M621_01450	EcnB			M495_01375	EcnB
452	L085_02320	putative small secreted protein			SMDB11_4461A	entericidin A			Spro_0413	entericidin EcB	SerAS13_0352	entericidin EcB	M621_01445	EcnB
453	L085_02325	elongation factor EF-P	SMWW4_v1c03540	elongation factor EF-P	SMDB11_4461	elongation factor EF-P	D781_0313	translation elongation factor P (EF-P)	Spro_0412	elongation factor P	SerAS13_0351	translation elongation factor P	M621_01440	elongation factor P	SOD_c02830	elongation factor p	M495_01370	elongation factor P	Z042_14450	elongation factor P
454	L085_02330	EF-P lysylation protein	SMWW4_v1c03530	EF-P lysylation protein	SMDB11_4460	radical SAM superfamily protein	D781_0312	L-lysine 2,3-aminomutase	Spro_0411	lysine 2,3-aminomutase YodO family protein	SerAS13_0350	lysine-2,3-aminomutase-related protein	M621_01435	lysine 2,3-aminomutase	SOD_c02820	L-lysine 2,3-aminomutase	M495_01365	lysine 2,3-aminomutase	Z042_14445	lysine 2,3-aminomutase
455	L085_02335	putative lipoprotein	SMWW4_v1c03520	hypothetical protein SMWW4_v1c03520	SMDB11_4459	putative lipoprotein	D781_0310	hypothetical protein D781_0310	Spro_0410	hypothetical protein Spro_0410	SerAS13_0349	hypothetical protein	M621_01420	membrane protein	SOD_c02810	YjeI	M495_01360	membrane protein	Z042_14440	membrane protein
456	L085_02340	methyl-accepting chemotaxis protein	SMWW4_v1c03510	methyl-accepting chemotaxis protein	SMDB11_4458	methyl-accepting chemotaxis protein
457	L085_02345	chaperonin GroEL	SMWW4_v1c03500	chaperonin GroEL	SMDB11_4457	chaperone	D781_0308	chaperonin GroL	Spro_0409	chaperonin GroEL	SerAS13_0348	60 kDa chaperonin	M621_01415	molecular chaperone GroEL	SOD_c02800	60 kDa chaperonin	M495_01355	molecular chaperone GroEL	Z042_14430	molecular chaperone GroEL
458	L085_02350	co-chaperonin GroES	SMWW4_v1c03490	co-chaperonin GroES	SMDB11_4456	chaperone	D781_0307	Co-chaperonin GroES	Spro_0408	co-chaperonin GroES	SerAS13_0347	10 kDa chaperonin	M621_01410	co-chaperonin GroES	SOD_c02790	10 kDa chaperonin	M495_01350	co-chaperonin GroES	Z042_14425	co-chaperonin GroES
459	L085_02355	inner membrane protein	SMWW4_v1c03480	suppressor of F exclusion of phage T7	SMDB11_4455	inner membrane protein	D781_0306	protein affecting phage T7 exclusion by the F plasmid	Spro_0407	FxsA cytoplasmic membrane protein	SerAS13_0346	FxsA cytoplasmic membrane protein	M621_01405	exclusion suppressor FxsA	SOD_c02780	UpF0716 protein FxsA	M495_01345	exclusion suppressor FxsA	Z042_14415	exclusion suppressor FxsA
460	L085_02360	aspartate ammonia-lyase	SMWW4_v1c03470	aspartate ammonia-lyase	SMDB11_4454	aspartate ammonia-lyase	D781_0305	aspartate ammonia-lyase	Spro_0406	aspartate ammonia-lyase	SerAS13_0345	aspartate ammonia-lyase	M621_01400	aspartate ammonia-lyase	SOD_c02770	aspartate ammonia-lyase AspA	M495_01335	aspartate ammonia-lyase	Z042_14410	aspartate ammonia-lyase
461	L085_02365	C4-dicarboxylate antiporter	SMWW4_v1c03460	C4-dicarboxylate antiporter	SMDB11_4453	aerobic C4-dicarboxylate transporter	D781_0304	aerobic c4-dicarboxylate membrane transporter family protein	Spro_0405	aerobic C4-dicarboxylate transporter	SerAS13_0344	aerobic c4-dicarboxylate antiporter	M621_01395	C4-dicarboxylate ABC transporter	SOD_c02760	aerobic C4-dicarboxylate transporter DcuA			Z042_14405	C4-dicarboxylate ABC transporter
462	L085_02370	divalent-cation tolerance protein CutA	SMWW4_v1c03450	divalent-cation tolerance protein, copper sensitivity	SMDB11_4452	divalent-cation tolerance protein	D781_0303	uncharacterized protein involved in tolerance to divalent cations	Spro_0404	divalent-cation tolerance protein CutA	SerAS13_0343	CutA1 divalent ion tolerance protein	M621_01390	divalent ion tolerance protein CutA	SOD_c02750	divalent-cation tolerance protein CutA	M495_01330	divalent ion tolerance protein CutA	Z042_14400	divalent ion tolerance protein CutA
463	L085_02375	thiol:disulfide interchange protein	SMWW4_v1c03440	thiol:disulfide interchange protein	SMDB11_4451	thiol:disulfide interchange protein	D781_0302	thiol:disulfide interchange protein	Spro_0403	thiol:disulfide interchange protein	SerAS13_0342	Thiol:disulfide interchange protein dsbD	M621_01385	thiol:disulfide interchange protein	SOD_c02740	thiol:disulfide interchange protein DsbD	M495_01325	thiol:disulfide interchange protein
464	L085_02380	putative transcriptional regulator	SMWW4_v1c03430	putative transcriptiol regulator	SMDB11_4450	TetR-family transcriptiol regulator	D781_0301	transcriptiol regulator	Spro_0402	putative transcriptiol regulator	SerAS13_0341	regulatory protein TetR	M621_01380	transcriptiol regulator	SOD_c02730	HTH-type transcriptiol regulator YjdC	M495_01320	transcriptiol regulator	Z042_14390	transcriptiol regulator
465	L085_02385	hypothetical protein	SMWW4_v1c03360	major facilitator superfamily transporter
466	L085_02390	transcriptional regulator CatR	SMWW4_v1c03350	transcriptiol regulator CatR															Z042_01325	LysR family transcriptiol regulator
467	L085_02395	hypothetical protein
468	L085_02400	hypothetical protein 03320
469	L085_02405	fimbrial protein MrfG	SMWW4_v1c03310	fimbrial protein MrfG
470	L085_02410	putative fimbrial membrane protein
471	L085_02415	fimbrial protein MrfE	SMWW4_v1c03280	fimbrial protein MrfE
472	L085_02420	fimbrial protein	SMWW4_v1c03270	fimbrial protein	SMDB11_4444	fimbrial protein			Spro_4144	fimbrial protein	SerAS13_4816	fimbrial protein domain-containing protein
473	L085_02430	fimbrial protein SteB	SMWW4_v1c38080	fimbrial biogenesis outer membrane usher protein	SMDB11_4438	fimbrial outer membrane usher protein			Spro_4723	fimbrial biogenesis outer membrane usher protein	SerAS13_4818	fimbrial biogenesis outer membrane usher protein	M621_24575	fimbrial protein SteB
474	L085_02435	pRS fimbrial minor pilin protein PrsH	SMWW4_v1c38090	fimbrial protein							SerAS13_4819	fimbrial protein domain-containing protein	M621_24580	pilin	SOD_c45270	pRS fimbrial minor pilin protein PrsH
475	L085_02440	fimbrial protein			SMDB11_4436	fimbrial protein									SOD_c45280	fimbria A protein SmfA
476	L085_02445	transcriptional regulator CadC
477	L085_02450	hypothetical protein 03210	SMWW4_v1c03210	hypothetical protein SMWW4_v1c03210
478	L085_02455	transcriptional regulator CadC
479	L085_02460	inner membrane protein YjdF	SMWW4_v1c03190	inner membrane protein YjdF	SMDB11_4417	putative membrane protein											M495_01240	hypothetical protein M495_01240
480	L085_02465	putative ATP-binding protein, periplasmic	SMWW4_v1c03180	putative ATP-binding protein, periplasmic	SMDB11_4416	putative receptor	D781_0540	hypothetical protein D781_0540	Spro_0586	putative receptor	SerAS13_0526	putative receptor	M621_02395	hypothetical protein M621_02395	SOD_c04640	YncE	M495_02305	hypothetical protein M495_02305	Z042_16690	hypothetical protein
481	L085_02470	isochorismatase	SMWW4_v1c03170	isochorismatase	SMDB11_4415	isochorismatase	D781_3205	isochorismate hydrolase	Spro_3419	isochorismatase	SerAS13_3614	isochorismatase	M621_18165	isochorismatase	SOD_c33400	isochorismatase EntB	M495_17620	isochorismatase	Z042_04150	isochorismatase
482	L085_02475	enterobactin synthase subunit E	SMWW4_v1c03160	2,3-dihydroxybenzoate-AMP ligase component of enterobactin synthase multienzyme complex	SMDB11_4414	enterobactin synthase subunit E	D781_3206	2,3-dihydroxybenzoate-AMP ligase	Spro_3420	enterobactin synthase subunit E	SerAS13_3615	2,3-dihydroxybenzoate-AMP ligase	M621_18170	enterobactin synthase subunit E	SOD_c33410	enterobactin synthase component E	M495_17625	enterobactin synthase subunit E	Z042_04155	enterobactin synthase subunit E
483	L085_02480	isochorismate synthase	SMWW4_v1c03150	isochorismate synthase 1	SMDB11_4413	isochorismate synthase	D781_3207	isochorismate synthase family protein	Spro_3421	isochorismate synthase	SerAS13_3616	isochorismate synthase	M621_18175	isochorismate synthase EntC	SOD_c33420	isochorismate synthase EntC	M495_17630	isochorismate synthase EntC
484	L085_02485	enterobactin exporter	SMWW4_v1c03140	enterobactin exporter, iron-regulated	SMDB11_4412	enterobactin exporter	D781_3209	arabinose efflux permease family protein	Spro_3423	enterobactin exporter EntS	SerAS13_3618	major facilitator superfamily protein	M621_18185	enterobactin exporter EntS	SOD_c33440	enterobactin exporter EntS	M495_17640	enterobactin exporter EntS	Z042_04170	enterobactin exporter EntS
485	L085_02490	enterobactin synthase subunit F	SMWW4_v1c03130	enterobactin synthase subunit F	SMDB11_4411	enterobactin synthase subunit F	D781_3213	amino acid adenylation enzyme/thioester reductase family protein	Spro_3427	enterobactin synthase subunit F	SerAS13_3622	amino acid adenylation protein	M621_18205	enterobactin synthase subunit F	SOD_c33480	enterobactin synthase component F	M495_17660	enterobactin synthase subunit F
486	L085_02495	MbtH domain-containing protein	SMWW4_v1c03120	MbtH domain-containing protein	SMDB11_4410	MbtH-like protein	D781_3214	MbtH-like protein	Spro_3428	MbtH domain-containing protein	SerAS13_3623	MbtH domain-containing protein	M621_18210	antibiotic synthesis protein MbtH	SOD_c33490	MbtH-like protein	M495_17665	antibiotic synthesis protein MbtH	Z042_04195	antibiotic synthesis protein MbtH
487	L085_02500	hypothetical protein	SMWW4_v1c03110	enterobactin/ferric enterobactin esterase	SMDB11_4409	ferric-siderophore esterase	D781_3215	enterochelin esterase-like enzyme	Spro_3429	enterobactin/ferric enterobactin esterase	SerAS13_3624	esterase	M621_18215	enterobactin/ferric enterobactin esterase	SOD_c33500	enterochelin esterase Fes	M495_17670	enterobactin/ferric enterobactin esterase
488	L085_02505	outer membrane receptor FepA	SMWW4_v1c03100	iron-enterobactin outer membrane transporter	SMDB11_4408	iron-enterobactin outer membrane transporter	D781_3216	TonB-dependent siderophore receptor	Spro_3430	outer membrane receptor FepA	SerAS13_3625	TonB-dependent siderophore receptor	M621_18220	outer membrane receptor FepA	SOD_c33510	ferrienterobactin receptor	M495_17675	outer membrane receptor FepA
489	L085_02510	hypothetical protein 03090	SMWW4_v1c03090	hypothetical protein SMWW4_v1c03090	SMDB11_4407	putative iron transport protein			Spro_0979	hypothetical protein Spro_0979	SerAS13_0904	hypothetical protein	M621_04585	hypothetical protein M621_04585	SOD_c08340	YncE	M495_04170	hypothetical protein M495_04170
490	L085_02515	N-(5-amino-5-carboxypentanoyl)-L-cysteinyl-D-valine synthase	SMWW4_v1c03080	N-(5-amino-5-carboxypentanoyl)-L-cysteinyl-D-valine synthase	SMDB11_4406	putative non-ribosomal peptide synthetase
491	L085_02520	TonB-dependent siderophore receptor	SMWW4_v1c03070	TonB-dependent siderophore receptor	SMDB11_4405	TonB-dependent receptor			Spro_0977	TonB-dependent siderophore receptor	SerAS13_0902	TonB-dependent siderophore receptor	M621_04575	TonB-denpendent receptor	SOD_c08320	vibriobactin receptor	M495_04160	TonB-denpendent receptor
492	L085_02525	glutamate racemase	SMWW4_v1c03060	glutamate racemase	SMDB11_4403A	putative non-ribosomal peptide synthetase
493	L085_02540	condensation domain-containing protein	SMWW4_v1c03040	condensation domain-containing protein	SMDB11_4402	putative enterobactin synthetase, containing condensation domain
494	L085_02545	proton glutamate symport protein	SMWW4_v1c03030	glutamate/aspartate:proton symporter	SMDB11_4401	glutamate/aspartate:proton symporter	D781_0281	+/H+ dicarboxylate symporter	Spro_0298	sodium:dicarboxylate symporter	SerAS13_0259	sodium:dicarboxylate symporter	M621_01340	proton glutamate symport protein	SOD_c02650	proton glutamate symport protein GltP	M495_01230	proton glutamate symport protein
495	L085_02550	acetyl-CoA synthetase	SMWW4_v1c03020	acetyl-CoA synthetase	SMDB11_4400	acetyl-CoA synthetase	D781_0280	acetyl-coenzyme A synthetase	Spro_0297	acetyl-CoA synthetase	SerAS13_0258	acetyl-CoA synthetase	M621_01335	acetyl-CoA synthetase	SOD_c02630	acetyl-coenzyme A synthetase Acs	M495_01225	acetyl-CoA synthetase	Z042_11060	acetyl-CoA synthetase
496	L085_02555	inner membrane protein, DUF485 family	SMWW4_v1c03010	inner membrane protein, DUF485 family	SMDB11_4399	putative membrane protein	D781_0279	putative membrane protein	Spro_0296	hypothetical protein Spro_0296	SerAS13_0257	hypothetical protein	M621_01330	membrane protein	SOD_c02620	inner membrane protein YjcH	M495_01220	membrane protein	Z042_11065	membrane protein
497	L085_02560	acetate permease	SMWW4_v1c03000	acetate transporter	SMDB11_4398	acetate permease	D781_0278	cation/acetate symporter ActP	Spro_0295	acetate permease	SerAS13_0256	Cation/acetate symporter ActP	M621_01325	actetate permease	SOD_c02610	cation/acetate symporter actp	M495_01215	actetate permease	Z042_11070	actetate permease
498	L085_02565	hypothetical protein 44680	SMWW4_v1c44680	hypothetical protein SMWW4_v1c44680	SMDB11_3755	putative transferase	D781_4230	isoleucine patch superfamily enzyme, carbonic anhydrase/acetyltransferase	Spro_4505	putative transferase	SerAS13_4603	putative transferase	M621_23530	carbonic anhydrase	SOD_c43150	protein YrdA	M495_22750	carbonic anhydrase	Z042_09785	carbonic anhydrase
499	L085_02570	NAD(P)-binding dehydroshikimate reductase	SMWW4_v1c44690	D(P)-binding dehydroshikimate reductase	SMDB11_3756	shikimate dehydrogese	D781_4231	shikimate 5-dehydrogese	Spro_4506	shikimate 5-dehydrogese	SerAS13_4604	shikimate dehydrogese	M621_23535	shikimate 5-dehydrogese	SOD_c43160	shikimate dehydrogese AroE	M495_22755	shikimate 5-dehydrogese	Z042_09790	shikimate 5-dehydrogese
500	L085_02575	tRNA(ANN) t(6)A37 threonylcarbamoyladenosine modification protein	SMWW4_v1c44700	tR(ANN) t(6)A37 threonylcarbamoyladenosine modification protein	SMDB11_3757	putative dsR-binding protein	D781_4232	putative translation factor (SUA5)	Spro_4507	putative ribosome maturation factor	SerAS13_4605	ribosome maturation factor rimN	M621_23540	tR(ANN) t(6)A37 threonylcarbamoyladenosine modification protein	SOD_c43170	tR threonylcarbamoyladenosine biosynthesis protein RimN	M495_22760	tR(ANN) t(6)A37 threonylcarbamoyladenosine modification protein	Z042_09795	tR(ANN) t(6)A37 threonylcarbamoyladenosine modification protein
501	L085_02580	putative DNA topoisomerase	SMWW4_v1c44710	putative D topoisomerase	SMDB11_3758	putative D-binding protein	D781_4233	Zn-finger domain-containing protein (topoisomerase type I-like)	Spro_4508	D topoisomerase type IA Zn finger domain-containing protein	SerAS13_4606	D topoisomerase type IA zn finger domain-containing protein	M621_23545	hypothetical protein M621_23545	SOD_c43180	YrdD	M495_22765	hypothetical protein M495_22765	Z042_09800	hypothetical protein
502	L085_02585	hypothetical protein 44720	SMWW4_v1c44720	hypothetical protein SMWW4_v1c44720	SMDB11_3759	hypothetical protein	D781_4234	hypothetical protein D781_4234	Spro_4509	hypothetical protein Spro_4509	SerAS13_4607	hypothetical protein	M621_23550	hypothetical protein M621_23550	SOD_c43190	protein Smg	M495_22770	hypothetical protein M495_22770	Z042_09805	hypothetical protein
503	L085_02590	DNA processing protein DprA	SMWW4_v1c44730	hypothetical protein SMWW4_v1c44730	SMDB11_3760	D protecting protein	D781_4235	D protecting protein DprA	Spro_4510	D protecting protein DprA	SerAS13_4608	D protecting protein DprA	M621_23555	D processing protein DprA	SOD_c43200	protein Smf	M495_22775	D processing protein DprA	Z042_09810	D processing protein DprA
504	L085_02595	peptide deformylase	SMWW4_v1c44740	peptide deformylase	SMDB11_3761	polypeptide deformylase	D781_4236	peptide deformylase	Spro_4511	peptide deformylase	SerAS13_4609	Peptide deformylase	M621_23560	peptide deformylase	SOD_c43210	peptide deformylase Def	M495_22780	peptide deformylase	Z042_09815	peptide deformylase
505	L085_02600	methionyl-tRNA formyltransferase	SMWW4_v1c44750	10-formyltetrahydrofolate:L-methionyl-tR(fMet) N-formyltransferase	SMDB11_3762	methionyl-tR formyl transferase	D781_4237	methionyl-tR formyltransferase	Spro_4512	methionyl-tR formyltransferase	SerAS13_4610	Methionyl-tR formyltransferase	M621_23565	methionyl-tR formyltransferase	SOD_c43220	methionyl-tR formyltransferase Fmt	M495_22785	methionyl-tR formyltransferase	Z042_09820	methionyl-tR formyltransferase
506	L085_02605	16S rRNA m(5)C967 methyltransferase, SAM-dependent	SMWW4_v1c44760	16S rR m(5)C967 methyltransferase, SAM-dependent	SMDB11_3763	ribosomal R small subunit methyltransferase	D781_4238	16S rR m(5)C-967 methyltransferase	Spro_4513	16S rR methyltransferase B	SerAS13_4611	Ribosomal R small subunit methyltransferase B	M621_23570	16S rR methyltransferase	SOD_c43230	ribosomal R small subunit methyltransferase B	M495_22790	16S rR methyltransferase	Z042_09825	16S rR methyltransferase
507	L085_02610	potassium transporter peripheral membrane protein	SMWW4_v1c44770	D-binding component of TrK potassium transporter	SMDB11_3764	D-binding component of TrK potassium transporter	D781_4239	K+ transport system, D-binding component	Spro_4514	potassium transporter peripheral membrane component	SerAS13_4612	TrkA-N domain-containing protein	M621_23575	potassium transporter peripheral membrane protein	SOD_c43240	Trk system potassium uptake protein TrkA	M495_22795	potassium transporter peripheral membrane protein	Z042_09830	potassium transporter peripheral membrane protein
508	L085_02615	large-conductance mechanosensitive channel	SMWW4_v1c44780	mechanosensitive channel protein, high conductance	SMDB11_3765	mechanosensitive channel	D781_4240	large conductance mechanosensitive channel protein	Spro_4515	large-conductance mechanosensitive channel	SerAS13_4613	Large-conductance mechanosensitive channel	M621_23580	large-conductance mechanosensitive channel	SOD_c43250	large-conductance mechanosensitive channel	M495_22800	large-conductance mechanosensitive channel	Z042_09835	large-conductance mechanosensitive channel
509	L085_02620	hypothetical protein, DUF331 family	SMWW4_v1c44790	hypothetical protein, DUF331 family	SMDB11_3766	hypothetical protein	D781_4241	hypothetical protein D781_4241	Spro_4516	hypothetical protein Spro_4516	SerAS13_4614	hypothetical protein	M621_23585	Altertive ribosome-rescue factor A	SOD_c43260	altertive ribosome-rescue factor A	M495_22805	Altertive ribosome-rescue factor A	Z042_09840	Altertive ribosome-rescue factor A
510	L085_02625	DNA-binding transcriptional activator in response to Zn(II)	SMWW4_v1c44800	D-binding transcriptiol activator in response to Zn(II)	SMDB11_3767	Zn(II)-responsive regulator	D781_4242	Zn(II)-responsive transcriptiol regulator	Spro_4517	zinc-responsive transcriptiol regulator	SerAS13_4615	MerR family transcriptiol regulator	M621_23590	zinc-responsive transcriptiol regulator	SOD_c43270	HTH-type transcriptiol regulator ZntR	M495_22810	zinc-responsive transcriptiol regulator	Z042_09845	zinc-responsive transcriptiol regulator
511	L085_02630	hypothetical protein, DUF1992 family	SMWW4_v1c44810	hypothetical protein, DUF1992 family	SMDB11_3768	hypothetical protein	D781_4243	protein of unknown function (DUF1992)			SerAS13_4616	DJ domain-containing protein	M621_23595	hypothetical protein M621_23595	SOD_c43280	YhdN	M495_22815	hypothetical protein M495_22815
512	L085_02635	50S ribosomal protein L17	SMWW4_v1c44820	50S ribosomal subunit protein L17	SMDB11_3769	50S ribosomal subunit protein L17	D781_4244	ribosomal protein L17	Spro_4518	50S ribosomal protein L17	SerAS13_4617	50S ribosomal protein L17	M621_23600	50S ribosomal protein L17	SOD_c43290	50S ribosomal protein L17	M495_22820	50S ribosomal protein L17	Z042_09850	50S ribosomal protein L17
513	L085_02640	DNA-directed RNA polymerase subunit alpha	SMWW4_v1c44830	R polymerase, alpha subunit	SMDB11_3770	R polymerase, alpha subunit	D781_4245	D-directed R polymerase, alpha subunit	Spro_4519	D-directed R polymerase subunit alpha	SerAS13_4618	D-directed R polymerase subunit alpha	M621_23605	D-directed R polymerase subunit alpha	SOD_c43300	D-directed R polymerase subunit alpha	M495_22825	D-directed R polymerase subunit alpha	Z042_09855	D-directed R polymerase subunit alpha
514	L085_02645	30S ribosomal subunit protein S4	SMWW4_v1c44840	30S ribosomal subunit protein S4	SMDB11_3771	30S ribosomal subunit protein S4	D781_4246	SSU ribosomal protein S4P	Spro_4520	30S ribosomal protein S4	SerAS13_4619	30S ribosomal protein S4	M621_23610	30S ribosomal protein S4	SOD_c43310	30S ribosomal protein S4	M495_22830	30S ribosomal protein S4	Z042_09860	30S ribosomal protein S4
515	L085_02650	30S ribosomal protein S11			SMDB11_3772	30S ribosomal subunit protein S11	D781_4247	SSU ribosomal protein S11P	Spro_4521	30S ribosomal protein S11	SerAS13_4620	30S ribosomal protein S11	M621_23615	30S ribosomal protein S11	SOD_c43320	30S ribosomal protein S11	M495_22835	30S ribosomal protein S11	Z042_09865	30S ribosomal protein S11
516	L085_02655	30S ribosomal subunit protein S13	SMWW4_v1c44850	30S ribosomal subunit protein S13	SMDB11_3773	30S ribosomal subunit protein S13	D781_4248	30S ribosomal protein S13	Spro_4522	30S ribosomal protein S13	SerAS13_4621	30S ribosomal protein S13	M621_23620	30S ribosomal protein S13	SOD_c43330	30S ribosomal protein S13	M495_22840	30S ribosomal protein S13	Z042_09870	30S ribosomal protein S13
517	L085_02660	Preprotein translocase subunit secY			SMDB11_3774	50S ribosomal subunit protein L36	D781_4250	LSU ribosomal protein L36P			SerAS13_4622	50S ribosomal protein L36	M621_23625	50S ribosomal protein L36			M495_22845	50S ribosomal protein L36
518	L085_02665	preprotein translocase subunit SecY	SMWW4_v1c44860	preprotein translocase membrane subunit	SMDB11_3775	preprotein translocase membrane subunit	D781_4251	protein translocase subunit secY/sec61 alpha	Spro_4524	preprotein translocase subunit SecY	SerAS13_4623	preprotein translocase subunit SecY	M621_23630	preprotein translocase subunit SecY	SOD_c43340	protein translocase subunit SecY	M495_22850	preprotein translocase subunit SecY	Z042_09875	preprotein translocase subunit SecY
519	L085_02670	50S ribosomal protein L15			SMDB11_3776	50S ribosomal subunit protein L15	D781_4252	LSU ribosomal protein L15P	Spro_4525	50S ribosomal protein L15	SerAS13_4624	50S ribosomal protein L15	M621_23635	50S ribosomal protein L15	SOD_c43350	50S ribosomal protein L15	M495_22855	50S ribosomal protein L15	Z042_09880	50S ribosomal protein L15
520	L085_02675	50S ribosomal protein L30			SMDB11_3777	50S ribosomal subunit protein L30	D781_4253	LSU ribosomal protein L30P	Spro_4526	50S ribosomal protein L30	SerAS13_4625	50S ribosomal protein L30	M621_23640	50S ribosomal protein L30	SOD_c43360	50S ribosomal protein L30	M495_22860	50S ribosomal protein L30	Z042_09885	50S ribosomal protein L30
521	L085_02680	30S ribosomal subunit protein S5	SMWW4_v1c44880	30S ribosomal subunit protein S5	SMDB11_3778	30S ribosomal subunit protein S5	D781_4254	SSU ribosomal protein S5P	Spro_4527	30S ribosomal protein S5	SerAS13_4626	30S ribosomal protein S5	M621_23645	30S ribosomal protein S5	SOD_c43370	30S ribosomal protein S5	M495_22865	30S ribosomal protein S5	Z042_09890	30S ribosomal protein S5
522	L085_02685	50S ribosomal protein L18			SMDB11_3779	50S ribosomal subunit protein L18	D781_4255	LSU ribosomal protein L18P	Spro_4528	50S ribosomal protein L18	SerAS13_4627	50S ribosomal protein L18	M621_23650	50S ribosomal protein L18	SOD_c43380	50S ribosomal protein L18	M495_22870	50S ribosomal protein L18	Z042_09895	50S ribosomal protein L18
523	L085_02690	50S ribosomal subunit protein L6	SMWW4_v1c44890	50S ribosomal subunit protein L6	SMDB11_3780	50S ribosomal subunit protein L6	D781_4256	ribosomal protein L6, bacterial type	Spro_4529	50S ribosomal protein L6	SerAS13_4628	50S ribosomal protein L6	M621_23655	50S ribosomal protein L6	SOD_c43390	50S ribosomal protein L6	M495_22875	50S ribosomal protein L6	Z042_09900	50S ribosomal protein L6
524	L085_02695	ribosomal protein S8	SMWW4_v1c44900	30S ribosomal subunit protein S8	SMDB11_3781	30S ribosomal subunit protein S8	D781_4257	ribosomal protein S8	Spro_4530	30S ribosomal protein S8	SerAS13_4629	30S ribosomal protein S8	M621_23660	30S ribosomal protein S8	SOD_c43400	30S ribosomal protein S8	M495_22880	30S ribosomal protein S8	Z042_09905	30S ribosomal protein S8
525	L085_02700	30S ribosomal protein S14			SMDB11_3782	30S ribosomal subunit protein S14	D781_4258	ribosomal protein S14	Spro_4531	30S ribosomal protein S14	SerAS13_4630	30S ribosomal protein S14	M621_23665	30S ribosomal protein S14	SOD_c43410	30S ribosomal protein S14	M495_22885	30S ribosomal protein S14	Z042_09910	30S ribosomal protein S14
526	L085_02705	50S ribosomal subunit protein L5	SMWW4_v1c44910	50S ribosomal subunit protein L5	SMDB11_3783	50S ribosomal subunit protein L5	D781_4259	ribosomal protein L5	Spro_4532	50S ribosomal protein L5	SerAS13_4631	50S ribosomal protein L5	M621_23670	50S ribosomal protein L5	SOD_c43420	50S ribosomal protein L5	M495_22890	50S ribosomal protein L5	Z042_09915	50S ribosomal protein L5
527	L085_02710	50S ribosomal subunit protein L24	SMWW4_v1c44920	50S ribosomal subunit protein L24	SMDB11_3784	50S ribosomal subunit protein L24	D781_4260	LSU ribosomal protein L24P	Spro_4533	50S ribosomal protein L24	SerAS13_4632	50S ribosomal protein L24	M621_23675	50S ribosomal protein L24	SOD_c43430	50S ribosomal protein L24	M495_22895	50S ribosomal protein L24	Z042_09920	50S ribosomal protein L24
528	L085_02715	50S ribosomal protein L14	SMWW4_v1c44930	50S ribosomal subunit protein L14	SMDB11_3785	50S ribosomal subunit protein L14	D781_4261	LSU ribosomal protein L14P	Spro_4534	50S ribosomal protein L14	SerAS13_4633	50S ribosomal protein L14	M621_23680	50S ribosomal protein L14	SOD_c43440	50S ribosomal protein L14	M495_22900	50S ribosomal protein L14	Z042_09925	50S ribosomal protein L14
529	L085_02720	30S ribosomal subunit protein S17	SMWW4_v1c44940	30S ribosomal subunit protein S17	SMDB11_3786	30S ribosomal subunit protein S17	D781_4262	SSU ribosomal protein S17P	Spro_4535	30S ribosomal protein S17	SerAS13_4634	30S ribosomal protein S17	M621_23685	30S ribosomal protein S17	SOD_c43450	30S ribosomal protein S17	M495_22905	30S ribosomal protein S17	Z042_09930	30S ribosomal protein S17
530	L085_02725	50S ribosomal subunit protein L29	SMWW4_v1c44950	50S ribosomal subunit protein L29	SMDB11_3787	50S ribosomal subunit protein L29	D781_4263	LSU ribosomal protein L29P	Spro_4536	50S ribosomal protein L29	SerAS13_4635	50S ribosomal protein L29	M621_23690	50S ribosomal protein L29			M495_22910	50S ribosomal protein L29	Z042_09935	50S ribosomal protein L29
531	L085_02730	50S ribosomal subunit protein L16	SMWW4_v1c44960	50S ribosomal subunit protein L16	SMDB11_3788	50S ribosomal subunit protein L16	D781_4264	ribosomal protein L16, bacterial/organelle	Spro_4537	50S ribosomal protein L16	SerAS13_4636	50S ribosomal protein L16	M621_23695	50S ribosomal protein L16	SOD_c43460	50S ribosomal protein L16	M495_22915	50S ribosomal protein L16	Z042_09940	50S ribosomal protein L16
532	L085_02735	30S ribosomal protein S3	SMWW4_v1c44970	30S ribosomal subunit protein S3	SMDB11_3789	30S ribosomal subunit protein S3	D781_4265	ribosomal protein S3, bacterial type	Spro_4538	30S ribosomal protein S3	SerAS13_4637	30S ribosomal protein S3	M621_23700	30S ribosomal protein S3	SOD_c43470	30S ribosomal protein S3	M495_22920	30S ribosomal protein S3	Z042_09945	30S ribosomal protein S3
533	L085_02740	50S ribosomal protein L22	SMWW4_v1c44980	50S ribosomal subunit protein L22	SMDB11_3790	50S ribosomal subunit protein L22	D781_4266	LSU ribosomal protein L22P	Spro_4539	50S ribosomal protein L22	SerAS13_4638	50S ribosomal protein L22	M621_23705	50S ribosomal protein L22	SOD_c43480	50S ribosomal protein L22	M495_22925	50S ribosomal protein L22	Z042_09950	50S ribosomal protein L22
534	L085_02745	30S ribosomal protein S19	SMWW4_v1c44990	30S ribosomal subunit protein S19	SMDB11_3791	30S ribosomal subunit protein S19	D781_4267	SSU ribosomal protein S19P			SerAS13_4639	30S ribosomal protein S19	M621_23710	30S ribosomal protein S19	SOD_c43490	30S ribosomal protein S19	M495_22930	30S ribosomal protein S19	Z042_09955	30S ribosomal protein S19
535	L085_02750	50S ribosomal subunit protein L2	SMWW4_v1c45000	50S ribosomal subunit protein L2	SMDB11_3792	50S ribosomal subunit protein L2	D781_4268	LSU ribosomal protein L2P	Spro_4541	50S ribosomal protein L2	SerAS13_4640	50S ribosomal protein L2	M621_23715	50S ribosomal protein L2	SOD_c43500	50S ribosomal protein L2	M495_22935	50S ribosomal protein L2	Z042_09960	50S ribosomal protein L2
536	L085_02755	50S ribosomal subunit protein L23	SMWW4_v1c45010	50S ribosomal subunit protein L23	SMDB11_3793	50S ribosomal subunit protein L23	D781_4269	ribosomal protein L23	Spro_4542	50S ribosomal protein L23	SerAS13_4641	50S ribosomal protein L25	M621_23720	50S ribosomal protein L23	SOD_c43510	50S ribosomal protein L23	M495_22940	50S ribosomal protein L23	Z042_09965	50S ribosomal protein L23
537	L085_02760	50S ribosomal protein L4	SMWW4_v1c45020	50S ribosomal subunit protein L4	SMDB11_3794	50S ribosomal subunit protein L4	D781_4270	50S ribosomal protein L4, bacterial/organelle	Spro_4543	50S ribosomal protein L4	SerAS13_4642	50S ribosomal protein L4	M621_23725	50S ribosomal protein L4	SOD_c43520	50S ribosomal protein L4	M495_22945	50S ribosomal protein L4	Z042_09970	50S ribosomal protein L4
538	L085_02765	50S ribosomal subunit protein L3	SMWW4_v1c45030	50S ribosomal subunit protein L3	SMDB11_3795	50S ribosomal subunit protein L3	D781_4271	50S ribosomal protein L3, bacterial	Spro_4544	50S ribosomal protein L3	SerAS13_4643	50S ribosomal protein L3	M621_23730	50S ribosomal protein L3	SOD_c43530	50S ribosomal protein L3	M495_22950	50S ribosomal protein L3	Z042_09975	50S ribosomal protein L3
539	L085_02770	30S ribosomal protein S10	SMWW4_v1c45040	30S ribosomal subunit protein S10	SMDB11_3796	30S ribosomal subunit protein S10	D781_4272	SSU ribosomal protein S10P	Spro_4545	30S ribosomal protein S10	SerAS13_4644	30S ribosomal protein S10	M621_23735	30S ribosomal protein S10	SOD_c43540	30S ribosomal protein S10	M495_22955	30S ribosomal protein S10	Z042_09980	30S ribosomal protein S10
540	L085_02775	bacterioferritin, iron storage and detoxification protein	SMWW4_v1c45050	bacterioferritin, iron storage and detoxification protein	SMDB11_3798	bacterioferritin, iron storage anddetoxification protein	D781_4273	bacterioferritin	Spro_4546	bacterioferritin	SerAS13_4645	bacterioferritin	M621_23740	bacterioferritin	SOD_c43550	bacterioferritin	M495_22960	bacterioferritin	Z042_09985	bacterioferritin
541	L085_02780	BFD (2Fe-2S)-binding domain-containing protein	SMWW4_v1c45060	bacterioferritin-associated ferredoxin	SMDB11_3799	bacterioferritin-associated ferredoxin	D781_4274	bacterioferritin-associated ferredoxin	Spro_4547	BFD/(2Fe-2S)-binding domain-containing protein	SerAS13_4646	BFD (2Fe-2S)-binding domain-containing protein	M621_23745	bacterioferritin-associated ferredoxin	SOD_c43560	bacterioferritin-associated ferredoxin Bfd	M495_22965	bacterioferritin-associated ferredoxin
542	L085_02785	elongation factor Tu	SMWW4_v1c02730	elongation factor Tu	SMDB11_4370	elongation factor Tu								hypothetical protein			M495_22970	elongation factor Tu	Z042_09990	elongation factor Tu
543	L085_02790	elongation factor G	SMWW4_v1c45080	elongation factor G	SMDB11_3801	elongation factor G	D781_4276	translation elongation factor EF-G	Spro_4549	elongation factor G	SerAS13_4648	translation elongation factor G	M621_23755	elongation factor G	SOD_c43580	elongation factor G	M495_22975	elongation factor G	Z042_09995	elongation factor G
544	L085_02795	SSU ribosomal protein S7P	SMWW4_v1c45090	30S ribosomal subunit protein S7	SMDB11_3802	30S ribosomal subunit protein S7	D781_4277	SSU ribosomal protein S7P	Spro_4550	30S ribosomal protein S7	SerAS13_4649	30S ribosomal protein S7	M621_23760	30S ribosomal protein S7	SOD_c43590	30S ribosomal protein S7	M495_22980	30S ribosomal protein S7	Z042_10000	30S ribosomal protein S7
545	L085_02800	30S ribosomal protein S12	SMWW4_v1c45100	30S ribosomal subunit protein S12	SMDB11_3803	30S ribosomal subunit protein S12	D781_4278	SSU ribosomal protein S12P	Spro_4551	30S ribosomal protein S12	SerAS13_4650	30S ribosomal protein S12	M621_23765	30S ribosomal protein S12	SOD_c43600	30S ribosomal protein S12	M495_22985	30S ribosomal protein S12	Z042_10005	30S ribosomal protein S12
546	L085_02805	protein required for 2-thiolation step of mnm(5)-s(2)U34-tRNA synthesis	SMWW4_v1c45110	protein required for 2-thiolation step of mnm(5)-s(2)U34-tR synthesis	SMDB11_3804	tR 2-thiouridine synthesizing protein B	D781_4279	sulfur relay protein TusB/DsrH	Spro_4552	sulfur transfer complex subunit TusB	SerAS13_4651	Protein tusB	M621_23770	sulfur transfer complex subunit TusB	SOD_c43610	protein TusB	M495_22990	sulfur transfer complex subunit TusB	Z042_10010	sulfur transfer complex subunit TusB
547	L085_02810	sulfur relay protein TusC	SMWW4_v1c45120	protein required for 2-thiolation step of mnm(5)-s(2)U34-tR synthesis	SMDB11_3805	tR 2-thiouridine synthesizing protein C	D781_4280	sulfur relay protein TusC/DsrF	Spro_4553	sulfur relay protein TusC	SerAS13_4652	Protein tusC	M621_23775	sulfur relay protein TusC	SOD_c43620	protein TusC	M495_22995	sulfur relay protein TusC	Z042_10015	sulfur relay protein TusC
548	L085_02815	sulfurtransferase for 2-thiolation step of mnm(5)-s(2)U34-tRNA synthesis	SMWW4_v1c45130	sulfurtransferase for 2-thiolation step of mnm(5)-s(2)U34-tR synthesis	SMDB11_3806	sulfurtransferase TusD	D781_4281	sulfur relay protein TusD/DsrE	Spro_4554	sulfur transfer complex subunit TusD	SerAS13_4653	Sulfurtransferase tusD	M621_23780	sulfur transfer complex subunit TusD	SOD_c43630	sulfurtransferase TusD	M495_23000	sulfur transfer complex subunit TusD	Z042_10020	sulfur transfer complex subunit TusD
549	L085_02820	hypothetical protein 45140	SMWW4_v1c45140	hypothetical protein SMWW4_v1c45140	SMDB11_3807	hypothetical protein	D781_4282	hypothetical protein D781_4282	Spro_4555	YheO domain-containing protein	SerAS13_4654	YheO-like domain-containing protein	M621_23785	hypothetical protein M621_23785	SOD_c43640	YheO	M495_23005	hypothetical protein M495_23005	Z042_10025	hypothetical protein
550	L085_02825	FKBP-type peptidyl-prolyl cis-trans isomerase	SMWW4_v1c45150	FKBP-type peptidyl-prolyl cis-trans isomerase	SMDB11_3808	FKBP-type peptidyl-prolyl cis-trans isomerase	D781_4283	FKBP-type peptidyl-prolyl cis-trans isomerase	Spro_4556	FKBP-type peptidyl-prolyl cis-trans isomerase	SerAS13_4655	Peptidylprolyl isomerase	M621_23790	peptidyl-prolyl cis-trans isomerase	SOD_c43650	FKBp-type peptidyl-prolyl cis-trans isomerase FkpA	M495_23010	peptidyl-prolyl cis-trans isomerase	Z042_10030	peptidyl-prolyl cis-trans isomerase
551	L085_02830	phage lysis protein	SMWW4_v1c45160	phage lysis protein	SMDB11_3809	hypothetical protein	D781_4284	hypothetical protein D781_4284	Spro_4557	SlyX family protein	SerAS13_4657	protein slyX	M621_23795	lysis protein	SOD_c43660	protein SlyX	M495_23015	lysis protein	Z042_10035	lysis protein
552	L085_02835	aminotransferase	SMWW4_v1c45170	aminotransferase	SMDB11_3810	putative aminotransferase			Spro_3618	class I and II aminotransferase							M495_18630	aminotransferase
553	L085_02840	Na+/H+ antiporter NhaC	SMWW4_v1c45180	+/H+ antiporter NhaC	SMDB11_3811	putative +/H+ antiporter			Spro_3617	+/H+ antiporter NhaC							M495_18625	sodium:proton antiporter
554	L085_02845	LacI family transcriptional regulator	SMWW4_v1c45190	LacI family transcriptiol regulator	SMDB11_3812	LacI-family transcriptiol regulator			Spro_3616	LacI family transcription regulator							M495_18620	transcriptiol regulator
555	L085_02850	FKBP-type peptidyl prolyl cis-trans isomerase	SMWW4_v1c45200	FKBP-type peptidyl prolyl cis-trans isomerase	SMDB11_3813	FKBP-type peptidyl-prolyl cis-trans isomerase	D781_4285	FKBP-type peptidyl-prolyl cis-trans isomerase	Spro_4558	FKBP-type peptidyl-prolyl cis-trans isomerase	SerAS13_4658	Peptidylprolyl isomerase	M621_23800	peptidyl-prolyl cis-trans isomerase	SOD_c43670	FKBp-type peptidyl-prolyl cis-trans isomerase SlyD	M495_23020	peptidyl-prolyl cis-trans isomerase	Z042_10040	peptidyl-prolyl cis-trans isomerase
556	L085_02855	hypothetical protein 45210	SMWW4_v1c45210	hypothetical protein SMWW4_v1c45210	SMDB11_3814	hypothetical protein	D781_4286	conserved hypothetical metal-binding protein	Spro_4559	hypothetical protein Spro_4559	SerAS13_4659	hypothetical protein	M621_23805	hypothetical protein M621_23805	SOD_c43680	YheV	M495_23025	nucleotide-binding protein	Z042_10045	hypothetical protein
557	L085_02860	potassium transporter	SMWW4_v1c45220	potassium:proton antiporter	SMDB11_3815	potassium:proton antiporter	D781_4287	Kef-type potassium/proton antiporter, CPA2 family	Spro_4560	glutathione-regulated potassium-efflux system protein KefB	SerAS13_4660	potassium efflux system protein	M621_23810	potassium transporter	SOD_c43690	glutathione-regulated potassium-efflux system protein KefB	M495_23030	potassium transporter	Z042_10050	potassium transporter
558	L085_02865	potassium transporter	SMWW4_v1c45230	potassium-efflux system ancillary protein for KefB, glutathione-regulated	SMDB11_3816	glutathione-regulated potassium-efflux systemancillary protein KefG	D781_4288	putative DPH-quinone reductase (modulator of drug activity B)	Spro_4561	glutathione-regulated potassium-efflux system ancillary protein KefG	SerAS13_4661	Glutathione-regulated potassium-efflux system ancillary protein kefG	M621_23815	potassium transporter	SOD_c43700	glutathione-regulated potassium-efflux system ancillary protein KefG	M495_23035	potassium transporter	Z042_10055	potassium transporter
559	L085_02870	putative ABC transporter ATP-binding protein	SMWW4_v1c45240	putative ABC transporter ATP-binding protein	SMDB11_3817	ABC transporter, ATP-binding protein	D781_4289	ATPase component of ABC transporters with duplicated ATPase domain	Spro_4562	putative ABC transporter ATP-binding protein	SerAS13_4662	ABC transporter	M621_23820	glutathione ABC transporter ATP-binding protein	SOD_c43710	putative ABC transporter ATP-binding protein YheS	M495_23040	glutathione ABC transporter ATP-binding protein	Z042_10060	glutathione ABC transporter ATP-binding protein
560	L085_02875	taurine dioxygenase	SMWW4_v1c45250	taurine dioxygese, 2-oxoglutarate-dependent	SMDB11_3818	alpha-ketoglutarate-dependent taurinedioxygese	D781_4290	putative taurine catabolism dioxygese	Spro_4563	taurine dioxygese	SerAS13_4663	taurine dioxygese	M621_23825	taurine dioxygese	SOD_c43720	alpha-ketoglutarate-dependent taurine dioxygese TauD	M495_23045	taurine dioxygese
561	L085_02880	taurine transporter subunit	SMWW4_v1c45260	taurine ABC transporter permease	SMDB11_3819	taurine ABC transporter, permease protein	D781_4291	ABC-type nitrate/sulfote/bicarbote transport system, permease component	Spro_4564	taurine transporter subunit	SerAS13_4664	ABC transporter	M621_23830	taurine ABC transporter permease	SOD_c43730	taurine transport system permease protein TauC	M495_23050	taurine ABC transporter permease
562	L085_02885	taurine transporter ATP-binding subunit	SMWW4_v1c45270	taurine ABC transporter ATP-binding protein	SMDB11_3820	taurine ABC transporter, ATP-binding protein	D781_4292	ABC-type taurine transport system, ATPase component	Spro_4565	taurine transporter ATP-binding subunit	SerAS13_4665	taurine-transporting ATPase	M621_23835	ABC transporter ATP-binding protein	SOD_c43740	taurine import ATP-binding protein TauB	M495_23055	taurine ABC transporter ATP-binding protein
563	L085_02890	taurine ABC transporter substrate-binding protein	SMWW4_v1c45280	taurine ABC transporter substrate-binding protein	SMDB11_3821	taurine transporter subunit	D781_4293	taurine ABC transporter, periplasmic binding protein	Spro_4566	taurine transporter substrate binding subunit	SerAS13_4666	taurine ABC transporter substrate-binding protein	M621_23840	taurine ABC transporter substrate-binding protein	SOD_c43750	taurine-binding periplasmic protein TauA	M495_23060	taurine ABC transporter substrate-binding protein
564	L085_02895	PhzF family phenazine biosynthesis protein	SMWW4_v1c45290	putative enzyme, PhzC-PhzF family	SMDB11_3822	hypothetical protein	D781_4294	phezine biosynthesis protein PhzF family	Spro_4574	PhzF family phezine biosynthesis protein	SerAS13_4667	phezine biosynthesis protein PhzF family protein	M621_23845	phezine biosynthesis protein PhzF family protein	SOD_c43760	putative isomerase	M495_23065	phezine biosynthesis protein PhzF family protein	Z042_10070	phezine biosynthesis protein PhzF family protein
565	L085_02900	lysine exporter protein LysE/YggA	SMWW4_v1c45300	lysine exporter protein LysE/YggA	SMDB11_3823	LysE-type translocator	D781_4295	putative threonine efflux protein	Spro_4575	lysine exporter protein LysE/YggA	SerAS13_4668	lysine exporter protein LysE/YggA	M621_23850	alcohol dehydrogese	SOD_c43770	lysine exporter protein	M495_23070	alcohol dehydrogese	Z042_10075	alcohol dehydrogese
566	L085_02905	hydrolase	SMWW4_v1c45310	putative hydrolase	SMDB11_3824	putative alpha/beta hydrolase	D781_4296	putative hydrolase of the alpha/beta-hydrolase fold protein	Spro_4576	putative hydrolase	SerAS13_4669	alpha/beta hydrolase fold protein	M621_23855	hydrolase	SOD_c43780	esterase YheT	M495_23075	hydrolase	Z042_10080	hydrolase
567	L085_02910	hypothetical protein 45320	SMWW4_v1c45320	hypothetical protein SMWW4_v1c45320	SMDB11_3825	hypothetical protein	D781_4297	hypothetical protein D781_4297	Spro_4577	hypothetical protein Spro_4577	SerAS13_4670	hypothetical protein	M621_23860	hypothetical protein M621_23860			M495_23080	hypothetical protein M495_23080	Z042_10085	hypothetical protein
568	L085_02915	putative phosphoribulokinase	SMWW4_v1c45330	putative phosphoribulokise	SMDB11_3826	probable phosphoribulokise	D781_4298	phosphoribulokise	Spro_4578	phosphoribulokise	SerAS13_4671	Phosphoribulokise	M621_23865	phosphoribulokise	SOD_c43790	putative phosphoribulokise PrkB	M495_23085	phosphoribulokise	Z042_10090	phosphoribulokise
569	L085_02920	OsmC-like protein	SMWW4_v1c45340	hypothetical protein, OsmC family	SMDB11_3827	OsmC-like protein	D781_4299	putative redox protein, regulator of disulfide bond formation	Spro_4579	hypothetical protein Spro_4579	SerAS13_4672	OsmC family protein	M621_23870	hypothetical protein M621_23870	SOD_c43800	protein YhfA	M495_23090	hypothetical protein M495_23090	Z042_10095	hypothetical protein
570	L085_02925	Crp/Fnr family transcriptional regulator	SMWW4_v1c45350	D-binding transcriptiol dual regulator	SMDB11_3828	D-binding transcriptiol dual regulator	D781_4300	cAMP-binding protein	Spro_4580	cAMP-regulatory protein	SerAS13_4673	CarD family transcriptiol regulator	M621_23875	transcriptiol regulator	SOD_c43810	cAMp receptor protein Crp	M495_23095	transcriptiol regulator	Z042_10100	transcriptiol regulator
571	L085_02930	YccS/YhfK family integral membrane protein	SMWW4_v1c45360	inner membrane protein	SMDB11_3829	putative membrane protein			Spro_4581	YccS/YhfK family integral membrane protein	SerAS13_4674	YccS/YhfK family integral membrane protein	M621_23880	membrane protein	SOD_c43820	YhfK	M495_23100	membrane protein	Z042_10105	membrane protein
572	L085_02935	bifunctional acetylornithine aminotransferase/succinyl diaminopimelate aminotransferase	SMWW4_v1c45370	bifunctiol acetylornithine aminotransferase/ succinyldiaminopimelate aminotransferase	SMDB11_3830	bifunctiol acetylornithine aminotransferase/succinyl diaminopimelate aminotransferase	D781_4301	acetylornithine/succinylornithine aminotransferase	Spro_4582	bifunctiol N-succinyldiaminopimelate-aminotransferase/acetylornithine transamise protein	SerAS13_4675	Acetylornithine/succinyldiaminopimelate aminotransferase	M621_23885	succinyldiaminopimelate aminotransferase	SOD_c43830	acetylornithine/succinyldiaminopimelate aminotransferase ArgD	M495_23105	succinyldiaminopimelate aminotransferase	Z042_10110	succinyldiaminopimelate aminotransferase
573	L085_02940	aminodeoxychorismate synthase, subunit II	SMWW4_v1c45380	aminodeoxychorismate synthase, subunit II	SMDB11_3831	aminodeoxychorismate synthase, subunit II	D781_4302	glutamine amidotransferase of anthranilate synthase or aminodeoxychorismate synthase	Spro_4583	para-aminobenzoate synthase component II	SerAS13_4676	glutamine amidotransferase of anthranilate synthase	M621_23890	anthranilate synthase subunit II	SOD_c43840	para-aminobenzoate synthase glutamine amidotransferase component II	M495_23110	anthranilate synthase subunit II	Z042_10115	anthranilate synthase subunit II
574	L085_02945	ATP-binding protein	SMWW4_v1c45390	hypothetical protein, DUF853 family	SMDB11_3832	hypothetical protein	D781_4303	putative ATPase	Spro_4584	hypothetical protein Spro_4584	SerAS13_4677	hypothetical protein	M621_23895	ATP-binding protein	SOD_c43850	YjgR	M495_23115	ATP-binding protein
575	L085_02950	hypothetical protein	SMWW4_v1c45400	hypothetical protein SMWW4_v1c45400					Spro_4585	hypothetical protein Spro_4585	SerAS13_4678	hypothetical protein	M621_23900	hypothetical protein M621_23900	SOD_c43860	hypothetical protein SOD_c43860	M495_23120	hypothetical protein M495_23120
576	L085_02955	addiction module antitoxin	SMWW4_v1c45410	addiction module antitoxin
577	L085_02960	putative response regulator in two-component system withYehU	SMWW4_v1c45420	putative response regulator in two-component system withYehU	SMDB11_3833	two-component system response regulator	D781_4304	response regulator of the LytR/AlgR family	Spro_4587	putative two-component response-regulatory protein YehT	SerAS13_4680	LytTR family two component transcriptiol regulator	M621_23910	transcriptiol regulator	SOD_c43870	putative transcriptiol regulatory protein YehT	M495_23130	transcriptiol regulator
578	L085_02965	putative sensory kinase in two-component system with YehT, inner membrane protein	SMWW4_v1c45430	putative sensory kise in two-component system with YehT, inner membrane protein	SMDB11_3834	two-component system sensor kise	D781_4305	putative regulator of cell autolysis	Spro_4588	sigl transduction histidine kise LytS	SerAS13_4681	sigl transduction histidine kise LytS	M621_23915	sensor histidine kise	SOD_c43880	putative sensor-like histidine kise YehU
579	L085_02970	peptidyl-prolyl cis-trans isomerase A (rotamase A)	SMWW4_v1c45440	peptidyl-prolyl cis-trans isomerase A (rotamase A)	SMDB11_3835	peptidyl-prolyl cis-trans isomerase A	D781_4307	peptidyl-prolyl cis-trans isomerase (rotamase) - cyclophilin family	Spro_4589	peptidyl-prolyl cis-trans isomerase A	SerAS13_4682	Peptidylprolyl isomerase	M621_23920	peptidyl-prolyl cis-trans isomerase	SOD_c43890	peptidyl-prolyl cis-trans isomerase A	M495_23135	peptidyl-prolyl cis-trans isomerase	Z042_10120	peptidyl-prolyl cis-trans isomerase
580	L085_02975	hypothetical protein																	Z042_10125	PTS lactose transporter subunit IIB
581	L085_02980	N,N'-diacetylchitobiose-specific enzyme IIA component of PTS	SMWW4_v1c45450	N,N'-diacetylchitobiose-specific enzyme IIA component of PTS	SMDB11_3836	putative lactose/cellobiose-specific PTS system,IIA component	D781_4310	phosphotransferase system cellobiose-specific component IIA	Spro_4590	PTS system lactose/cellobiose-specific transporter subunit IIA	SerAS13_4683	phosphotransferase system PTS lactose/cellobiose-specific IIA subunit	M621_23925	PTS N'-diacetylchitobiose transporter subunit IIA	SOD_c43900	phosphotransferase system pTS lactose/cellobiose-specific IIA subunit	M495_23140	PTS N'-diacetylchitobiose transporter subunit IIA	Z042_10135	PTS N'-diacetylchitobiose transporter subunit IIA
582	L085_02985	diacetylchitobiose-6-phosphate hydrolase	SMWW4_v1c45460	phospho-chitobiase	SMDB11_3837	glycosyl hydrolase	D781_4311	family 4 glycosyl hydrolase, alpha-galactosidase/6-phospho-beta-glucosidase			SerAS13_4684	6-phospho-beta-glucosidase	M621_23930	6-phospho-beta-glucosidase	SOD_c43910	putative 6-phospho-beta-glucosidase LicH		hypothetical protein	Z042_10140	6-phospho-beta-glucosidase
583	L085_02990	LacI family transcription regulator	SMWW4_v1c45470	LacI family transcriptiol regulator	SMDB11_3838	LacI-family transcriptiol regulator	D781_4312	transcriptiol regulator	Spro_4592	LacI family transcription regulator	SerAS13_4685	LacI family transcriptiol regulator	M621_23935	LacI family transcription regulator	SOD_c43920	HTH-type transcriptiol regulator GalS	M495_23150	LacI family transcription regulator	Z042_10145	LacI family transcription regulator
584	L085_02995	putative transporter	SMWW4_v1c45480	putative transporter	SMDB11_3839	putative selenite-and tellurite-inducible protein	D781_4313	Major Facilitator Superfamily transporter	Spro_4593	hypothetical protein Spro_4593	SerAS13_4686	Protein tsgA	M621_23940	transporter	SOD_c43930	protein TsgA	M495_23155	transporter
585	L085_03000	cytosine/isoguanine deaminase	SMWW4_v1c45490	cytosine/isoguanine deamise	SMDB11_3840	cytosine deamise	D781_4314	cytosine deamise-like metal-dependent hydrolase	Spro_4594	cytosine deamise	SerAS13_4687	cytosine deamise	M621_23945	cytosine deamise	SOD_c43940	cytosine deamise CodA	M495_23160	cytosine deamise	Z042_10150	cytosine deamise
586	L085_03005	hypothetical protein
587	L085_03010	NAD(P)H-binding nitrite reductase, large subunit	SMWW4_v1c45500	D(P)H-binding nitrite reductase, large subunit	SMDB11_3841	nitrite reductase, large subunit,D(P)H-binding	D781_4315	D(P)H-dependent nitrite reductase, large subunit	Spro_4595	nitrite reductase (D(P)H), large subunit	SerAS13_4688	nitrite reductase (D(P)H) large subunit	M621_23950	nitrite reductase subunit NirD	SOD_c43950	nitrite reductase [D(p)H] large subunit NirB	M495_23165	nitrite reductase subunit NirD
588	L085_03015	nitrite reductase, NAD(P)H-binding, small subunit	SMWW4_v1c45510	nitrite reductase, D(P)H-binding, small subunit	SMDB11_3842	nitrite reductase (D(P)H) small subunit	D781_4316	D(P)H-dependent nitrite reductase, small subunit	Spro_4596	nitrite reductase small subunit	SerAS13_4689	nitrite reductase (D(P)H) small subunit	M621_23955	nitrite reductase small subunit	SOD_c43960	nitrite reductase [D(p)H] small subunit NirD	M495_23170	nitrite reductase small subunit
589	L085_03020	nitrite transporter NirC			SMDB11_3843	nitrite transporter	D781_4317	formate/nitrite transporter	Spro_4597	nitrite transporter NirC	SerAS13_4690	formate/nitrite transporter	M621_23960	nitrite transporter NirC	SOD_c43970	putative nitrite transporter NirC	M495_23175	nitrite transporter NirC
590	L085_03025	siroheme synthase	SMWW4_v1c45520	siroheme synthase	SMDB11_3844	fused sirohemesynthase1,3-dimethyluroporphyriongen III dehydrogeseand siroheme ferrochelatase/uroporphyrinogenmethyltransfer>	D781_4318	uroporphyrin-III C-methyltransferase	Spro_4598	siroheme synthase	SerAS13_4691	siroheme synthase	M621_23965	siroheme synthase	SOD_c43980	siroheme synthase 2	M495_23180	siroheme synthase
591	L085_03030	tryptophanyl-tRNA synthetase	SMWW4_v1c45530	tryptophanyl-tR synthetase	SMDB11_3845	tryptophanyl-tR synthetase	D781_4319	tryptophanyl-tR synthetase	Spro_4599	tryptophanyl-tR synthetase	SerAS13_4692	tryptophanyl-tR synthetase	M621_23970	tryptophanyl-tR synthetase	SOD_c43990	tryptophan--tR ligase TrpS	M495_23185	tryptophanyl-tR synthetase	Z042_10155	tryptophanyl-tR synthetase
592	L085_03035	phosphoglycolate phosphatase	SMWW4_v1c45540	phosphoglycolate phosphatase	SMDB11_3846	phosphoglycolate phosphatase	D781_4320	2-phosphoglycolate phosphatase	Spro_4600	phosphoglycolate phosphatase	SerAS13_4693	phosphoglycolate phosphatase	M621_23975	phosphoglycolate phosphatase	SOD_c44000	phosphoglycolate phosphatase	M495_23190	phosphoglycolate phosphatase	Z042_10160	phosphoglycolate phosphatase
593	L085_03040	D-ribulose-5-phosphate 3-epimerase	SMWW4_v1c45550	D-ribulose-5-phosphate 3-epimerase	SMDB11_3847	ribulose-phosphate 3-epimerase	D781_4321	ribulose-phosphate 3-epimerase	Spro_4601	ribulose-phosphate 3-epimerase	SerAS13_4694	ribulose-phosphate 3-epimerase	M621_23980	ribulose-phosphate 3-epimerase	SOD_c44010	ribulose-phosphate 3-epimerase Rpe	M495_23195	ribulose-phosphate 3-epimerase	Z042_10165	ribulose-phosphate 3-epimerase
594	L085_03045	DNA adenine methyltransferase	SMWW4_v1c45560	D adenine methyltransferase	SMDB11_3848	D adenine methylase	D781_4322	D adenine methylase Dam	Spro_4602	D adenine methylase	SerAS13_4695	D adenine methylase	M621_23985	D adenine methylase	SOD_c44020	D adenine methylase Dam	M495_23200	D adenine methylase	Z042_10170	D adenine methylase
595	L085_03050	hypothetical protein	SMWW4_v1c45570	cell division protein	SMDB11_3849	predicted protein													Z042_10175	hypothetical protein
596	L085_03055	3-dehydroquinate synthase	SMWW4_v1c45580	3-dehydroquite synthase	SMDB11_3850	3-dehydroquite synthase	D781_4324	3-dehydroquite synthase	Spro_4604	3-dehydroquite synthase	SerAS13_4697	3-dehydroquite synthase	M621_23995	3-dehydroquite synthase	SOD_c44040	3-dehydroquite synthase AroB	M495_23210	3-dehydroquite synthase	Z042_10180	3-dehydroquite synthase
597	L085_03060	shikimate kinase I	SMWW4_v1c45590	shikimate kise I	SMDB11_3851	shikimate kise I	D781_4325	shikimate kise	Spro_4605	shikimate kise I	SerAS13_4698	shikimate kise	M621_24000	shikimate kise	SOD_c44050	shikimate kise 1	M495_23215	shikimate kise	Z042_10185	shikimate kise
598	L085_03065	putative fimbrial transporter	SMWW4_v1c45600	putative fimbrial transporter	SMDB11_3852	predicted fimbrial transporter	D781_4326	type IV pilus secretin PilQ/competence protein	Spro_4606	putative outer membrane porin HofQ	SerAS13_4699	type IV pilus secretin PilQ	M621_24005	porin	SOD_c44060	D transport protein HofQ	M495_23225	porin	Z042_10190	porin
599	L085_03070	hypothetical protein	SMWW4_v1c45610	hypothetical protein SMWW4_v1c45610	SMDB11_3853	hypothetical protein	D781_4327	Protein of unknown function	Spro_4607	hypothetical protein	SerAS13_4700	hypothetical protein	M621_24010	hypothetical protein	SOD_c44070	hypothetical protein	M495_23230	hypothetical protein	Z042_10195	hypothetical protein
600	L085_03075	hypothetical protein 45620	SMWW4_v1c45620	hypothetical protein SMWW4_v1c45620	SMDB11_3854	putative membrane protein	D781_4328	hypothetical protein	Spro_4608	hypothetical protein	SerAS13_4701	hypothetical protein	M621_24015	hypothetical protein	SOD_c44080	fimbrial assembly family protein	M495_23235	hypothetical protein	Z042_10200	hypothetical protein
601	L085_03080	fimbrial assembly family protein	SMWW4_v1c45630	fimbrial assembly family protein	SMDB11_3855	putative fimbrial assembly protein	D781_4329	Tfp pilus assembly protein PilN	Spro_4609	fimbrial assembly family protein	SerAS13_4702	fimbrial assembly family protein	M621_24020	fimbrial assembly family protein			M495_23240	hypothetical protein	Z042_10205	fimbrial assembly protein
602	L085_03085	putative pilus assembly protein	SMWW4_v1c45640	putative pilus assembly protein	SMDB11_3856	putative type IV pilus assembly protein	D781_4330	Competence protein A	Spro_4610	hypothetical protein	SerAS13_4703	hypothetical protein	M621_24025	pilus assembly protein HofM	SOD_c44090	putative pilus assembly protein	M495_23245	pilus assembly protein HofM	Z042_10210	pilus assembly protein HofM
603	L085_03090	penicillin-binding protein 1A	SMWW4_v1c45650	penicillin-binding protein 1A	SMDB11_3857	fused penicillin-binding protein 1a: mureintransglycosylase/murein transpeptidase	D781_4331	penicillin-binding protein, 1A family	Spro_4611	peptidoglycan synthetase	SerAS13_4704	penicillin-binding protein	M621_24030	penicillin-binding protein 1a	SOD_c44100	penicillin-binding protein 1A	M495_23250	penicillin-binding protein 1a	Z042_10215	penicillin-binding protein 1a
604	L085_03095	adenosine nucleotide hydrolase	SMWW4_v1c45660	adenosine nucleotide hydrolase	SMDB11_3858	ADP compounds hydrolase	D781_4332	NTP pyrophosphohydrolase	Spro_4612	ADP-ribose diphosphatase NudE	SerAS13_4705	NUDIX hydrolase	M621_24035	ADP-ribose diphosphatase	SOD_c44110	ADp compounds hydrolase NudE	M495_23255	ADP-ribose diphosphatase	Z042_10220	ADP-ribose diphosphatase
605	L085_03100	inner membrane protein	SMWW4_v1c45670	inner membrane protein	SMDB11_3859	intracellular growth attenuator membrane protein			Spro_4613	intracellular growth attenuator IgaA	SerAS13_4706	intracellular growth attenuator igaA	M621_24045	Intracellular growth attenuator protein igaA	SOD_c44120	putative membrane protein IgaA
606	L085_03105	GMP/IMP nucleotidase	SMWW4_v1c45680	GMP/IMP nucleotidase	SMDB11_3860	putative hydrolase	D781_4334	haloacid dehalogese superfamily protein, subfamily IA, variant 3 with third motif having DD or ED	Spro_4614	HAD family hydrolase	SerAS13_4707	HAD-superfamily hydrolase	M621_24050	nucleotidase	SOD_c44130	GMp/IMp nucleotidase YrfG	M495_23270	nucleotidase	Z042_10230	nucleotidase
607	L085_03110	ribosome-associated heat shock protein Hsp15	SMWW4_v1c45690	ribosome-associated heat shock protein Hsp15	SMDB11_3861	heat shock protein	D781_4335	ribosome-associated heat shock protein implicated in recycling of 50S subunit	Spro_4615	R-binding S4 domain-containing protein	SerAS13_4708	R-binding S4 domain-containing protein	M621_24055	ribosome-associated heat shock protein Hsp15	SOD_c44140	heat shock protein 15	M495_23275	ribosome-associated heat shock protein Hsp15	Z042_10235	ribosome-associated heat shock protein Hsp15
608	L085_03115	heat shock protein Hsp33	SMWW4_v1c45700	heat shock protein Hsp33	SMDB11_3862	heat shock protein			Spro_4616	Hsp33-like chaperonin	SerAS13_4709	33 kDa chaperonin	M621_24060	Hsp33 chaperonin	SOD_c44150	33 kDa chaperonin	M495_23280	Hsp33 chaperonin	Z042_10240	Hsp33 chaperonin
609	L085_03120	phosphoenolpyruvate carboxykinase	SMWW4_v1c21100	phosphoenolpyruvate carboxykise	SMDB11_3863	phosphoenolpyruvate carboxykise								hypothetical protein				hypothetical protein	Z042_10245	phosphoenolpyruvate carboxykise
610	L085_03125	putative plasmid stability-like protein	SMWW4_v1c45720	putative plasmid stability-like protein	SMDB11_3864	putative plasmid-related protein	D781_4338	plasmid stability protein	Spro_4618	hypothetical protein Spro_4618	SerAS13_4711	hypothetical protein	M621_24075	plasmid stabilization protein	SOD_c44170	plasmid stability protein-like protein	M495_23290	plasmid stabilization protein	Z042_10250	plasmid stabilization protein
611	L085_03130	PilT domain-containing protein	SMWW4_v1c45730	PilT domain-containing protein					Spro_4619	PilT domain-containing protein	SerAS13_4712	PilT protein domain-containing protein			SOD_c44180	putative VapC ribonuclease Y4jK			Z042_10255	plasmid stability protein StbB
612	L085_03135	osmolarity sensor protein	SMWW4_v1c45740	sensory histidine kise in two-component regulatory system with OmpR	SMDB11_3866	sensory histidine kise in two-component regulatory system with OmpR	D781_4340	sigl transduction histidine kise	Spro_4620	osmolarity sensor protein	SerAS13_4713	integral membrane sensor sigl transduction histidine kise	M621_24085	osmolarity sensor protein	SOD_c44190	osmolarity sensor protein EnvZ	M495_23300	osmolarity sensor protein	Z042_10260	osmolarity sensor protein
613	L085_03140	osmolarity response regulator	SMWW4_v1c45750	D-binding response regulator in two-component regulatory system with EnvZ	SMDB11_3867	two-component system response regulator	D781_4341	response regulator with CheY-like receiver domain and winged-helix D-binding domain	Spro_4621	osmolarity response regulator	SerAS13_4714	winged helix family two component transcriptiol regulator	M621_24090	transcriptiol regulator	SOD_c44200	transcriptiol regulatory protein OmpR	M495_23305	transcriptiol regulator	Z042_10265	transcriptiol regulator
614	L085_03145	modulator of CbpA co-chaperone	SMWW4_v1c45760	modulator of CbpA co-chaperone	SMDB11_3868	chaperone-modulator protein
615	L085_03150	curved DNA-binding protein CbpA	SMWW4_v1c45770	curved D-binding protein	SMDB11_3869	curved D-binding protein, DJ homologue that functions as a co-chaperone of DK
616	L085_03155	transcript cleavage factor	SMWW4_v1c45780	transcript cleavage factor	SMDB11_3870	transcription elongation factor	D781_4342	transcription elongation factor GreB	Spro_4626	transcription elongation factor GreB	SerAS13_4715	transcription elongation factor GreB	M621_24095	transcription elongation factor GreB	SOD_c44210	transcription elongation factor GreB			Z042_10325	transcription elongation factor GreB
617	L085_03160	transcription accessory protein	SMWW4_v1c45790	putative transcriptiol accessory protein	SMDB11_3871	putative R-binding protein	D781_4343	transcriptiol accessory protein	Spro_4627	R-binding S1 domain-containing protein	SerAS13_4716	Tex-like protein	M621_24100	transcription accessory protein	SOD_c44220	protein YhgF	M495_23315	transcription accessory protein	Z042_10330	transcription accessory protein
618	L085_03165	ferrous iron transporter, protein A	SMWW4_v1c45800	ferrous iron transporter, protein A	SMDB11_3872	ferrous iron transporter, protein A	D781_4344	Fe2+ transport system protein A	Spro_4628	ferrous iron transport protein A	SerAS13_4717	FeoA family protein	M621_24105	iron transporter	SOD_c44230	ferrous iron transport protein A	M495_23320	iron transporter	Z042_10335	iron transporter
619	L085_03170	iron transporter	SMWW4_v1c45810	ferrous iron transporter, protein B	SMDB11_3873	fused ferrous iron transporter,proteinB:GTP-binding protein/membrane protein	D781_4345	ferrous iron transporter FeoB	Spro_4629	ferrous iron transport protein B	SerAS13_4718	ferrous iron transport protein B	M621_24110	iron transporter	SOD_c44240	ferrous iron transport protein B	M495_23325	iron transporter	Z042_10340	iron transporter
620	L085_03175	ferrous iron transport protein C	SMWW4_v1c45820	putative D-binding transcriptiol regulator	SMDB11_3874	predicted D-binding transcriptiol regulator	D781_4346	FeoC like transcriptiol regulator	Spro_4630	hypothetical protein Spro_4630	SerAS13_4719	Ferrous iron transport protein C	M621_24115	iron transporter FeoC	SOD_c44250	ferrous iron transport protein C	M495_23330	iron transporter FeoC	Z042_10345	iron transporter FeoC
621	L085_03180	hypothetical protein 45830	SMWW4_v1c45830	hypothetical protein SMWW4_v1c45830	SMDB11_3875	putative exported protein	D781_4347	Protein of unknown function (DUF1471)	Spro_4631	hypothetical protein Spro_4631	SerAS13_4720	hypothetical protein	M621_24120	hypothetical protein M621_24120	SOD_c44260	putative secreted protein	M495_23335	hypothetical protein M495_23335
622	L085_03185	bioH protein	SMWW4_v1c45840	pimeloyl-ACP carboxylesterase	SMDB11_3876	carboxylesterase	D781_4348	carboxylesterase BioH (pimeloyl-CoA synthesis)	Spro_4632	bioH protein	SerAS13_4721	Carboxylesterase bioH	M621_24125	carboxylesterase BioH	SOD_c44270	pimelyl-[acyl-carrier protein] methyl ester esterase BioH	M495_23340	carboxylesterase BioH	Z042_10350	carboxylesterase BioH
623	L085_03190	DNA utilization protein GntX	SMWW4_v1c45850	protein required for the utilization of D as a carbon source	SMDB11_3877	hypothetical protein	D781_4349	putative amidophosphoribosyltransferase	Spro_4633	glucote periplasmic binding protein	SerAS13_4722	phosphoribosyltransferase	M621_24130	competence protein ComF	SOD_c44280	protein GntX	M495_23345	competence protein ComF	Z042_10355	competence protein ComF
624	L085_03195	Fe/S biogenesis protein	SMWW4_v1c45860	Fe/S biogenesis protein	SMDB11_3878	putative iron-sulphur cluster assembly protein	D781_4350	IscR-regulated protein YhgI	Spro_4634	putative D uptake protein	SerAS13_4723	IscR-regulated protein YhgI	M621_24135	Fe/S biogenesis protein NfuA	SOD_c44290	Fe/S biogenesis protein NfuA	M495_23350	Fe/S biogenesis protein NfuA	Z042_10360	Fe/S biogenesis protein NfuA
625	L085_03200	4-alpha-glucanotransferase	SMWW4_v1c45870	4-alpha-glucanotransferase (amylomaltase)	SMDB11_3879	4-alpha-glucanotransferase	D781_4351	4-alpha-glucanotransferase	Spro_4635	4-alpha-glucanotransferase	SerAS13_4724	4-alpha-glucanotransferase	M621_24140	4-alpha-glucanotransferase	SOD_c44300	4-alpha-glucanotransferase MalQ	M495_23355	4-alpha-glucanotransferase	Z042_10375	4-alpha-glucanotransferase
626	L085_03205	glycogen/starch/alpha-glucan phosphorylase	SMWW4_v1c45880	glycogen/starch/alpha-glucan phosphorylase	SMDB11_3880	maltodextrin phosphorylase	D781_4352	glycogen/starch/alpha-glucan phosphorylase	Spro_4636	glycogen/starch/alpha-glucan phosphorylase	SerAS13_4725	glycogen/starch/alpha-glucan phosphorylase	M621_24145	glycogen phosphorylase	SOD_c44310	maltodextrin phosphorylase MalP	M495_23360	glycogen phosphorylase	Z042_10380	glycogen phosphorylase
627	L085_03210	DNA-binding transcriptional activator for the mal regulon and maltotriose-ATP-binding protein	SMWW4_v1c45890	D-binding transcriptiol activator for the mal regulon and maltotriose-ATP-binding protein	SMDB11_3882	fused conserved protein: D-binding transcriptiol activator/maltotriose-ATP-binding protein	D781_4353	ATP-dependent transcriptiol regulator	Spro_4637	transcriptiol regulator MalT	SerAS13_4727	LuxR family ATP-dependent transcriptiol regulator	M621_24150	transcriptiol regulator	SOD_c44320	HTH-type transcriptiol regulator MalT	M495_23365	transcriptiol regulator	Z042_10385	transcriptiol regulator
628	L085_03215	thiosulfate:cyanide sulfurtransferase (rhodanese)	SMWW4_v1c45900	thiosulfate:cyanide sulfurtransferase (rhodanese)	SMDB11_3883	thiosulfate:cyanide sulfurtransferase	D781_4354	Rhodanese-related sulfurtransferase	Spro_4638	thiosulfate sulfurtransferase	SerAS13_4728	Thiosulfate sulfurtransferase glpE	M621_24155	thiosulfate sulfurtransferase	SOD_c44330	thiosulfate sulfurtransferase GlpE	M495_23375	thiosulfate sulfurtransferase	Z042_10395	thiosulfate sulfurtransferase
629	L085_03220	rhomboid intramembrane serine protease	SMWW4_v1c45910	rhomboid intramembrane serine protease	SMDB11_3884	predicted intramembrane serine protease	D781_4355	uncharacterized membrane protein	Spro_4639	intramembrane serine protease GlpG	SerAS13_4733	Rhomboid protease glpG	M621_24180	intramembrane serine protease GlpG	SOD_c44380	rhomboid protease GlpG	M495_23380	intramembrane serine protease GlpG	Z042_10450	intramembrane serine protease GlpG
630	L085_03225	DeoR family transcriptional regulator	SMWW4_v1c45920	D-binding transcriptiol repressor	SMDB11_3885	sigma 54-dependent transcriptiol regulator of rtcBA expression	D781_4356	transcriptiol regulator of sugar metabolism	Spro_4640	D-binding transcriptiol repressor GlpR	SerAS13_4734	DeoR family transcriptiol regulator	M621_24185	transcriptiol regulator	SOD_c44390	glycerol-3-phosphate regulon repressor	M495_23385	transcriptiol regulator	Z042_10455	transcriptiol regulator
631	L085_03230	FAD/NAD(P)-binding sn-glycerol-3-phosphate dehydrogenase	SMWW4_v1c45930	FAD/D(P)-binding sn-glycerol-3-phosphate dehydrogese	SMDB11_3886	aerobic glycerol-3-phosphate dehydrogese	D781_4357	glycerol-3-phosphate dehydrogese	Spro_4642	glycerol-3-phosphate dehydrogese	SerAS13_4735	glycerol-3-phosphate dehydrogese	M621_24190	glycerol-3-phosphate dehydrogese	SOD_c44400	aerobic glycerol-3-phosphate dehydrogese GlpD	M495_23390	glycerol-3-phosphate dehydrogese	Z042_10460	glycerol-3-phosphate dehydrogese
632	L085_03235	glycogen/starch/alpha-glucan phosphorylase	SMWW4_v1c45940	glycogen/starch/alpha-glucan phosphorylase	SMDB11_3887	glycogen phosphorylase			Spro_4643	glycogen/starch/alpha-glucan phosphorylase	SerAS13_4736	glycogen/starch/alpha-glucan phosphorylase	M621_24195	glycogen phosphorylase	SOD_c44410	glycogen phosphorylase GlgP	M495_23395	glycogen phosphorylase	Z042_10465	glycogen phosphorylase
633	L085_03240	glycogen synthase	SMWW4_v1c45950	glycogen synthase	SMDB11_3888	glycogen synthase			Spro_4644	glycogen synthase	SerAS13_4737	Glycogen synthase	M621_24200	glycogen synthase	SOD_c44420	glycogen synthase GlgA	M495_23400	glycogen synthase	Z042_10470	glycogen synthase
634	L085_03245	glucose-1-phosphate adenylyltransferase	SMWW4_v1c45960	glucose-1-phosphate adenylyltransferase	SMDB11_3889	glucose-1-phosphate adenylyltransferase			Spro_4645	glucose-1-phosphate adenylyltransferase	SerAS13_4738	glucose-1-phosphate adenylyltransferase	M621_24205	glucose-1-phosphate adenylyltransferase	SOD_c44430	glucose-1-phosphate adenylyltransferase GlgC	M495_23405	glucose-1-phosphate adenylyltransferase	Z042_10475	glucose-1-phosphate adenylyltransferase
635	L085_03250	glycogen debranching enzyme	SMWW4_v1c45970	glycogen debranching enzyme	SMDB11_3890	glycogen debranching enzyme			Spro_4646	glycogen debranching protein	SerAS13_4739	Glycogen debranching enzyme	M621_24210	glycogen-debranching protein	SOD_c44440	glycogen debranching enzyme GlgX	M495_23410	glycogen-debranching protein	Z042_10480	glycogen-debranching protein
636	L085_03255	glycogen branching enzyme	SMWW4_v1c45980	1,4-alpha-glucan branching enzyme	SMDB11_3891	1,4-alpha-glucan branching enzyme			Spro_4647	glycogen branching enzyme	SerAS13_4740	1,4-alpha-glucan-branching protein	M621_24215	glycogen branching protein	SOD_c44450	1,4-alpha-glucan branching enzyme GlgB	M495_23415	glycogen branching protein	Z042_10485	glycogen branching protein
637	L085_03260	aspartate-semialdehyde dehydrogenase	SMWW4_v1c45990	D(P)-binding aspartate-semialdehyde dehydrogese	SMDB11_3892	aspartate-semialdehyde dehydrogese,D(P)-binding	D781_4361	aspartate-semialdehyde dehydrogese, gamma-proteobacterial	Spro_4648	aspartate-semialdehyde dehydrogese	SerAS13_4741	aspartate-semialdehyde dehydrogese	M621_24220	aspartate-semialdehyde dehydrogese	SOD_c44460	aspartate-semialdehyde dehydrogese Asd	M495_23420	aspartate-semialdehyde dehydrogese	Z042_10495	aspartate-semialdehyde dehydrogese
638	L085_03265	putative antibiotic transporter	SMWW4_v1c46000	putative antibiotic transporter	SMDB11_3893	MarC-family membrane protein			Spro_4649	putative dITP- and XTP- hydrolase	SerAS13_4742	multiple antibiotic resistance (MarC)-like protein	M621_24225	membrane protein	SOD_c44470	UpF0056 inner membrane protein	M495_23425	membrane protein	Z042_10500	membrane protein
639	L085_03270	gluconate kinase	SMWW4_v1c44600	glucote kise 2	SMDB11_3894	thermoresistant gluconokise 1								hypothetical protein				hypothetical protein
640	L085_03275	gluconate transporter, high-affinity GNT I system	SMWW4_v1c46020	glucote transporter, high-affinity GNT I system	SMDB11_3895	glucote transporter, high-affinity Gnt Isystem			Spro_4651	glucote transporter	SerAS13_4744	glucote transporter	M621_24235	Gnt-II system L-idote transporter IdnT	SOD_c44490	high-affinity glucote transporter GntT	M495_23435	Gnt-II system L-idote transporter IdnT	Z042_10505	Gnt-II system L-idote transporter IdnT
641	L085_03280	DNA-binding transcriptional repressor	SMWW4_v1c46030	D-binding transcriptiol repressor	SMDB11_3896	glucote utilization operon repressor	D781_4364	transcriptiol regulator	Spro_4652	LacI family transcription regulator	SerAS13_4745	LacI family transcriptiol regulator	M621_24240	transcriptiol regulator	SOD_c44500	HTH-type transcriptiol regulator GntR	M495_23440	transcriptiol regulator	Z042_10515	transcriptiol regulator
642	L085_03285	quercetinase activity in vitro	SMWW4_v1c46040	quercetise activity in vitro	SMDB11_3897	pirin-related metal-binding protein	D781_4365	Pirin-related protein	Spro_4653	pirin domain-containing protein	SerAS13_4746	Pirin domain-containing protein	M621_24245	quercetin 2,3-dioxygese	SOD_c44510	quercetin 2,3-dioxygese	M495_23445	quercetin 2,3-dioxygese	Z042_10520	quercetin 2,3-dioxygese
643	L085_03290	putative acetyltransferase	SMWW4_v1c46050	putative acetyltransferase	SMDB11_3898	putative acetyltransferase	D781_4367	acetyltransferase, ribosomal protein N-acetylase	Spro_4654	GCN5-like N-acetyltransferase	SerAS13_4747	N-acetyltransferase GCN5	M621_24250	acetyltransferase GCN5	SOD_c44520	putative N-acetyltransferase YhhY	M495_23450	acetyltransferase GCN5
644	L085_03295	peptidase S58 DmpA	SMWW4_v1c46060	peptidase S58 DmpA	SMDB11_3899	putative peptidase			Spro_4655	peptidase S58 DmpA	SerAS13_4748	peptidase S58 DmpA	M621_24255	peptidase T4	SOD_c44530	hypothetical protein SOD_c44530	M495_23455	peptidase T4
645	L085_03300	inosose dehydratase	SMWW4_v1c46070	inosose dehydratase	SMDB11_3900	2-keto-myo-inositol dehydratase	D781_4368	sugar phosphate isomerase/epimerase	Spro_4656	xylose isomerase domain-containing protein	SerAS13_4749	Inosose dehydratase	M621_24260	inosose dehydratase	SOD_c44540	inosose dehydratase IolE	M495_23460	inosose dehydratase	Z042_10525	inosose dehydratase
646	L085_03305	xylose isomerase domain-containing protein	SMWW4_v1c46080	xylose isomerase domain-containing protein	SMDB11_3901	putative myo-inositol isomerase	D781_4369	sugar phosphate isomerase/epimerase	Spro_4657	xylose isomerase domain-containing protein	SerAS13_4750	xylose isomerase domain-containing protein	M621_24265	protein iolH	SOD_c44550	protein IolH	M495_23465	protein iolH
647	L085_03310	inositol 2-dehydrogenase	SMWW4_v1c46090	inositol 2-dehydrogese	SMDB11_3902	myo-inositol 2-dehydrogese	D781_4370	putative dehydrogese	Spro_4658	inositol 2-dehydrogese	SerAS13_4751	Inositol 2-dehydrogese/D-chiro-inositol 3-dehydrogese	M621_24270	inositol 2-dehydrogese	SOD_c44560	inositol 2-dehydrogese IolG	M495_23470	inositol 2-dehydrogese	Z042_10530	inositol 2-dehydrogese
648	L085_03315	thiamine pyrophosphate protein central region	SMWW4_v1c46100	thiamine pyrophosphate protein central region	SMDB11_3903	probable malonic semialdehydeoxidativedecarboxylase	D781_4371	acetolactate synthase	Spro_4659	thiamine pyrophosphate protein central region	SerAS13_4752	Acetolactate synthase	M621_24275	3D-(3,5/4)-trihydroxycyclohexane-1,2-dione hydrolase	SOD_c44570	3D-(3,5/4)-trihydroxycyclohexane-1,2-dione hydrolase	M495_23475	3D-(3,5/4)-trihydroxycyclohexane-1,2-dione hydrolase	Z042_10535	3D-(3,5/4)-trihydroxycyclohexane-1,2-dione hydrolase
649	L085_03320	ribokinase-like domain-containing protein	SMWW4_v1c46110	ribokise-like domain-containing protein	SMDB11_3904	putative myo-inositol catabolism carbohydratekise	D781_4372	hypothetical protein D781_4372	Spro_4660	ribokise-like domain-containing protein	SerAS13_4753	5-dehydro-2-deoxygluconokise	M621_24285	5-dehydro-2-deoxygluconokise	SOD_c44580	5-dehydro-2-deoxygluconokise IolC	M495_23480	5-dehydro-2-deoxygluconokise	Z042_10540	5-dehydro-2-deoxygluconokise
650	L085_03325	RpiR family transcriptional regulator	SMWW4_v1c46120	RpiR family transcriptiol regulator	SMDB11_3905	putative phosphosugar-binding protein	D781_4373	transcriptiol regulator	Spro_4661	RpiR family transcriptiol regulator	SerAS13_4754	RpiR family transcriptiol regulator	M621_24290	iron-sulfur cluster assembly protein HesB	SOD_c44590	transcriptiol regulatory protein	M495_23485	iron-sulfur cluster assembly protein HesB	Z042_10550	iron-sulfur cluster assembly protein HesB
651	L085_03330	hypothetical protein 46130	SMWW4_v1c46130	hypothetical protein SMWW4_v1c46130							SerAS13_4755	hypothetical protein
652	L085_03335	hypothetical protein 46140	SMWW4_v1c46140	hypothetical protein SMWW4_v1c46140							SerAS13_4756	hypothetical protein
653	L085_03340	myo-inositol catabolism IolB domain-containing protein	SMWW4_v1c46150	myo-inositol catabolism IolB domain-containing protein	SMDB11_3906	putative myo-inositol catabolism protein	D781_4374	putative enzyme involved in inositol metabolism	Spro_4662	myo-inositol catabolism IolB domain-containing protein	SerAS13_4757	myo-inositol catabolism IolB domain-containing protein	M621_24295	5-deoxyglucurote isomerase	SOD_c44600	5-deoxy-glucurote isomerase IolB	M495_23490	5-deoxyglucurote isomerase	Z042_10560	5-deoxyglucurote isomerase
654	L085_03345	aldehyde dehydrogenase	SMWW4_v1c46160	methylmalote-semialdehyde dehydrogese	SMDB11_3907	aldehyde dehydrogese	D781_4375	methylmalonic acid semialdehyde dehydrogese	Spro_4663	methylmalote-semialdehyde dehydrogese	SerAS13_4758	methylmalote-semialdehyde dehydrogese	M621_24300	methylmalote-semialdehyde dehydrogese	SOD_c44610	methylmalote semialdehyde dehydrogese IolA2	M495_23495	methylmalote-semialdehyde dehydrogese	Z042_10565	methylmalote-semialdehyde dehydrogese
655	L085_03350	sugar transporter	SMWW4_v1c46170	D-xylose transporter	SMDB11_3908	sugar transporter	D781_4376	MFS transporter, sugar porter family	Spro_4664	sugar transporter	SerAS13_4759	sugar transporter	M621_24305	XylE	SOD_c44620	D-xylose-proton symporter XylE
656	L085_03355	xylose isomerase domain-containing protein	SMWW4_v1c46180	xylose isomerase	SMDB11_3909	putative sugar isomerase	D781_4377	putative sugar epimerase	Spro_4665	xylose isomerase domain-containing protein	SerAS13_4760	xylose isomerase domain-containing protein	M621_24310	hypothetical protein M621_24310	SOD_c44630	xylose isomerase domain-containing protein	M495_23510	hypothetical protein M495_23510	Z042_10570	hypothetical protein
657	L085_03360	metal resistance protein	SMWW4_v1c46190	inner membrane protein, UPF0014 family	SMDB11_3910	putative membrane protein	D781_4378	TIGR00245 family protein	Spro_4666	hypothetical protein Spro_4666	SerAS13_4761	hypothetical protein	M621_24315	membrane protein	SOD_c44640	UpF0014 inner membrane protein	M495_23515	membrane protein
658	L085_03365	ABC transporter ATP-binding protein YbbL	SMWW4_v1c46200	putative transporter subunit: ATP-binding component of ABC superfamily	SMDB11_3911	ABC transporter, ATP-binding protein	D781_4379	ABC-type uncharacterized transport system, ATPase component	Spro_4667	putative ABC transporter ATP-binding protein YbbL	SerAS13_4762	Fe(3+)-transporting ATPase	M621_24320	putrescine/spermidine ABC transporter ATP-binding protein	SOD_c44650	putative ABC transporter ATP-binding protein YbbL	M495_23520	putrescine/spermidine ABC transporter ATP-binding protein
659	L085_03370	hypothetical protein 46210	SMWW4_v1c46210	hypothetical protein SMWW4_v1c46210	SMDB11_3912	hypothetical protein
660	L085_03375	FKBP-type peptidyl-prolyl isomerase domain-containing protein	SMWW4_v1c46220	FKBP-type peptidyl-prolyl isomerase domain-containing protein	SMDB11_3913	putative FKBP-type peptidyl-prolyl cis-transisomerase
661	L085_03380	hypothetical protein	SMWW4_v1c46230	hypothetical protein SMWW4_v1c46230	SMDB11_3914	putative lipoprotein			Spro_4670	hypothetical protein Spro_4670	SerAS13_4765	hypothetical protein	M621_24340	hypothetical protein M621_24340	SOD_c44680	hypothetical protein SOD_c44680	M495_23535	hypothetical protein M495_23535
662	L085_03385	fimbrial protein domain-containing protein	SMWW4_v1c46240	fimbrial protein	SMDB11_3915	fimbrial protein			Spro_4671	fimbrial protein	SerAS13_4766	fimbrial protein domain-containing protein	M621_24345	fimbria A protein	SOD_c44690	fimbria A protein SmfA	M495_23540	fimbria A protein
663	L085_03390	fimbrial protein	SMWW4_v1c46250	fimbrial protein	SMDB11_3916	fimbrial protein			Spro_4672	fimbrial protein	SerAS13_4767	fimbrial protein domain-containing protein	M621_24350	fimbrial protein	SOD_c44700	fimbria A protein SmfA	M495_23545	fimbrial protein	Z042_10635	fimbrial protein
664	L085_03395	fimbrial biogenesis outer membrane usher protein	SMWW4_v1c46260	fimbrial biogenesis outer membrane usher protein	SMDB11_3917	fimbrial outer membrane usher protein			Spro_4673	fimbrial biogenesis outer membrane usher protein	SerAS13_4768	fimbrial biogenesis outer membrane usher protein	M621_24355	fimbrial protein SteB	SOD_c44710	outer membrane usher protein PmfC	M495_23550	fimbrial protein SteB	Z042_10640	fimbrial protein SteB
665	L085_03400	molecular chaperone	SMWW4_v1c46270	pili assembly chaperone	SMDB11_3918	fimbrial chaperone protein			Spro_4674	pili assembly chaperone	SerAS13_4769	Pili assembly chaperone	M621_24360	molecular chaperone	SOD_c44720	chaperone protein PapD	M495_23555	molecular chaperone	Z042_10645	molecular chaperone
666	L085_03405	fimbrial protein domain-containing protein	SMWW4_v1c46280	fimbrial protein	SMDB11_3919	fimbrial protein			Spro_4675	fimbrial protein	SerAS13_4770	fimbrial protein domain-containing protein	M621_24365	fimbrial protein	SOD_c44730	fimbrial protein	M495_23560	fimbrial protein
667	L085_03410	type I pilus assembly protein FimE	SMWW4_v1c46290	type I pilus assembly protein FimE	SMDB11_3920	fimbrial adhesin			Spro_4676	type I pilus assembly protein FimE	SerAS13_4771	type I pilus assembly protein FimE					M495_23565	type I pilus assembly protein FimE
668	L085_03415	fimbrial protein	SMWW4_v1c46300	fimbrial protein	SMDB11_3921	fimbrial protein			Spro_4677	fimbrial protein	SerAS13_4772	fimbrial protein domain-containing protein	M621_24375	fimbrial protein	SOD_c44750	major MR/p fimbria protein MrpA	M495_23570	fimbrial protein
669	L085_03420	hypothetical protein	SMWW4_v1c46310	LuxR family transcriptiol regulator	SMDB11_3922	LuxR-family transcriptiol regulator
670	L085_03425	hypothetical protein	SMWW4_v1c46320	GntR family transcriptiol regulator	SMDB11_3923	GntR-family transcriptiol regulator					SerAS13_3159	DeoR family transcriptiol regulator	M621_15770	D-binding protein	SOD_c28870	putative rhizopine catabolism regulatory protein MocR	M495_15735	D-binding protein
671	L085_03430	hypothetical protein 46330	SMWW4_v1c46330	hypothetical protein SMWW4_v1c46330	SMDB11_3924	putative membrane protein			Spro_3086	hypothetical protein Spro_3086			M621_15785	transporter	SOD_c28880	putative transporter YdeK	M495_15740	transporter	Z042_01920	transporter
672	L085_03435	virulence factor	SMWW4_v1c46340	virulence factor	SMDB11_3925	putative SsrAB-activated gene
673	L085_03440	virulence protein SrfB	SMWW4_v1c46350	virulence protein SrfB	SMDB11_3926	putative SsrAB-activated gene			Spro_1434	virulence protein SrfB							M495_23605	virulence factor SrfB
674	L085_03445	hypothetical protein	SMWW4_v1c46360	putative virulence factor	SMDB11_3927	putative SsrAB-activated gene
675	L085_03450	LysR family transcriptional regulator	SMWW4_v1c46370	LysR family transcriptiol regulator	SMDB11_3928	LysR-family transcriptiol regulator
676	L085_03455	oxidoreductase, aldo/keto reductase family protein	SMWW4_v1c46380	oxidoreductase, aldo/keto reductase family protein	SMDB11_3929	Aldo/keto reductase family protein
677	L085_03460	putative 3-oxoacyl-	SMWW4_v1c46390	short-chain dehydrogese/reductase	SMDB11_3930	putative short chain dehydrogese
678	L085_03465	hypothetical protein 46400	SMWW4_v1c46400	hypothetical protein SMWW4_v1c46400	SMDB11_3931	hypothetical protein
679	L085_03470	glyoxalase/bleomycin resistance protein/dioxygenase	SMWW4_v1c46410	glyoxalase/bleomycin resistance protein/dioxygese	SMDB11_3932	dioxygese superfamily protein											M495_23615	hypothetical protein M495_23615
680	L085_03475	hypothetical protein	SMWW4_v1c46420	transcriptiol regulator
681	L085_03480	hypothetical protein	SMWW4_v1c46430	hypothetical protein SMWW4_v1c46430
682	L085_03485	hypothetical protein	SMWW4_v1c46440	adenosine deamise
683	L085_03490	putative oxidoreductase	SMWW4_v1c46450	putative oxidoreductase	SMDB11_3934	putative exported protein	D781_4382	flavoprotein, HI0933 family	Spro_4688	hypothetical protein Spro_4688	SerAS13_4790	hypothetical protein	M621_24440	membrane protein	SOD_c44880	YhiN	M495_23625	membrane protein	Z042_10670	membrane protein
684	L085_03495	PiT family inorganic phosphate transporter	SMWW4_v1c46460	PiT family inorganic phosphate transporter	SMDB11_3935	phosphate transporter, low-affinity	D781_4383	phosphate/sulfate permease	Spro_4689	phosphate transporter	SerAS13_4791	phosphate transporter	M621_24445	phosphate transporter PitA	SOD_c44890	Low-affinity inorganic phosphate transporter 1	M495_23630	phosphate transporter PitA
685	L085_03500	universal stress (ethanol tolerance) protein B	SMWW4_v1c46470	universal stress (ethanol tolerance) protein B	SMDB11_3936	universal stress protein B	D781_4384	Universal stress protein B (UspB)	Spro_4690	universal stress protein UspB	SerAS13_4792	Universal stress protein B	M621_24450	universal stress protein B	SOD_c44900	universal stress protein B	M495_23635	universal stress protein B	Z042_10680	universal stress protein B
686	L085_03505	short-chain dehydrogenase/reductase	SMWW4_v1c46480	short-chain dehydrogese/reductase	SMDB11_3937	putative short chain dehydrogese
687	L085_03510	LysR family regulatory protein	SMWW4_v1c46490	putative D-binding transcriptiol regulator	SMDB11_3938	LysR-family transcriptiol regulator
688	L085_03515	universal stress global response regulator	SMWW4_v1c46500	universal stress global response regulator	SMDB11_3939	universal stress global response regulator	D781_4385	universal stress protein UspA-like protein	Spro_4691	UspA domain-containing protein	SerAS13_4793	UspA domain-containing protein	M621_24455	universal stress protein A	SOD_c44910	universal stress protein A	M495_23640	universal stress protein A	Z042_10685	universal stress protein A
689	L085_03520	glutamate dehydrogenase	SMWW4_v1c46510	glutamate dehydrogese, DP-specific	SMDB11_3940	glutamate dehydrogese, DP-specific	D781_4386	glutamate dehydrogese/leucine dehydrogese	Spro_4692	glutamate dehydrogese	SerAS13_4794	glutamate dehydrogese	M621_24460	glutamate dehydrogese	SOD_c44920	Dp-specific glutamate dehydrogese GdhA	M495_23645	glutamate dehydrogese	Z042_10690	glutamate dehydrogese
690	L085_03525	ABC-type sugar transport system periplasmic component	SMWW4_v1c46520	carbohydrate ABC transporter periplasmic-binding protein	SMDB11_3941	ABC transporter, substrate-binding protein			Spro_4693	carbohydrate ABC transporter periplasmic-binding protein	SerAS13_4795	carbohydrate ABC transporter periplasmic-binding protein	M621_24465	LacI family transcriptiol regulator	SOD_c44930	autoinducer 2-binding protein LsrB	M495_23650	LacI family transcriptiol regulator
691	L085_03530	ABC transporter-like protein	SMWW4_v1c46530	ABC transporter-like protein	SMDB11_3942	ABC transporter, ATP-binding protein			Spro_4694	ABC transporter-like protein	SerAS13_4796	monosaccharide-transporting ATPase	M621_24470	sugar ABC transporter ATP-binding protein	SOD_c44940	ribose import ATP-binding protein RbsA	M495_23655	sugar ABC transporter ATP-binding protein
692	L085_03535	ABC transporter	SMWW4_v1c46540	ABC transporter	SMDB11_3943	ABC transporter, permease protein			Spro_4695	monosaccharide-transporting ATPase	SerAS13_4797	ABC transporter	M621_24475	sugar ABC transporter permease	SOD_c44950	ABC-type transporter, integral membrane subunit	M495_23660	sugar ABC transporter permease
693	L085_03540	ABC transporter permease	SMWW4_v1c46550	monosaccharide-transporting ATPase	SMDB11_3944	ABC transporter, permease protein			Spro_4696	monosaccharide-transporting ATPase	SerAS13_4798	ABC transporter	M621_24480	ABC transporter permease	SOD_c44960	ribose transport system permease protein RbsC	M495_23665	ABC transporter permease
694	L085_03545	FGGY-family pentulose kinase	SMWW4_v1c46560	L-ribulokise	SMDB11_3945	putative carbohydrate kise			Spro_4697	FGGY-family pentulose kise	SerAS13_4799	FGGY-family pentulose kise	M621_24485	ribulokise	SOD_c44970	ribulokise AraB	M495_23670	ribulokise	Z042_10695	ribulokise
695	L085_03550	sugar isomerase (SIS)	SMWW4_v1c46570	sugar isomerase (SIS)	SMDB11_3946	putative phosphosugar-binding protein			Spro_4698	sugar isomerase (SIS)	SerAS13_4800	sugar isomerase (SIS)	M621_24490	phosphosugar isomerase	SOD_c44980	arabinose 5-phosphate isomerase KpsF	M495_23675	phosphosugar isomerase
696	L085_03555	putative SAM-dependent methyltransferase	SMWW4_v1c46580	putative SAM-dependent methyltransferase	SMDB11_3947	hypothetical protein	D781_4388	Protein of unknown function (DUF548)	Spro_4700	putative methyltransferase	SerAS13_4801	hypothetical protein	M621_24495	methyltransferase	SOD_c44990	ribosomal R small subunit methyltransferase RsmJ	M495_23685	methyltransferase	Z042_10700	methyltransferase
697	L085_03560	oligopeptidase A	SMWW4_v1c46590	oligopeptidase A	SMDB11_3948	oligopeptidase A	D781_4389	Zn-dependent oligopeptidase	Spro_4701	oligopeptidase A	SerAS13_4802	oligopeptidase A	M621_24500	oligopeptidase A	SOD_c45000	oligopeptidase A	M495_23690	oligopeptidase A	Z042_10705	oligopeptidase A
698	L085_03565	histidine triad (HIT) protein	SMWW4_v1c46600	histidine triad (HIT) protein	SMDB11_3949	hypothetical protein			Spro_4709	histidine triad (HIT) protein	SerAS13_4803	histidine triad (HIT) protein	M621_24505	diadenosine tetraphosphatehydrolase	SOD_c45090	hypothetical protein SOD_c45090	M495_23695	diadenosine tetraphosphatehydrolase
699	L085_03570	hypothetical protein
700	L085_03575	ASCH protein	SMWW4_v1c46610	hypothetical protein SMWW4_v1c46610	SMDB11_3950	hypothetical protein	D781_4392	hypothetical protein D781_4392	Spro_4712	hypothetical protein Spro_4712	SerAS13_4804	ASCH protein	M621_24510	hypothetical protein M621_24510	SOD_c45100	3-polyprenyl-4-hydroxybenzoate decarboxylase related decarboxylase	M495_23710	hypothetical protein M495_23710
701	L085_03580	putative DNA processing protein	SMWW4_v1c46620	putative D processing protein	SMDB11_3951	hypothetical protein	D781_4393	protein involved in catabolism of exterl D	Spro_4713	hypothetical protein Spro_4713	SerAS13_4805	hypothetical protein	M621_24515	hypothetical protein M621_24515	SOD_c45110	ribosomal R large subunit methyltransferase J	M495_23715	hypothetical protein M495_23715	Z042_10760	hypothetical protein
702	L085_03585	glutathione oxidoreductase	SMWW4_v1c46630	glutathione oxidoreductase	SMDB11_3952	glutathione reductase	D781_4394	DPH-glutathione reductase	Spro_4714	glutathione reductase	SerAS13_4806	glutathione-disulfide reductase	M621_24520	glutathione reductase	SOD_c45120	glutathione reductase Gor	M495_23720	glutathione reductase	Z042_10820	glutathione reductase
703	L085_03590	hypothetical protein	SMWW4_v1c46640	DinB family protein	SMDB11_3953	putative D damage-inducible (din)-familyprotein			Spro_4731	DinB family protein	SerAS13_4826	DinB family protein	M621_24610	D damage-inducible protein DinB	SOD_c45340	DinB family protein
704	L085_03595	phenazine biosynthesis protein	SMWW4_v1c46650	phezine biosynthesis protein	SMDB11_3954	hypothetical protein
705	L085_03600	hypothetical protein	SMWW4_v1c46660	Lysine exporter protein (LYSE/YGGA)	SMDB11_3955	LysE-type translocator
706	L085_03605	hypothetical protein	SMWW4_v1c46670	GntR family transcriptiol regulator	SMDB11_3956	GntR-family transcriptiol regulator
707	L085_03610	molybdopterin binding oxidoreductase	SMWW4_v1c46680	molybdopterin binding oxidoreductase	SMDB11_3957	putative exported protein	D781_4397	hypothetical protein D781_4397	Spro_4734	molybdopterin-binding oxidoreductase	SerAS13_4829	oxidoreductase molybdopterin binding protein	M621_24625	molybdopterin-binding oxidoreductase	SOD_c45370	oxidoreductase molybdopterin binding protein	M495_23725	molybdopterin-binding oxidoreductase	Z042_10860	molybdopterin-binding oxidoreductase
708	L085_03615	integral membrane sensor hybrid histidine kinase	SMWW4_v1c46690	integral membrane sensor hybrid histidine kise	SMDB11_3958	bifunctiol regulatory protein,two-componentsystem sensor kise and response regulator			Spro_4735	integral membrane sensor hybrid histidine kise	SerAS13_4830	integral membrane sensor hybrid histidine kise	M621_24630	histidine kise	SOD_c45380	autoinducer 2 sensor kise/phosphatase LuxQ	M495_23730	histidine kise
709	L085_03620	histidine kinase	SMWW4_v1c46700	response regulator receiver protein	SMDB11_3959	two-component system response regulator	D781_4399	response regulator with CheY-like receiver, AAA-type ATPase, and D-binding domains	Spro_4736	response regulator receiver protein	SerAS13_4831	BetR domain protein	M621_24635	histidine kise	SOD_c45390	transcriptiol regulatory protein	M495_23735	histidine kise
710	L085_03625	SSP-h2	SMWW4_v1c46710	outer membrane autotransporter	SMDB11_3961	extracellular serine protease SSP-h2			Spro_4737	outer membrane autotransporter							M495_23740	membrane protein
711	L085_03630	outer membrane autotransporter	SMWW4_v1c46720	outer membrane autotransporter	SMDB11_3962	extracellular serine protease SSP-h1
712	L085_03635	TetR family transcriptional regulator	SMWW4_v1c46730	TetR family transcriptiol regulator	SMDB11_3963	TetR-family transcriptiol regulator	D781_4402	transcriptiol regulator	Spro_4739	TetR family transcriptiol regulator									Z042_10875	TetR family transcriptiol regulator
713	L085_03640	hypothetical protein 46740	SMWW4_v1c46740	hypothetical protein SMWW4_v1c46740	SMDB11_3965	hypothetical protein	D781_4403	hypothetical protein D781_4403
714	L085_03645	hypothetical protein	SMWW4_v1c46750	periplasmic ATP-independent protein refolding chaperone, stress-induced	SMDB11_3966	envelope stress induced periplasmic protein	D781_4404	P pilus assembly/Cpx sigling pathway, periplasmic inhibitor/zinc-resistance associated protein	Spro_4741	periplasmic protein	SerAS13_4837	hypothetical protein	M621_24665	hypothetical protein M621_24665	SOD_c45450	spheroplast protein Y	M495_23755	hypothetical protein M495_23755	Z042_10895	hypothetical protein
715	L085_03650	RNase II stability modulator	SMWW4_v1c46760	cyclic-di-GMP phosphodiesterase	SMDB11_3967	modulator of Rse II stability			Spro_4742	Rse II stability modulator	SerAS13_4838	PAS/PAC sensor-containing diguanylate cyclase/phosphodiesterase	M621_24670	Rse II stability modulator	SOD_c45460	cyclic di-GMp phosphodiesterase Gmr	M495_23760	Rse II stability modulator	Z042_10900	Rse II stability modulator
716	L085_03655	enoyl-CoA hydratase	SMWW4_v1c46770	enoyl-CoA hydratase	SMDB11_3968	enoyl-CoA hydratase/isomerase family protein			Spro_4743	enoyl-CoA hydratase	SerAS13_4839	Enoyl-CoA hydratase/isomerase	M621_24675	enoyl-CoA hydratase	SOD_c45470	hypothetical protein SOD_c45470	M495_23765	enoyl-CoA hydratase	Z042_10905	enoyl-CoA hydratase
717	L085_03660	putative alternate lipid exporter	SMWW4_v1c46780	putative alterte lipid exporter	SMDB11_3969	putative membrane protein	D781_4405	ribonuclease, putative	Spro_4744	putative ribonuclease	SerAS13_4840	ribonuclease	M621_24680	membrane protein	SOD_c45480	inner membrane protein YhjD	M495_23770	membrane protein	Z042_10920	membrane protein
718	L085_03665	inner membrane protein, putative transporter	SMWW4_v1c46790	inner membrane protein, putative transporter	SMDB11_3970	major facilitator superfamily protein	D781_4406	metabolite-proton symporter	Spro_4745	major facilitator superfamily metabolite/H(+) symporter	SerAS13_4841	metabolite/H+ symporter, major facilitator superfamily (MFS)	M621_24685	transporter	SOD_c45490	inner membrane metabolite transport protein YhjE	M495_23775	transporter	Z042_10925	transporter
719	L085_03670	CDP-diacylglycerol pyrophosphatase	SMWW4_v1c46800	CDP-diacylglycerol phosphotidylhydrolase	SMDB11_3971	putative CDP-diacylglycerol pyrophosphatase	D781_4407	CDP-diacylglycerol pyrophosphatase	Spro_4746	CDP-diacylglycerol pyrophosphatase	SerAS13_4842	CDP-diacylglycerol pyrophosphatase	M621_24690	CDP-diacylglycerol pyrophosphatase	SOD_c45500	CDp-diacylglycerol pyrophosphatase Cdh
720	L085_03675	Inner membrane protein, AsmA family	SMWW4_v1c46810	Inner membrane protein, AsmA family	SMDB11_3972	putative outer membrane proteins assembly protein	D781_4408	uncharacterized protein involved in outer membrane biogenesis	Spro_4747	AsmA family protein	SerAS13_4843	AsmA family protein	M621_24695	hypothetical protein M621_24695	SOD_c45510	YhjG	M495_23785	hypothetical protein M495_23785
721	L085_03680	cyclic-di-GMP phosphodiesterase, FlhDC-regulated	SMWW4_v1c46820	cyclic-di-GMP phosphodiesterase, FlhDC-regulated	SMDB11_3973	putative sigl transduction protein			Spro_4748	EAL domain-containing protein	SerAS13_4844	diguanylate phosphodiesterase	M621_24700	sigl peptide protein	SOD_c45520	cyclic di-GMp phosphodiesterase YhjH	M495_23790	sigl peptide protein
722	L085_03685	ribokinase-like domain-containing protein	SMWW4_v1c46830	ketodeoxygluconokise	SMDB11_3974	2-dehydro-3-deoxygluconokise	D781_4409	sugar kise, ribokise	Spro_4750	ribokise-like domain-containing protein	SerAS13_4846	2-dehydro-3-deoxygluconokise	M621_24710	ketodeoxygluconokise	SOD_c45540	2-dehydro-3-deoxygluconokise KdgK	M495_23800	ketodeoxygluconokise	Z042_10935	ketodeoxygluconokise
723	L085_03690	LuxR family transcriptional regulator	SMWW4_v1c46840	LuxR family transcriptiol regulator	SMDB11_3975	putative quorum-sensing LuxR-family transcriptiol regulator
724	L085_03695	ketol-acid reductoisomerase	SMWW4_v1c46850	D(P)-binding ketol-acid reductoisomerase	SMDB11_3976	ketol-acid reductoisomerase, D(P)-binding	D781_4410	ketol-acid reductoisomerase	Spro_4751	ketol-acid reductoisomerase	SerAS13_4847	ketol-acid reductoisomerase	M621_24715	ketol-acid reductoisomerase	SOD_c45550	ketol-acid reductoisomerase IlvC	M495_23805	ketol-acid reductoisomerase	Z042_10940	ketol-acid reductoisomerase
725	L085_03700	DNA-binding transcriptional dual regulator	SMWW4_v1c46860	D-binding transcriptiol dual regulator	SMDB11_3977	ilvC expression LysR-family transcriptiol regulator	D781_4411	transcriptiol regulator	Spro_4752	D-binding transcriptiol regulator IlvY	SerAS13_4848	LysR family transcriptiol regulator	M621_24720	transcriptiol regulator	SOD_c45560	HTH-type transcriptiol regulator IlvY	M495_23810	transcriptiol regulator	Z042_10945	transcriptiol regulator
726	L085_03705	hypothetical protein	SMWW4_v1c46870	hypothetical protein SMWW4_v1c46870	SMDB11_3978	hypothetical protein	D781_4412	TIGR02453 family protein	Spro_4753	hypothetical protein Spro_4753	SerAS13_4849	hypothetical protein	M621_24725	hypothetical protein M621_24725	SOD_c45570	hypothetical protein SOD_c45570	M495_23815	hypothetical protein M495_23815	Z042_10950	hypothetical protein
727	L085_03710	hypothetical protein	SMWW4_v1c46880	hypothetical protein SMWW4_v1c46880	SMDB11_3979	putative membrane protein			Spro_4754	hypothetical protein Spro_4754
728	L085_03715	hypothetical protein	SMWW4_v1c46890	hypothetical protein SMWW4_v1c46890	SMDB11_3980	hypothetical protein			Spro_4755	hypothetical protein Spro_4755
729	L085_03720	threonine dehydratase	SMWW4_v1c46900	threonine deamise	SMDB11_3981	threonine deamise	D781_4414	threonine ammonia-lyase, biosynthetic, long form	Spro_4756	threonine dehydratase	SerAS13_4850	threonine dehydratase, biosynthetic	M621_24730	threonine dehydratase	SOD_c45580	L-threonine dehydratase biosynthetic IlvA	M495_23820	threonine dehydratase	Z042_10955	threonine dehydratase
730	L085_03725	dihydroxyacid dehydratase	SMWW4_v1c46910	dihydroxyacid dehydratase	SMDB11_3982	dihydroxy-acid dehydratase	D781_4415	dihydroxy-acid dehydratase	Spro_4757	dihydroxy-acid dehydratase	SerAS13_4851	Dihydroxy-acid dehydratase	M621_24735	dihydroxy-acid dehydratase	SOD_c45590	dihydroxy-acid dehydratase IlvD	M495_23825	dihydroxy-acid dehydratase	Z042_10960	dihydroxy-acid dehydratase
731	L085_03730	branched-chain amino acid aminotransferase	SMWW4_v1c46920	branched-chain amino-acid aminotransferase	SMDB11_3983	branched-chain amino-acid aminotransferase	D781_4416	branched-chain amino acid aminotransferase, group I	Spro_4758	branched-chain amino acid aminotransferase	SerAS13_4852	branched-chain amino acid aminotransferase	M621_24740	branched-chain amino acid aminotransferase	SOD_c45600	branched-chain-amino-acid aminotransferase IlvE	M495_23830	branched-chain amino acid aminotransferase	Z042_10965	branched-chain amino acid aminotransferase
732	L085_03735	acetolactate synthase II, small subunit	SMWW4_v1c46930	acetolactate synthase II, small subunit	SMDB11_3984	acetolactate synthase small subunit	D781_4417	acetolactate synthase (isozyme II), small (regulatory) subunit	Spro_4759	acetolactate synthase 2 regulatory subunit	SerAS13_4853	acetolactate synthase 2 regulatory subunit	M621_24745	acetolactate synthase	SOD_c45610	acetolactate synthase isozyme 2 small subunit IlvM	M495_23835	acetolactate synthase	Z042_10970	acetolactate synthase
733	L085_03740	acetolactate synthase 2 catalytic subunit	SMWW4_v1c46940	acetolactate synthase large subunit	SMDB11_3985	acetolactate synthase large subunit			Spro_4760	acetolactate synthase 2 catalytic subunit	SerAS13_4854	acetolactate synthase large subunit	M621_24750	acetolactate synthase	SOD_c45620	acetolactate synthase isozyme 2 large subunit IlvG	M495_23840	acetolactate synthase	Z042_10975	acetolactate synthase
734	L085_03745	major facilitator superfamily transporter	SMWW4_v1c46950	major facilitator superfamily transporter	SMDB11_3987	major facilitator superfamily protein	D781_4420	arabinose efflux permease family protein	Spro_4761	major facilitator transporter	SerAS13_4856	major facilitator superfamily protein	M621_24760	sugar transporter	SOD_c45630	metabolite transport protein YjhB	M495_23845	sugar transporter
735	L085_03750	Mg chelatase subunit ChlI	SMWW4_v1c46960	putative bifunctiol enzyme and transcriptiol regulator	SMDB11_3988	putative magnesium chelatase			Spro_4762	Mg chelatase subunit ChlI	SerAS13_4857	Mg chelatase subunit ChlI	M621_24765	ATPase	SOD_c45640	competence protein ComM	M495_23850	ATPase	Z042_10980	ATPase
736	L085_03755	hypothetical protein, UPF0438 family	SMWW4_v1c46970	hypothetical protein, UPF0438 family	SMDB11_3989	hypothetical protein	D781_4422	hypothetical protein D781_4422	Spro_4763	hypothetical protein Spro_4763	SerAS13_4858	hypothetical protein	M621_24770	hypothetical protein M621_24770	SOD_c45650	UpF0438 protein YifE	M495_23855	hypothetical protein M495_23855	Z042_10985	hypothetical protein
737	L085_03760	transcriptional regulator HdfR	SMWW4_v1c46980	D-binding transcriptiol regulator	SMDB11_3990	LysR-family transcriptiol regulator	D781_4423	transcriptiol regulator	Spro_4764	transcriptiol regulator HdfR	SerAS13_4859	LysR family transcriptiol regulator	M621_24775	transcriptiol regulator	SOD_c45660	HTH-type transcriptiol regulator HdfR	M495_23860	transcriptiol regulator	Z042_10990	transcriptiol regulator
738	L085_03765	glutamate racemase	SMWW4_v1c46990	glutamate racemase	SMDB11_3991	glutamate racemase	D781_4433	glutamate racemase	Spro_4769	glutamate racemase	SerAS13_4864	glutamate racemase	M621_24835	glutamate racemase	SOD_c45780	glutamate racemase MurI	M495_23920	glutamate racemase	Z042_11110	glutamate racemase
739	L085_03770	vitamin B12/cobalamin outer membrane transporter									SerAS13_4865	Vitamin B12 transporter btuB
740	L085_03775	tRNA m(5)U54 methyltransferase, SAM-dependen	SMWW4_v1c47010	tR m(5)U54 methyltransferase, SAM-dependen	SMDB11_3993	tR (uracil-5-)-methyltransferase	D781_4435	tR (uracil-5-)-methyltransferase	Spro_4771	tR (uracil-5-)-methyltransferase	SerAS13_4866	tR (uracil-5-)-methyltransferase	M621_24845	tR (uracil-5-)-methyltransferase	SOD_c45800	tR (uracil(54)-C(5))-methyltransferase TrmA	M495_23930	tR (uracil-5-)-methyltransferase	Z042_11120	tR (uracil-5-)-methyltransferase
741	L085_03780	inner membrane protein, DUF1422 family	SMWW4_v1c47020	inner membrane protein, DUF1422 family	SMDB11_3994	putative membrane protein	D781_4436	Protein of unknown function (DUF1422)	Spro_4772	hypothetical protein Spro_4772	SerAS13_4867	hypothetical protein	M621_24850	membrane protein	SOD_c45810	inner membrane protein YijD	M495_23935	membrane protein	Z042_11125	membrane protein
742	L085_03785	DNA-binding transcriptional repressor	SMWW4_v1c47030	D-binding transcriptiol repressor	SMDB11_3995	TetR-family transcriptiol regulator	D781_4437	transcriptiol regulator	Spro_4773	D-binding transcriptiol repressor FabR	SerAS13_4868	regulatory protein TetR	M621_24855	transcriptiol regulator	SOD_c45820	HTH-type transcriptiol repressor FabR	M495_23940	transcriptiol regulator	Z042_11130	transcriptiol regulator
743	L085_03790	pyridine nucleotide transhydrogenase, soluble	SMWW4_v1c47040	pyridine nucleotide transhydrogese, soluble	SMDB11_3996	soluble pyridine nucleotide transhydrogese	D781_4438	pyruvate/2-oxoglutarate dehydrogese complex, dihydrolipoamide dehydrogese component	Spro_4774	soluble pyridine nucleotide transhydrogese	SerAS13_4869	pyridine nucleotide transhydrogese	M621_24860	soluble pyridine nucleotide transhydrogese	SOD_c45830	soluble pyridine nucleotide transhydrogese SthA	M495_23945	soluble pyridine nucleotide transhydrogese	Z042_11135	soluble pyridine nucleotide transhydrogese
744	L085_03795	DNA-binding transcriptional dual regulator	SMWW4_v1c47050	D-binding transcriptiol dual regulator	SMDB11_3997	hydrogen peroxide-inducible regulon activator	D781_4439	transcriptiol regulator	Spro_4775	D-binding transcriptiol regulator OxyR	SerAS13_4870	LysR family transcriptiol regulator	M621_24865	transcriptiol regulator	SOD_c45840	hydrogen peroxide-inducible genes activator	M495_23950	transcriptiol regulator	Z042_11140	transcriptiol regulator
745	L085_03800	peroxiredoxin	SMWW4_v1c47060	peroxiredoxin	SMDB11_3998	thioredoxin reductase	D781_4440	Glutaredoxin-family domain protein	Spro_4776	glutaredoxin family protein	SerAS13_4871	glutaredoxin domain protein region	M621_24870	glutathione amide-dependent peroxidase	SOD_c45850	hybrid peroxiredoxin hyprx5	M495_23955	hypothetical protein M495_23955
746	L085_03805	dihydrolipoamide dehydrogenase	SMWW4_v1c47070	dihydrolipoyl dehydrogese	SMDB11_3999	putative pyridine nucleotide-disulphide oxidoreductase			Spro_4777	dihydrolipoamide dehydrogese	SerAS13_4872	Dihydrolipoyl dehydrogese	M621_24875	dihydrolipoamide dehydrogese	SOD_c45860	dihydrolipoyl dehydrogese Lpd	M495_23960	dihydrolipoamide dehydrogese
747	L085_03810	putative pilus gene cluster protein	SMWW4_v1c47080	HicB family protein	SMDB11_4001	hypothetical protein	D781_4442	protein encoded in hypervariable junctions of pilus gene clusters									M495_23970	hypothetical protein M495_23970	Z042_11150	HicB
748	L085_03815	argininosuccinate lyase	SMWW4_v1c47090	argininosuccite lyase	SMDB11_4002	argininosuccite lyase	D781_4443	argininosuccite lyase	Spro_4778	argininosuccite lyase	SerAS13_4873	argininosuccite lyase	M621_24880	argininosuccite lyase	SOD_c45870	argininosuccite lyase ArgH	M495_23975	argininosuccite lyase	Z042_11160	argininosuccite lyase
749	L085_03830	acetylglutamate kinase	SMWW4_v1c47110	acetylglutamate kise	SMDB11_4004	acetylglutamate kise	D781_4445	N-acetylglutamate kise	Spro_4780	acetylglutamate kise	SerAS13_4875	acetylglutamate kise	M621_24890	acetylglutamate kise	SOD_c45890	acetylglutamate kise ArgB	M495_23985	acetylglutamate kise	Z042_11170	acetylglutamate kise
750	L085_03835	N-acetyl-gamma-glutamyl-phosphate reductase	SMWW4_v1c47120	D(P)-binding N-acetyl-gamma-glutamylphosphate reductase	SMDB11_4005	N-acetyl-gamma-glutamylphosphate reductase,D(P)-binding	D781_4446	N-acetyl-gamma-glutamyl-phosphate reductase	Spro_4781	N-acetyl-gamma-glutamyl-phosphate reductase	SerAS13_4876	N-acetyl-gamma-glutamyl-phosphate reductase	M621_24895	N-acetyl-gamma-glutamyl-phosphate reductase	SOD_c45900	N-acetyl-gamma-glutamyl-phosphate reductase ArgC	M495_23990	N-acetyl-gamma-glutamyl-phosphate reductase	Z042_11175	N-acetyl-gamma-glutamyl-phosphate reductase
751	L085_03840	acetylornithine deacetylase	SMWW4_v1c47130	acetylornithine deacetylase	SMDB11_4006	acetylornithine deacetylase	D781_4447	acetylornithine deacetylase ArgE	Spro_4782	acetylornithine deacetylase	SerAS13_4877	Acetylornithine deacetylase	M621_24900	acetylornithine deacetylase	SOD_c45910	acetylornithine deacetylase ArgE	M495_23995	acetylornithine deacetylase	Z042_11180	acetylornithine deacetylase
752	L085_03845	phosphoenolpyruvate carboxylase	SMWW4_v1c47140	phosphoenolpyruvate carboxylase	SMDB11_4007	phosphoenolpyruvate carboxylase	D781_4448	phosphoenolpyruvate carboxylase	Spro_4783	phosphoenolpyruvate carboxylase	SerAS13_4878	phosphoenolpyruvate carboxylase	M621_24905	phosphoenolpyruvate carboxylase	SOD_c45920	phosphoenolpyruvate carboxylase Ppc	M495_24000	phosphoenolpyruvate carboxylase	Z042_11185	phosphoenolpyruvate carboxylase
753	L085_03850	5,10-methylenetetrahydrofolate reductase	SMWW4_v1c47150	5,10-methylenetetrahydrofolate reductase	SMDB11_4008	5,10-methylenetetrahydrofolate reductase	D781_4452	5,10-methylenetetrahydrofolate reductase	Spro_4784	5,10-methylenetetrahydrofolate reductase	SerAS13_4881	5,10-methylenetetrahydrofolate reductase	M621_24920	5,10-methylenetetrahydrofolate reductase	SOD_c45950	5,10-methylenetetrahydrofolate reductase	M495_24005	5,10-methylenetetrahydrofolate reductase	Z042_11205	5,10-methylenetetrahydrofolate reductase
754	L085_03855	bifunctional aspartate kinase II/homoserine dehydrogenase II	SMWW4_v1c47160	bifunctiol aspartate kise II/homoserine dehydrogese II	SMDB11_4009	bifunctiol aspartokise/homoserinedehydrogese II	D781_4453	aspartate kise	Spro_4785	bifunctiol aspartate kise II/homoserine dehydrogese II	SerAS13_4882	aspartate kise	M621_24925	bifunctiol aspartate kise II/homoserine dehydrogese II	SOD_c45960	bifunctiol aspartokise/homoserine dehydrogese 2	M495_24010	bifunctiol aspartate kise II/homoserine dehydrogese II	Z042_11210	bifunctiol aspartate kise II/homoserine dehydrogese II
755	L085_03860	cystathionine gamma-synthase, PLP-dependent	SMWW4_v1c47170	cystathionine gamma-synthase, PLP-dependent	SMDB11_4010	cystathionine gamma-synthase			Spro_4786	cystathionine gamma-synthase	SerAS13_4883	O-succinylhomoserine (thiol)-lyase	M621_24930	cystathionine gamma-synthase	SOD_c45970	cystathionine gamma-synthase MetB	M495_24015	cystathionine gamma-synthase	Z042_11215	cystathionine gamma-synthase
756	L085_03865	S-adenosylmethionine-binding transcriptional repressor	SMWW4_v1c47180	S-adenosylmethionine-binding transcriptiol repressor	SMDB11_4011	D-binding transcriptiol repressor,S-adenosylmethionine-binding	D781_4455	transcriptiol regulator of met regulon	Spro_4787	transcriptiol repressor protein MetJ	SerAS13_4884	methionine repressor MetJ	M621_24935	transcriptiol regulator			M495_24020	transcriptiol regulator	Z042_11220	transcriptiol regulator
757	L085_03870	50S ribosomal subunit protein L31	SMWW4_v1c47190	50S ribosomal subunit protein L31	SMDB11_4012	50S ribosomal protein L31	D781_4456	LSU ribosomal protein L31P	Spro_4788	50S ribosomal protein L31	SerAS13_4885	50S ribosomal protein L31	M621_24940	50S ribosomal protein L31	SOD_c45990	50S ribosomal protein L31	M495_24025	hypothetical protein M495_24025	Z042_11225	50S ribosomal protein L31
758	L085_03875	primosome factor n' (replication factor Y)	SMWW4_v1c47200	primosome factor n' (replication factor Y)	SMDB11_4013	primosome assembly protein PriA	D781_4457	replication restart D helicase PriA	Spro_4789	primosome assembly protein PriA	SerAS13_4886	primosomal protein N'	M621_24945	primosome assembly protein PriA	SOD_c46000	primosomal protein N'	M495_24030	primosome assembly protein PriA	Z042_11230	primosome assembly protein PriA
759	L085_03880	DNA-binding transcriptional regulator CytR	SMWW4_v1c47210	D-binding transcriptiol regulator CytR	SMDB11_4014	LacI-family transcriptiol regulator	D781_4458	transcriptiol regulator	Spro_4790	D-binding transcriptiol regulator CytR	SerAS13_4887	LacI family transcriptiol regulator	M621_24950	transcriptiol regulator	SOD_c46010	HTH-type transcriptiol repressor CytR	M495_24035	transcriptiol regulator	Z042_11235	transcriptiol regulator
760	L085_03885	essential cell division protein	SMWW4_v1c47220	essential cell division protein	SMDB11_4015	essential cell division protein
761	L085_03890	peptidase component of the HslUV protease	SMWW4_v1c47230	peptidase component of the HslUV protease	SMDB11_4016	peptidase component of the HslUV protease	D781_4460	ATP-dependent protease HslVU, peptidase subunit	Spro_4792	ATP-dependent protease peptidase subunit	SerAS13_4889	ATP-dependent protease hslV	M621_24960	ATP-dependent protease	SOD_c46030	ATP-dependent protease subunit HslV	M495_24045	ATP-dependent protease	Z042_11245	ATP-dependent protease
762	L085_03895	molecular chaperone and ATPase component of HslUV protease	SMWW4_v1c47240	molecular chaperone and ATPase component of HslUV protease	SMDB11_4017	molecular chaperone and ATPase component of HslUV protease	D781_4461	ATP-dependent protease HslVU, ATPase subunit	Spro_4793	ATP-dependent protease ATP-binding subunit HslU	SerAS13_4890	ATP-dependent protease ATP-binding subunit HslU	M621_24965	ATP-dependent protease	SOD_c46040	ATP-dependent protease ATPase subunit HslU	M495_24050	ATP-dependent protease	Z042_11250	ATP-dependent protease
763	L085_03900	1,4-dihydroxy-2-naphthoate octaprenyltransferase	SMWW4_v1c47250	1,4-dihydroxy-2-phthoate octaprenyltransferase	SMDB11_4018	1,4-dihydroxy-2-phthoateoctaprenyltransferase	D781_4462	1,4-dihydroxy-2-phthoate prenyltransferase	Spro_4794	1,4-dihydroxy-2-phthoate octaprenyltransferase	SerAS13_4891	1,4-dihydroxy-2-phthoate octaprenyltransferase	M621_24970	1,4-dihydroxy-2-phthoate prenyltransferase	SOD_c46050	1,4-dihydroxy-2-phthoate octaprenyltransferase	M495_24055	1,4-dihydroxy-2-phthoate prenyltransferase	Z042_11255	1,4-dihydroxy-2-phthoate prenyltransferase
764	L085_03905	ribonuclease activity regulator protein RraA	SMWW4_v1c47260	ribonuclease activity regulator protein RraA	SMDB11_4019	regulator of ribonuclease activity	D781_4463	regulator of ribonuclease activity A	Spro_4795	ribonuclease activity regulator protein RraA	SerAS13_4892	Regulator of ribonuclease activity A	M621_24975	ribonuclease activity regulator protein RraA	SOD_c46060	regulator of ribonuclease activity A	M495_24060	ribonuclease activity regulator protein RraA	Z042_11260	ribonuclease activity regulator protein RraA
765	L085_03910	septal ring assembly factor, stimulates cell division	SMWW4_v1c47270	septal ring assembly factor, stimulates cell division	SMDB11_4020	hypothetical protein	D781_4464	hypothetical protein D781_4464	Spro_4796	hypothetical protein Spro_4796	SerAS13_4893	Cell division protein zapB	M621_24980	septal ring assembly protein ZapB	SOD_c46070	cell division protein ZapB	M495_24065	septal ring assembly protein ZapB	Z042_11265	septal ring assembly protein ZapB
766	L085_03915	glycerol uptake facilitator GlpF	SMWW4_v1c47280	glycerol facilitator	SMDB11_4021	glycerol facilitator	D781_4465	MIP family channel protein	Spro_4797	MIP family channel protein	SerAS13_4894	MIP family channel protein	M621_24985	glycerol uptake facilitator GlpF	SOD_c46080	glycerol uptake facilitator protein GlpF	M495_24070	glycerol uptake facilitator GlpF	Z042_11270	glycerol uptake facilitator GlpF
767	L085_03920	glycerol kinase	SMWW4_v1c47290	glycerol kise	SMDB11_4022	glycerol kise	D781_4466	glycerol kise	Spro_4798	glycerol kise	SerAS13_4895	glycerol kise	M621_24990	glycerol kise	SOD_c46090	glycerol kise GlpK	M495_24075	glycerol kise	Z042_11275	glycerol kise
768	L085_03925	fructose 1,6-bisphosphatase	SMWW4_v1c47300	fructose 1,6-bisphosphatase II	SMDB11_4023	fructose-1,6-bisphosphatase II	D781_4467	fructose-1,6-bisphosphatase, class II	Spro_4799	fructose 1,6-bisphosphatase II	SerAS13_4896	fructose-1,6-bisphosphatase	M621_24995	fructose 1,6-bisphosphatase	SOD_c46100	fructose-1,6-bisphosphatase class 2	M495_24080	fructose 1,6-bisphosphatase	Z042_11280	fructose 1,6-bisphosphatase
769	L085_03940	putative transcriptional regulator	SMWW4_v1c47320	putative transcriptiol regulator	SMDB11_4025	hypothetical protein
770	L085_03945	ferredoxin-NADP reductase	SMWW4_v1c47330	ferredoxin-DP reductase	SMDB11_4026	ferredoxin--DP reductase	D781_4469	flavodoxin reductase family protein	Spro_4802	ferredoxin-DP reductase	SerAS13_4899	ferredoxin--DP(+) reductase	M621_25010	ferredoxin-DP reductase	SOD_c46130	ferredoxin--Dp reductase Fpr	M495_24095	ferredoxin-DP reductase	Z042_11290	ferredoxin-DP reductase
771	L085_03950	putative inner membrane protein, DUF805 family	SMWW4_v1c47340	putative inner membrane protein, DUF805 family	SMDB11_4027	putative membrane protein	D781_4470	putative membrane protein	Spro_4803	hypothetical protein Spro_4803	SerAS13_4900	hypothetical protein	M621_25015	membrane protein	SOD_c46140	YiiR	M495_24100	membrane protein	Z042_11295	membrane protein
772	L085_03955	hypothetical protein	SMWW4_v1c47350	hypothetical protein SMWW4_v1c47350	SMDB11_4028	putative exported protein	D781_4471	Protein of unknown function (DUF1454)									M495_24110	hypothetical protein M495_24110	Z042_11300	hypothetical protein
773	L085_03960	triosephosphate isomerase	SMWW4_v1c47360	triosephosphate isomerase	SMDB11_4029	triosephosphate isomerase	D781_4472	triosephosphate isomerase	Spro_4805	triosephosphate isomerase	SerAS13_4902	triosephosphate isomerase	M621_25025	triosephosphate isomerase	SOD_c46160	triosephosphate isomerase TpiA	M495_24115	triosephosphate isomerase	Z042_11305	triosephosphate isomerase
774	L085_03965	sulfate transporter subunit	SMWW4_v1c47370	sulfate transporter subunit	SMDB11_4030	sulfate transporter subunit	D781_4473	sulfate/thiosulfate-binding protein	Spro_4806	sulfate transporter subunit	SerAS13_4903	sulfate ABC transporter substrate-binding protein	M621_25030	sulfate transporter subunit	SOD_c46170	sulfate-binding protein Sbp	M495_24120	sulfate transporter subunit	Z042_11310	sulfate transporter subunit
775	L085_03970	6-phosphofructokinase I	SMWW4_v1c47380	6-phosphofructokise I	SMDB11_4031	6-phosphofructokise I	D781_4474	6-phosphofructokise	Spro_4807	6-phosphofructokise	SerAS13_4904	6-phosphofructokise	M621_25035	6-phosphofructokise	SOD_c46180	6-phosphofructokise PfkA	M495_24125	6-phosphofructokise	Z042_11315	6-phosphofructokise
776	L085_03975	ferrous iron efflux protein F	SMWW4_v1c47390	ferrous iron and zinc transporter	SMDB11_4032	ferrous-iron efflux pump	D781_4475	cation diffusion facilitator family transporter	Spro_4808	ferrous iron efflux protein F	SerAS13_4905	Ferrous-iron efflux pump fieF	M621_25040	iron transporter	SOD_c46190	cation-efflux pump FieF	M495_24130	iron transporter	Z042_11320	iron transporter
777	L085_03980	cpx response inhibitor	SMWW4_v1c47400	cpx response inhibitor	SMDB11_4033	extracytoplasmic stress protein	D781_4476	P pilus assembly/Cpx sigling pathway, periplasmic inhibitor/zinc-resistance associated protein	Spro_4809	periplasmic repressor of cpx regulon by interaction with CpxA, rescue from transitory stresses	SerAS13_4906	hypothetical protein	M621_25045	universal stress protein	SOD_c46200	periplasmic protein cpxp	M495_24135	periplasmic repressor CpxP	Z042_11335	universal stress protein
778	L085_03985	DNA-binding response regulator in two-component regulatory system with CpxA	SMWW4_v1c47410	D-binding response regulator in two-component regulatory system with CpxA	SMDB11_4034	two-component system response regulator	D781_4477	response regulator with CheY-like receiver domain and winged-helix D-binding domain	Spro_4810	D-binding transcriptiol regulator CpxR	SerAS13_4907	winged helix family two component transcriptiol regulator	M621_25050	transcriptiol regulator	SOD_c46210	transcriptiol regulatory protein CpxR	M495_24140	transcriptiol regulator	Z042_11340	transcriptiol regulator
779	L085_03990	sensory histidine kinase in two-component regulatory system with CpxR	SMWW4_v1c47420	sensory histidine kise in two-component regulatory system with CpxR	SMDB11_4035	two-component system sensor kise	D781_4478	sigl transduction histidine kise	Spro_4811	two-component sensor protein	SerAS13_4908	integral membrane sensor sigl transduction histidine kise	M621_25055	histidine kise	SOD_c46220	sensor protein CpxA	M495_24145	histidine kise	Z042_11345	histidine kise
780	L085_03995	rRNA methylase	SMWW4_v1c47430	tR Leu mC34/mU34 2'-O-methyltransferase, SAM-dependent	SMDB11_4036	putative tR/rR methyltransferase	D781_4479	rR methylase, putative, group 2	Spro_4812	putative tR/rR methyltransferase YibK	SerAS13_4909	TrmH family R methyltransferase	M621_25060	rR methyltransferase	SOD_c46230	tR (cytidine(34)-2'-O)-methyltransferase TrmL	M495_24150	rR methyltransferase	Z042_11350	rR methyltransferase
781	L085_04000	CHAD domain-containing protein	SMWW4_v1c47440	CHAD domain-containing protein	SMDB11_4037	hypothetical protein
782	L085_04005	hypothetical protein 47450	SMWW4_v1c47450	hypothetical protein SMWW4_v1c47450
783	L085_04010	serine acetyltransferase	SMWW4_v1c47460	serine acetyltransferase	SMDB11_4039	serine acetyltransferase	D781_4480	serine O-acetyltransferase	Spro_4814	serine acetyltransferase	SerAS13_4912	serine O-acetyltransferase	M621_25075	serine acetyltransferase	SOD_c46260	serine acetyltransferase CysE			Z042_11425	serine acetyltransferase
784	L085_04015	glycerol-3-phosphate dehydrogenase (NAD+)	SMWW4_v1c47470	glycerol-3-phosphate dehydrogese (D+)	SMDB11_4040	D(P)H-dependent glycerol-3-phosphate dehydrogese	D781_4481	glycerol-3-phosphate dehydrogese	Spro_4815	D(P)H-dependent glycerol-3-phosphate dehydrogese	SerAS13_4913	glycerol-3-phosphate dehydrogese	M621_25080	D(P)H-dependent glycerol-3-phosphate dehydrogese	SOD_c46270	glycerol-3-phosphate dehydrogese [D(p)+] GpsA	M495_24165	D(P)H-dependent glycerol-3-phosphate dehydrogese	Z042_11430	D(P)H-dependent glycerol-3-phosphate dehydrogese
785	L085_04020	protein export chaperone	SMWW4_v1c47480	protein export chaperone	SMDB11_4041	protein export chaperone	D781_4482	protein translocase subunit secB	Spro_4816	preprotein translocase subunit SecB	SerAS13_4914	protein-export protein secB	M621_25085	preprotein translocase subunit SecB	SOD_c46280	protein-export protein SecB	M495_24170	preprotein translocase subunit SecB	Z042_11435	preprotein translocase subunit SecB
786	L085_04025	glutaredoxin 3	SMWW4_v1c47490	glutaredoxin 3	SMDB11_4042	glutaredoxin 3	D781_4483	Glutaredoxin, GrxC family	Spro_4817	glutaredoxin 3	SerAS13_4915	glutaredoxin 3	M621_25090	glutaredoxin	SOD_c46290	glutaredoxin-3	M495_24175	glutaredoxin	Z042_11440	glutaredoxin
787	L085_04030	putative rhodanese-related sulfurtransferase	SMWW4_v1c47500	putative rhodanese-related sulfurtransferase	SMDB11_4043	rhodanese-like protein	D781_4484	Rhodanese-related sulfurtransferase	Spro_4818	rhodanese domain-containing protein	SerAS13_4916	rhodanese-like protein	M621_25095	hypothetical protein M621_25095	SOD_c46300	YibN	M495_24180	hypothetical protein M495_24180	Z042_11445	hypothetical protein
788	L085_04035	phosphoglyceromutase	SMWW4_v1c47510	phosphoglycero mutase III, cofactor-independent	SMDB11_4044	aerobic glycerol-3-phosphate dehydrogese subunit C	D781_4485	phosphoglycerate mutase	Spro_4819	phosphoglyceromutase	SerAS13_4917	2,3-bisphosphoglycerate-independent phosphoglycerate mutase	M621_25100	phosphoglyceromutase	SOD_c46310	2,3-bisphosphoglycerate-independent phosphoglycerate mutase	M495_24185	phosphoglyceromutase	Z042_11450	phosphoglyceromutase
789	L085_04040	peptidase M23B	SMWW4_v1c47520	peptidase M23B	SMDB11_4045	aerobic glycerol-3-phosphate dehydrogese subunit B	D781_4486	membrane-bound metallopeptidase	Spro_4820	hypothetical protein Spro_4820	SerAS13_4918	peptidase M23	M621_25105	peptidase M37	SOD_c46320	murein hydrolase activator EnvC	M495_24190	peptidase M37	Z042_11455	peptidase M37
790	L085_04045	putative polysaccharide deacetylase	SMWW4_v1c47530	putative polysaccharide deacetylase	SMDB11_4046	aerobic glycerol-3-phosphate dehydrogese subunit A	D781_4487	hypothetical protein D781_4487	Spro_4821	hypothetical protein Spro_4821	SerAS13_4919	hypothetical protein	M621_25110	sugar deacetylase	SOD_c46330	YibQ	M495_24195	sugar deacetylase	Z042_11460	sugar deacetylase
791	L085_04050	L-threonine 3-dehydrogenase	SMWW4_v1c47540	D(P)-binding threonine 3-dehydrogese	SMDB11_4047	threonine 3-dehydrogese	D781_4488	L-threonine 3-dehydrogese	Spro_4823	L-threonine 3-dehydrogese	SerAS13_4920	L-threonine 3-dehydrogese	M621_25115	L-threonine 3-dehydrogese	SOD_c46340	L-threonine 3-dehydrogese Tdh	M495_24200	L-threonine 3-dehydrogese	Z042_11465	L-threonine 3-dehydrogese
792	L085_04055	glycine C-acetyltransferase	SMWW4_v1c47550	glycine C-acetyltransferase	SMDB11_4048	2-amino-3-ketobutyrate coenzyme A ligase	D781_4489	2-amino-3-ketobutyrate coenzyme A ligase	Spro_4824	2-amino-3-ketobutyrate coenzyme A ligase	SerAS13_4921	2-amino-3-ketobutyrate coenzyme A ligase	M621_25120	2-amino-3-ketobutyrate CoA ligase	SOD_c46350	2-amino-3-ketobutyrate coenzyme A ligase Kbl	M495_24205	2-amino-3-ketobutyrate CoA ligase	Z042_11470	2-amino-3-ketobutyrate CoA ligase
793	L085_04060	NAD(P)-binding ADP-L-glycero-D-mannoheptose-6-epimerase	SMWW4_v1c47560	D(P)-binding ADP-L-glycero-D-mannoheptose-6-epimerase	SMDB11_4049	ADP-L-Glycero-D-manno-heptose-6-epimerase	D781_4490	ADP-glyceromanno-heptose 6-epimerase precursor	Spro_4825	ADP-L-glycero-D-mannoheptose-6-epimerase	SerAS13_4922	ADP-L-glycero-D-manno-heptose-6-epimerase	M621_25125	ADP-L-glycero-D-mannoheptose-6-epimerase	SOD_c46360	ADp-L-glycero-D-manno-heptose-6-epimerase HldD	M495_24210	ADP-L-glycero-D-mannoheptose-6-epimerase
794	L085_04065	ADP-heptose:LPS heptosyltransferase II	SMWW4_v1c47570	ADP-heptose:LPS heptosyltransferase II	SMDB11_4050	ADP-heptose-LPS heptosyltransferase II	D781_4491	lipopolysaccharide heptosyltransferase II	Spro_4826	ADP-heptose:LPS heptosyltransferase II	SerAS13_4923	lipopolysaccharide heptosyltransferase II	M621_25130	ADP-heptose:LPS heptosyl transferase	SOD_c46370	ADp-heptose--LpS heptosyltransferase 2	M495_24215	ADP-heptose:LPS heptosyl transferase	Z042_11480	ADP-heptose:LPS heptosyl transferase
795	L085_04070	ADP-heptose:LPS heptosyl transferase I	SMWW4_v1c47580	ADP-heptose:LPS heptosyl transferase I	SMDB11_4051	lipopolysaccharide heptosyltransferase-I	D781_4492	lipopolysaccharide heptosyltransferase I	Spro_4827	ADP-heptose:LPS heptosyl transferase I	SerAS13_4924	lipopolysaccharide heptosyltransferase I	M621_25135	ADP-heptose:LPS heptosyl transferase	SOD_c46380	lipopolysaccharide heptosyltransferase 1	M495_24220	ADP-heptose:LPS heptosyl transferase	Z042_11485	ADP-heptose:LPS heptosyl transferase
796	L085_04075	WcaL	SMWW4_v1c47590	putative glycosyltransferase	SMDB11_4052	glycosyl transferase					SerAS13_4925	group 1 glycosyl transferase	M621_25140	WcaL	SOD_c46390	glycosyl transferase, group 1 family protein	M495_24225	WcaL
797	L085_04080	ligase	SMWW4_v1c47600	O-antigen ligase	SMDB11_4053	lipid A core: surface polymer ligase					SerAS13_4926	O-antigen polymerase	M621_25145	ligase	SOD_c46400	O-antigen ligase RfaL	M495_24230	ligase
798	L085_04085	family 2 glycosyl transferase	SMWW4_v1c47610	glycosyl transferase, group 2 family protein	SMDB11_4054	UDP-galactose-4-epimerase
799	L085_04090	glycosyl transferase	SMWW4_v1c47620	glycosyl transferase, group 9 family protein	SMDB11_4055	glycosyl transferase					SerAS13_4928	glycosyl transferase family protein	M621_25155	glycosyl transferase	SOD_c46420	glycosyl transferase, family 9	M495_24240	glycosyl transferase
800	L085_04095	lipopolysaccharide biosynthesis protein WalW	SMWW4_v1c47630	lipopolysaccharide biosynthesis protein WalW	SMDB11_4056	putative lipopolysaccahride biosynthesis protein	D781_4496	hypothetical protein D781_4496	Spro_4831	WalW protein	SerAS13_4929	WalW protein	M621_25160	deacetylase	SOD_c46430	protein WalW	M495_24245	deacetylase
801	L085_04100	lipopolysaccharide heptosyltransferase III	SMWW4_v1c47640	lipopolysaccharide core biosynthesis protein	SMDB11_4057	lipopolysaccharide heptosyltransferase III	D781_4497	lipopolysaccharide heptosyltransferase III, putative	Spro_4832	lipopolysaccharide heptosyltransferase III	SerAS13_4930	lipopolysaccharide heptosyltransferase III	M621_25165	RfaQ	SOD_c46440	lipopolysaccharide core heptosyltransferase RfaQ	M495_24250	RfaQ
802	L085_04105	glucosyltransferase I	SMWW4_v1c47650	glucosyltransferase I	SMDB11_4058	glycosyl transferase	D781_4498	glycosyltransferase	Spro_4833	group 1 glycosyl transferase	SerAS13_4931	group 1 glycosyl transferase	M621_25170	glycosyl transferase family 1	SOD_c46450	hypothetical protein SOD_c46450	M495_24255	glycosyl transferase family 1	Z042_11490	glycosyl transferase family 1
803	L085_04110	RfaB	SMWW4_v1c47660	group 1 glycosyl transferase	SMDB11_4059	glycosyl transferase			Spro_4834	group 1 glycosyl transferase	SerAS13_4932	group 1 glycosyl transferase	M621_25175	RfaB	SOD_c46460	glycosyl transferase group 1
804	L085_04115	glycosyl transferase family protein	SMWW4_v1c47670	glycosyl transferase family protein	SMDB11_4060	glycosyl transferase			Spro_4835	glycosyl transferase family protein	SerAS13_4933	glycosyl transferase family protein	M621_25180	glycosyl transferase	SOD_c46470	glycosyl transferase family protein	M495_24260	glycosyl transferase
805	L085_04120	3-deoxy-D-manno-octulosonic-acid transferase (KDO transferase)	SMWW4_v1c47680	3-deoxy-D-manno-octulosonic-acid transferase (KDO transferase)	SMDB11_4061	3-deoxy-D-manno-octulosonic-acid transferase	D781_4501	3-deoxy-D-manno-octulosonic-acid transferase	Spro_4836	3-deoxy-D-manno-octulosonic-acid transferase	SerAS13_4934	three-deoxy-D-manno-octulosonic-acid transferase domain-containing protein	M621_25185	3-deoxy-D-manno-octulosonic acid transferase	SOD_c46480	3-deoxy-D-manno-octulosonic acid transferase WaaA	M495_24265	3-deoxy-D-manno-octulosonic acid transferase	Z042_11495	3-deoxy-D-manno-octulosonic acid transferase
806	L085_04125	glycosyl transferase family protein	SMWW4_v1c47690	glycosyl transferase family protein	SMDB11_4062	lipopolysaccharide core biosynthesis glycosyltransferase	D781_4502	glycosyl transferase	Spro_4837	glycosyl transferase family protein	SerAS13_4935	family 2 glycosyl transferase	M621_25190	lipopolysaccharide biosynthesis protein	SOD_c46490	lipopolysaccharide core biosynthesis glycosyltransferase KdtX	M495_24270	lipopolysaccharide biosynthesis protein	Z042_11500	lipopolysaccharide biosynthesis protein
807	L085_04130	pantetheine-phosphate adenylyltransferase	SMWW4_v1c47700	pantetheine-phosphate adenylyltransferase	SMDB11_4063	pantetheine-phosphate adenylyltransferase	D781_4503	pantetheine-phosphate adenylyltransferase	Spro_4838	phosphopantetheine adenylyltransferase	SerAS13_4936	Phosphopantetheine adenylyltransferase	M621_25195	phosphopantetheine adenylyltransferase	SOD_c46500	phosphopantetheine adenylyltransferase CoaD	M495_24275	phosphopantetheine adenylyltransferase	Z042_11505	phosphopantetheine adenylyltransferase
808	L085_04135	formamidopyrimidine/5-formyluracil/ 5-hydroxymethyluracil DNA glycosylase	SMWW4_v1c47710	formamidopyrimidine/5-formyluracil/ 5-hydroxymethyluracil D glycosylase	SMDB11_4064	formamidopyrimidine-D glycosylase	D781_4504	formamidopyrimidine-D glycosylase Fpg	Spro_4839	formamidopyrimidine-D glycosylase	SerAS13_4937	Formamidopyrimidine-D glycosylase	M621_25200	5-hydroxymethyluracil D glycosylase	SOD_c46510	formamidopyrimidine-D glycosylase MutM	M495_24280	5-hydroxymethyluracil D glycosylase
809	L085_04140	50S ribosomal protein L33	SMWW4_v1c47720	50S ribosomal subunit protein L33	SMDB11_4065	50S ribosomal subunit protein L33	D781_4505	ribosomal protein L33	Spro_4840	50S ribosomal protein L33	SerAS13_4938	50S ribosomal protein L33	M621_25205	50S ribosomal protein L33	SOD_c46520	50S ribosomal protein L33	M495_24285	50S ribosomal protein L33	Z042_11515	50S ribosomal protein L33
810	L085_04145	LSU ribosomal protein L28P	SMWW4_v1c47730	50S ribosomal subunit protein L28	SMDB11_4066	50S ribosomal subunit protein L28	D781_4506	LSU ribosomal protein L28P	Spro_4841	50S ribosomal protein L28	SerAS13_4939	50S ribosomal protein L28	M621_25210	50S ribosomal protein L28	SOD_c46530	50S ribosomal protein L28	M495_24290	50S ribosomal protein L28	Z042_11520	50S ribosomal protein L28
811	L085_04150	hypothetical protein, UPF0758 family	SMWW4_v1c47740	hypothetical protein, UPF0758 family	SMDB11_4067	D repair protein	D781_4507	D replication and repair protein RadC	Spro_4842	D repair protein RadC	SerAS13_4940	hypothetical protein	M621_25215	hypothetical protein M621_25215	SOD_c46540	UpF0758 protein	M495_24295	hypothetical protein M495_24295	Z042_11525	hypothetical protein
812	L085_04155	phosphopantothenoylcysteine decarboxylase	SMWW4_v1c47750	bifunctiol phosphopantothenoylcysteine decarboxylase/phosphopantothete synthase	SMDB11_4068	bifunctiol phosphopantothenoylcysteinede carboxylase/phosphopantothete synthase	D781_4508	phosphopantothenoylcysteine decarboxylase/phosphopantothete--cysteine ligase	Spro_4843	bifunctiol phosphopantothenoylcysteine decarboxylase/phosphopantothete synthase	SerAS13_4941	phosphopantothenoylcysteine decarboxylase/phosphopantothete--cysteine ligase	M621_25220	phosphopantothenoylcysteine decarboxylase	SOD_c46550	coenzyme A biosynthesis bifunctiol protein CoaBC	M495_24300	phosphopantothenoylcysteine decarboxylase	Z042_11530	phosphopantothenoylcysteine decarboxylase
813	L085_04160	deoxyuridinetriphosphatase	SMWW4_v1c47760	deoxyuridinetriphosphatase	SMDB11_4069	deoxyuridine 5'-triphosphatenucleotidohydrolase	D781_4509	deoxyuridine 5'-triphosphate nucleotidohydrolase Dut	Spro_4844	deoxyuridine 5'-triphosphate nucleotidohydrolase	SerAS13_4942	deoxyuridine 5'-triphosphate nucleotidohydrolase	M621_25225	deoxyuridine 5'-triphosphate nucleotidohydrolase	SOD_c46560	deoxyuridine 5'-triphosphate nucleotidohydrolase Dut	M495_24305	deoxyuridine 5'-triphosphate nucleotidohydrolase	Z042_11535	deoxyuridine 5'-triphosphate nucleotidohydrolase
814	L085_04165	DNA-binding anti-FtsZ division inhibitor	SMWW4_v1c47770	D-binding anti-FtsZ division inhibitor	SMDB11_4070	TetR-family transcriptiol regulator	D781_4510	transcriptiol regulator	Spro_4845	nucleoid occlusion protein	SerAS13_4943	HTH-type protein slmA	M621_25230	division inhibitor protein	SOD_c46570	nucleoid occlusion factor SlmA	M495_24310	division inhibitor protein	Z042_11540	division inhibitor protein
815	L085_04170	orotate phosphoribosyltransferase	SMWW4_v1c47780	orotate phosphoribosyltransferase	SMDB11_4071	orotate phosphoribosyltransferase	D781_4512	orotate phosphoribosyltransferase	Spro_4846	orotate phosphoribosyltransferase	SerAS13_4944	orotate phosphoribosyltransferase	M621_25235	orotate phosphoribosyltransferase	SOD_c46580	orotate phosphoribosyltransferase PyrE	M495_24315	orotate phosphoribosyltransferase	Z042_11545	orotate phosphoribosyltransferase
816	L085_04175	defective ribonuclease PH	SMWW4_v1c47790	defective ribonuclease PH	SMDB11_4072	defective ribonuclease PH	D781_4513	Rse PH	Spro_4847	ribonuclease PH	SerAS13_4945	Ribonuclease PH	M621_25240	ribonuclease PH	SOD_c46590	ribonuclease pH	M495_24320	ribonuclease PH	Z042_11550	ribonuclease PH
817	L085_04180	hypothetical protein, UPF0701 family	SMWW4_v1c47800	hypothetical protein, UPF0701 family	SMDB11_4073	hypothetical protein	D781_4514	TIGR00255 family protein	Spro_4848	hypothetical protein Spro_4848	SerAS13_4946	hypothetical protein	M621_25245	hypothetical protein M621_25245	SOD_c46600	UpF0701 protein YicC	M495_24325	hypothetical protein M495_24325	Z042_11555	hypothetical protein
818	L085_04185	hypothetical protein 47810	SMWW4_v1c47810	hypothetical protein SMWW4_v1c47810	SMDB11_4074	hypothetical protein			Spro_4860	hypothetical protein Spro_4860	SerAS13_4947	hypothetical protein	M621_25250	hypothetical protein M621_25250
819	L085_04195	hypothetical protein	SMWW4_v1c47830	choline dehydrogese	SMDB11_4077	putative lipoprotein
820	L085_04200	inner membrane protein, UPF0126 family	SMWW4_v1c47840	inner membrane protein, UPF0126 family	SMDB11_4078	putative membrane protein	D781_4528	putative membrane protein	Spro_4863	hypothetical protein Spro_4863	SerAS13_4950	hypothetical protein	M621_25265	membrane protein	SOD_c46630	UpF0126 inner membrane protein YicG	M495_24345	membrane protein
821	L085_04205	guanylate kinase	SMWW4_v1c47850	guanylate kise	SMDB11_4079	guanylate kise	D781_4530	guanylate kise	Spro_4867	guanylate kise	SerAS13_4954	guanylate kise	M621_25285	guanylate kise	SOD_c46670	guanylate kise Gmk	M495_24350	guanylate kise	Z042_11600	guanylate kise
822	L085_04210	RNA polymerase, omega subunit	SMWW4_v1c47860	R polymerase, omega subunit	SMDB11_4080	R polymerase, omega subunit	D781_4531	D-directed R polymerase, omega subunit	Spro_4868	D-directed R polymerase subunit omega	SerAS13_4955	D-directed R polymerase subunit omega	M621_25290	D-directed R polymerase subunit omega	SOD_c46680	D-directed R polymerase subunit omega	M495_24355	D-directed R polymerase subunit omega	Z042_11605	D-directed R polymerase subunit omega
823	L085_04215	bifunctional (p)ppGpp synthetase II/ guanosine-3',5'-bis pyrophosphate 3'-pyrophosphohydrolase	SMWW4_v1c47870	bifunctiol (p)ppGpp synthetase II/ guanosine-3',5'-bis pyrophosphate 3'-pyrophosphohydrolase	SMDB11_4081	bifunctiol (p)ppGpp synthetaseII/guanosine-3',5'-bis pyrophosphate3'-pyrophosphohydrolase	D781_4532	(p)ppGpp synthetase, RelA/SpoT family	Spro_4869	bifunctiol (p)ppGpp synthetase II/ guanosine-3',5'-bis pyrophosphate 3'-pyrophosphohydrolase	SerAS13_4956	(p)ppGpp synthetase I SpoT/RelA	M621_25295	bifunctiol (p)ppGpp synthetase II/ guanosine-3',5'-bis pyrophosphate 3'-pyrophosphohydrolase	SOD_c46690	guanosine-3',5'-bis(diphosphate) 3'-pyrophosphohydrolase	M495_24360	bifunctiol (p)ppGpp synthetase II/ guanosine-3',5'-bis pyrophosphate 3'-pyrophosphohydrolase
824	L085_04220	tRNA guanosine-2'-O-methyltransferase	SMWW4_v1c47880	tR guanosine-2'-O-methyltransferase	SMDB11_4082	tR (guanosine-2'-O)-methyltransferase	D781_4533	rR methylase	Spro_4870	tR guanosine-2'-O-methyltransferase	SerAS13_4957	tR guanosine-2'-O-methyltransferase	M621_25300	tR methyltransferase	SOD_c46700	tR (guanosine(18)-2'-O)-methyltransferase TrmH	M495_24365	tR methyltransferase	Z042_11615	tR methyltransferase
825	L085_04225	ATP-dependent DNA helicase RecG	SMWW4_v1c47890	ATP-dependent D helicase	SMDB11_4083	ATP-dependent D helicase	D781_4534	ATP-dependent D helicase RecG	Spro_4871	ATP-dependent D helicase RecG	SerAS13_4958	ATP-dependent D helicase RecG	M621_25305	ATP-dependent D helicase RecG	SOD_c46710	ATP-dependent D helicase RecG	M495_24370	ATP-dependent D helicase RecG	Z042_11620	ATP-dependent D helicase RecG
826	L085_04230	glutamate transporter	SMWW4_v1c47900	glutamate transporter	SMDB11_4084	glutamate transporter	D781_4535	sodium--glutamate symport carrier GltS	Spro_4872	sodium/glutamate symporter	SerAS13_4959	sodium/glutamate symporter	M621_25310	sodium/glutamate symport carrier protein GltS	SOD_c46720	sodium/glutamate symport carrier protein GltS	M495_24375	sodium/glutamate symport carrier protein GltS
827	L085_04235	xanthine permease	SMWW4_v1c47910	xanthine permease	SMDB11_4085	putative purine permease	D781_4536	xanthine permease	Spro_4873	uracil-xanthine permease	SerAS13_4960	uracil-xanthine permease	M621_25315	xanthine permease	SOD_c46730	xanthine permease xanp	M495_24380	xanthine permease	Z042_11630	xanthine permease
828	L085_04240	hypothetical protein 47920	SMWW4_v1c47920	hypothetical protein SMWW4_v1c47920	SMDB11_4086	putative exported protein	D781_4537	AsmA family protein	Spro_4874	AsmA family protein	SerAS13_4961	AsmA family protein	M621_25320	hypothetical protein M621_25320	SOD_c46740	YicH	M495_24385	hypothetical protein M495_24385	Z042_11635	hypothetical protein
829	L085_04245	putative acetyltransferase	SMWW4_v1c47930	putative acetyltransferase	SMDB11_4087	putative acetyltransferase	D781_4538	thioesterase-like protein	Spro_4876	thioesterase domain-containing protein	SerAS13_4962	thioesterase domain-containing protein	M621_25325	hypothetical protein M621_25325	SOD_c46750	YiiD	M495_24390	hypothetical protein M495_24390	Z042_11640	hypothetical protein
830	L085_04250	D-tyrosyl-tRNA(Tyr) deacylase	SMWW4_v1c47940	D-tyr-tR(Tyr) deacylase	SMDB11_4088	D-tyrosyl-tR(Tyr) deacylase	D781_4539	D-tyrosyl-tR(Tyr) deacylase	Spro_4877	D-tyrosyl-tR(Tyr) deacylase	SerAS13_4963	D-tyrosyl-tR(Tyr) deacylase	M621_25330	D-tyrosyl-tR(Tyr) deacylase	SOD_c46760	D-tyrosyl-tR(Tyr) deacylase Dtd	M495_24395	D-tyrosyl-tR(Tyr) deacylase	Z042_11645	D-tyrosyl-tR(Tyr) deacylase
831	L085_04255	putative inner membrane protein	SMWW4_v1c47950	putative inner membrane protein	SMDB11_4089	tR-processing ribonuclease BN	D781_4540	putative membrane protein	Spro_4878	ribonuclease BN	SerAS13_4964	hypothetical protein	M621_25335	membrane protein	SOD_c46770	UpF0761 membrane protein	M495_24400	membrane protein	Z042_11650	membrane protein
832	L085_04260	alpha-D-glucose-1-phosphatase	SMWW4_v1c47960	alpha-D-Glucose-1-P phosphatase, anomer-specific	SMDB11_4090	putative hydrolase	D781_4541	haloacid dehalogese superfamily protein, subfamily IA, variant 3 with third motif having DD or ED	Spro_4879	phosphatase	SerAS13_4965	HAD-superfamily hydrolase	M621_25340	alpha-D-glucose-1-phosphatase	SOD_c46780	alpha-D-glucose-1-phosphate phosphatase YihX	M495_24405	alpha-D-glucose-1-phosphatase	Z042_11655	alpha-D-glucose-1-phosphatase
833	L085_04265	GTP-binding protein	SMWW4_v1c47970	GTP-binding protein	SMDB11_4091	GTP-binding protein	D781_4542	GTP-binding protein TypA/BipA	Spro_4880	GTP-binding protein TypA	SerAS13_4966	GTP-binding protein TypA	M621_25345	GTP-binding protein TypA	SOD_c46790	GTp-binding protein TypA/BipA	M495_24410	GTP-binding protein TypA	Z042_11660	GTP-binding protein TypA
834	L085_04270	glutamine synthetase	SMWW4_v1c47980	glutamine synthetase	SMDB11_4092	glutamine synthetase	D781_4543	glutamine synthetase, type I	Spro_4881	glutamine synthetase	SerAS13_4967	glutamine synthetase, type I	M621_25350	glutamine synthetase	SOD_c46800	glutamine synthetase Gl	M495_24415	glutamine synthetase	Z042_11665	glutamine synthetase
835	L085_04275	nitrogen regulation protein NR(II)	SMWW4_v1c47990	nitrogen regulation protein NR(II)	SMDB11_4093	nitrogen regulation protein NR(II)	D781_4544	sigl transduction histidine kise, nitrogen specific	Spro_4882	nitrogen regulation protein NR(II)	SerAS13_4968	sigl transduction histidine kise, nitrogen specific, NtrB	M621_25355	nitrogen regulation protein NR(II)	SOD_c46810	nitrogen regulation protein NtrB	M495_24420	nitrogen regulation protein NR(II)	Z042_11670	nitrogen regulation protein NR(II)
836	L085_04280	nitrogen regulation protein NR(I)	SMWW4_v1c48000	nitrogen regulation protein NR(I)	SMDB11_4094	nitrogen regulation protein NR(I)	D781_4545	nitrogen regulation protein NR(I)	Spro_4883	nitrogen regulation protein NR(I)	SerAS13_4969	Fis family nitrogen metabolism transcriptiol regulator NtrC	M621_25360	nitrogen regulation protein NR(I)	SOD_c46820	nitrogen assimilation regulatory protein NtrC	M495_24425	nitrogen regulation protein NR(I)	Z042_11675	nitrogen regulation protein NR(I)
837	L085_04285	hypothetical protein 48010	SMWW4_v1c48010	hypothetical protein SMWW4_v1c48010			D781_4546	hypothetical protein D781_4546			SerAS13_4970	hypothetical protein	M621_25365	hypothetical protein M621_25365			M495_24430	hypothetical protein M495_24430	Z042_11680	hypothetical protein
838	L085_04290	coproporphyrinogen III oxidase, SAM and NAD(P)H dependent, oxygen-independent	SMWW4_v1c48020	coproporphyrinogen III oxidase, SAM and D(P)H dependent, oxygen-independent	SMDB11_4095	coproporphyrinogen III oxidase, SAM and D(P)H dependent, oxygen-independent	D781_4547	oxygen-independent coproporphyrinogen III oxidase	Spro_4884	coproporphyrinogen III oxidase	SerAS13_4971	oxygen-independent coproporphyrinogen III oxidase	M621_25370	coproporphyrinogen III oxidase	SOD_c46830	oxygen-independent coproporphyrinogen-III oxidase HemN	M495_24435	coproporphyrinogen III oxidase	Z042_11685	coproporphyrinogen III oxidase
839	L085_04295	activator of Der GTPase	SMWW4_v1c48030	activator of Der GTPase	SMDB11_4096	hypothetical protein	D781_4548	hypothetical protein D781_4548	Spro_4885	hypothetical protein Spro_4885
840	L085_04300	hypothetical protein			SMDB11_4097	hypothetical protein
841	L085_04305	GTP-binding protein required for normal cell division	SMWW4_v1c48040	GTP-binding protein required for normal cell division	SMDB11_4098	ATP/GTP-binding protein	D781_4550	cell division checkpoint GTPase YihA	Spro_4886	ribosome biogenesis GTP-binding protein YsxC	SerAS13_4973	GTP-binding protein engB	M621_25385	GTP-binding protein YsxC	SOD_c46850	putative GTp-binding protein EngB	M495_24445	GTP-binding protein YsxC
842	L085_04310	DNA polymerase I	SMWW4_v1c48050	D polymerase I	SMDB11_4099	D polymerase I
843	L085_04315	putative acyltransferase	SMWW4_v1c48060	putative acyltransferase	SMDB11_4100	putative acyltransferase	D781_4553	1-acyl-sn-glycerol-3-phosphate acyltransferase	Spro_4888	putative acyltransferase	SerAS13_4975	phospholipid/glycerol acyltransferase	M621_25395	acyltransferase	SOD_c46870	putative acyltransferase YihG	M495_24455	acyltransferase	Z042_11710	acyltransferase
844	L085_04320	periplasmic protein disulfide isomerase I	SMWW4_v1c48070	periplasmic protein disulfide isomerase I	SMDB11_4101	periplasmic protein disulfide isomerase I	D781_4554	protein-disulfide isomerase	Spro_4889	periplasmic protein disulfide isomerase I	SerAS13_4976	DSBA oxidoreductase	M621_25400	thiol-disulfide isomerase	SOD_c46880	thiol:disulfide interchange protein DsbA	M495_24460	thiol-disulfide isomerase	Z042_11715	thiol-disulfide isomerase
845	L085_04325	serine/threonine protein kinase	SMWW4_v1c48080	Thr/Ser kise implicated in Cpx stress response	SMDB11_4102	putative phosphotransferase	D781_4555	putative homoserine kise type II (protein kise fold)	Spro_4890	serine/threonine protein kise	SerAS13_4977	aminoglycoside phosphotransferase	M621_25405	serine/threonine protein kise	SOD_c46890	protein RdoA	M495_24465	serine/threonine protein kise	Z042_11720	serine/threonine protein kise
846	L085_04330	DUF1040 protein YihD	SMWW4_v1c48090	DUF1040 protein YihD	SMDB11_4103	hypothetical protein	D781_4556	hypothetical protein D781_4556	Spro_4891	hypothetical protein Spro_4891	SerAS13_4978	hypothetical protein	M621_25410	hypothetical protein M621_25410	SOD_c46900	protein YihD	M495_24470	hypothetical protein M495_24470	Z042_11725	hypothetical protein
847	L085_04335	molybdopterin-guanine dinucleotide synthase	SMWW4_v1c48100	molybdopterin-guanine dinucleotide synthase	SMDB11_4104	molybdopterin-guanine dinucleotide biosynthesis protein A	D781_4557	molybdenum cofactor guanylyltransferase	Spro_4892	molybdopterin-guanine dinucleotide biosynthesis protein MobA	SerAS13_4979	molybdopterin-guanine dinucleotide biosynthesis protein A	M621_25415	molybdopterin-guanine dinucleotide biosynthesis protein MobA	SOD_c46910	molybdenum cofactor guanylyltransferase MobA	M495_24475	molybdopterin-guanine dinucleotide biosynthesis protein MobA	Z042_11730	molybdopterin-guanine dinucleotide biosynthesis protein MobA
848	L085_04340	molybdopterin-guanine dinucleotide biosynthesis protein B	SMWW4_v1c48110	molybdopterin-guanine dinucleotide biosynthesis protein B	SMDB11_4105	molybdopterin-guanine dinucleotide biosynthesis protein B	D781_4558	molybdopterin-guanine dinucleotide biosynthesis protein MobB	Spro_4893	molybdopterin-guanine dinucleotide biosynthesis protein B	SerAS13_4980	molybdopterin-guanine dinucleotide biosynthesis protein MobB	M621_25420	molybdopterin-guanine dinucleotide biosynthesis protein B	SOD_c46920	molybdopterin-guanine dinucleotide biosynthesis adapter protein MobB	M495_24480	molybdopterin-guanine dinucleotide biosynthesis protein B	Z042_11735	molybdopterin-guanine dinucleotide biosynthesis protein B
849	L085_04345	putative transcriptional regulator	SMWW4_v1c48120	putative transcriptiol regulator	SMDB11_4106	GntR-family transcriptiol regulator	D781_4564	transcriptiol regulator	Spro_4894	GntR domain-containing protein	SerAS13_4981	GntR family transcriptiol regulator	M621_25445	GntR family transcriptiol regulator	SOD_c46970	putative HTH-type transcriptiol regulator yiep	M495_24505	GntR family transcriptiol regulator	Z042_11765	GntR family transcriptiol regulator
850	L085_04350	putative multidrug or homocysteine efflux system	SMWW4_v1c48130	putative multidrug or homocysteine efflux system	SMDB11_4107	major facilitator superfamily protein	D781_4565	drug resistance transporter, EmrB/QacA subfamily	Spro_4895	EmrB/QacA family drug resistance transporter	SerAS13_4982	EmrB/QacA subfamily drug resistance transporter	M621_25450	major facilitator transporter	SOD_c46980	putative transport protein HsrA	M495_24510	major facilitator transporter
851	L085_04355	ribose operon repressor	SMWW4_v1c48140	D-binding transcriptiol repressor of ribose metabolism	SMDB11_4108	ribose operon repressor	D781_4566	transcriptiol regulator	Spro_4896	transcriptiol repressor RbsR	SerAS13_4983	LacI family transcriptiol regulator	M621_25455	LacI family transcriptiol regulator	SOD_c46990	ribose operon repressor	M495_24515	LacI family transcriptiol regulator	Z042_11770	LacI family transcriptiol regulator
852	L085_04360	ribokinase	SMWW4_v1c48150	ribokise	SMDB11_4109	ribokise	D781_4567	ribokise	Spro_4897	ribokise	SerAS13_4984	ribokise	M621_25460	ribokise	SOD_c47000	ribokise RbsK	M495_24520	ribokise	Z042_11775	ribokise
853	L085_04365	D-ribose transporter subunit RbsB	SMWW4_v1c48160	D-ribose transporter subunit RbsB	SMDB11_4110	D-ribose transporter subunit	D781_4568	ABC-type sugar transport system, periplasmic component	Spro_4898	D-ribose transporter subunit RbsB	SerAS13_4985	periplasmic binding protein/LacI transcriptiol regulator	M621_25465	D-ribose transporter subunit RbsB	SOD_c47010	D-ribose-binding periplasmic protein RbsB	M495_24525	D-ribose transporter subunit RbsB	Z042_11780	D-ribose transporter subunit RbsB
854	L085_04370	ribose ABC transporter permease	SMWW4_v1c48170	D-ribose transporter subunit RbsC	SMDB11_4111	ribose ABC transporter, permease protein	D781_4569	permease component of ribose/xylose/arabinose/galactoside ABC-type transporters	Spro_4899	ribose ABC transporter permease	SerAS13_4986	ABC transporter	M621_25470	ribose ABC transporter permease	SOD_c47020	ribose transport system permease protein RbsC	M495_24530	ribose ABC transporter permease	Z042_11785	ribose ABC transporter permease
855	L085_04375	D-ribose transporter ATP binding protein	SMWW4_v1c48180	D-ribose transporter ATP binding protein	SMDB11_4112	ribose ABC transporter, ATP-binding protein	D781_4570	ABC-type sugar transport system, ATPase component	Spro_4900	D-ribose transporter ATP binding protein	SerAS13_4987	monosaccharide-transporting ATPase	M621_25475	D-ribose transporter ATP binding protein	SOD_c47030	ribose import ATP-binding protein RbsA	M495_24535	D-ribose transporter ATP binding protein	Z042_11790	D-ribose transporter ATP binding protein
856	L085_04380	D-ribose pyranase	SMWW4_v1c48190	D-ribose pyrase	SMDB11_4113	predicted cytoplasmic sugar-binding protein	D781_4571	ABC-type ribose transport system, auxiliary component	Spro_4901	D-ribose pyrase	SerAS13_4988	D-ribose pyrase	M621_25480	D-ribose pyrase	SOD_c47040	D-ribose pyrase RbsD	M495_24540	D-ribose pyrase	Z042_11795	D-ribose pyrase
857	L085_04385	potassium transport protein Kup	SMWW4_v1c48200	potassium transport protein Kup	SMDB11_4114	potassium transporter	D781_4572	potassium uptake protein	Spro_4902	potassium transport protein Kup	SerAS13_4989	Low affinity potassium transport system protein kup	M621_25485	potassium transporter Kup	SOD_c47050	Low affinity potassium transport system protein Kup	M495_24545	potassium transporter Kup	Z042_11800	potassium transporter Kup
858	L085_04390	regulatory ATPase RavA	SMWW4_v1c48210	regulatory ATPase RavA	SMDB11_4115	ATPase, regulatory ATPase variant A	D781_4573	MoxR-like ATPase	Spro_4903	regulatory ATPase RavA	SerAS13_4990	ATPase	M621_25490	regulatory ATPase RavA	SOD_c47060	ATPase RavA	M495_24550	regulatory ATPase RavA	Z042_11805	regulatory ATPase RavA
859	L085_04395	putative von Willibrand factor containing protein	SMWW4_v1c48220	putative von Willibrand factor containing protein	SMDB11_4116	ViaA protein	D781_4574	uncharacterized protein containing a von Willebrand factor type A (vWA) domain	Spro_4904	hypothetical protein Spro_4904	SerAS13_4991	Protein viaA	M621_25495	protoheme IX farnesyltransferase	SOD_c47070	protein ViaA	M495_24555	protoheme IX farnesyltransferase	Z042_11810	protoheme IX farnesyltransferase
860	L085_04400	asparagine synthetase AsnA	SMWW4_v1c48230	asparagine synthetase A	SMDB11_4117	asparagine synthetase A	D781_4575	aspartate-ammonia ligase	Spro_4905	asparagine synthetase As	SerAS13_4992	Aspartate--ammonia ligase	M621_25500	asparagine synthetase As	SOD_c47080	aspartate--ammonia ligase As	M495_24560	asparagine synthetase As	Z042_11815	asparagine synthetase As
861	L085_04405	DNA-binding transcriptional dual regulator	SMWW4_v1c48240	D-binding transcriptiol dual regulator	SMDB11_4118	D-binding transcriptiol dual regulator	D781_4576	transcriptiol regulator	Spro_4906	D-binding transcriptiol regulator AsnC	SerAS13_4993	AsnC family transcriptiol regulator	M621_25505	transcriptiol regulator	SOD_c47090	regulatory protein AsnC	M495_24565	transcriptiol regulator	Z042_11820	transcriptiol regulator
862	L085_04410	FMN-binding protein MioC	SMWW4_v1c48250	FMN-binding protein MioC	SMDB11_4119	FMN-binding protein MioC	D781_4577	flavodoxin	Spro_4907	flavodoxin	SerAS13_4994	flavodoxin/nitric oxide synthase	M621_25510	FMN-binding protein MioC	SOD_c47100	protein MioC	M495_24570	FMN-binding protein MioC	Z042_11825	FMN-binding protein MioC
863	L085_04415	tRNA uridine 5-carboxymethylaminomethyl modification protein GidA	SMWW4_v1c48260	tR uridine 5-carboxymethylaminomethyl modification protein GidA	SMDB11_4121	tR uridine5-carboxymethylaminomethylmodification enzyme GidA	D781_4578	glucose-inhibited division protein A	Spro_4908	tR uridine 5-carboxymethylaminomethyl modification protein GidA	SerAS13_4995	tR uridine 5-carboxymethylaminomethyl modification protein MnmG	M621_25515	tR uridine 5-carboxymethylaminomethyl modification protein	SOD_c47110	tR uridine 5-carboxymethylaminomethyl modification enzyme MnmG	M495_24575	tR uridine 5-carboxymethylaminomethyl modification protein	Z042_11830	tR uridine 5-carboxymethylaminomethyl modification protein
864	L085_04420	16S rRNA methyltransferase GidB	SMWW4_v1c48270	16S rR methyltransferase GidB	SMDB11_4122	16S rR methyltransferase GidB	D781_4579	16S rR m(7)G-527 methyltransferase	Spro_4909	16S rR methyltransferase GidB	SerAS13_4996	Ribosomal R small subunit methyltransferase G	M621_25520	16S rR methyltransferase	SOD_c47120	ribosomal R small subunit methyltransferase G	M495_24580	16S rR methyltransferase	Z042_11835	16S rR methyltransferase
865	L085_04425	F0F1 ATP synthase subunit I	SMWW4_v1c00010	F0F1 ATP synthase subunit I	SMDB11_4123	ATP synthase, membrane-bound accessory subunit	D781_4580	F0F1-type ATP synthase, subunit I	Spro_0001	F0F1 ATP synthase subunit I	SerAS13_4997	ATP synthase I chain	M621_25525	F0F1 ATP synthase subunit I	SOD_c47130	ATP synthase I chain	M495_24585	F0F1 ATP synthase subunit I	Z042_11840	F0F1 ATP synthase subunit I
866	L085_04430	F0F1 ATP synthase subunit a	SMWW4_v1c00020	F0F1 ATP synthase subunit a			D781_4581	F0F1-type ATP synthase, alpha subunit	Spro_0002	F0F1 ATP synthase subunit A	SerAS13_4998	ATP synthase subunit a
867	L085_04435	F0F1 ATP synthase subunit C	SMWW4_v1c00030	F0F1 ATP synthase subunit c	SMDB11_4125	F0 sector of membrane-bound ATP synthase, subunit c	D781_4582	ATP synthase, F0 subunit c	Spro_0003	F0F1 ATP synthase subunit C	SerAS13_4999	ATP synthase subunit c	M621_25535	F0F1 ATP synthase subunit C	SOD_c47150	ATP synthase subunit c	M495_24595	F0F1 ATP synthase subunit C	Z042_11850	F0F1 ATP synthase subunit C
868	L085_04440	F0F1 ATP synthase subunit b	SMWW4_v1c00040	F0F1 ATP synthase subunit b	SMDB11_4126	F0 sector of membrane-bound ATP synthase, subunit b	D781_4583	ATP synthase F0 subcomplex B subunit	Spro_0004	F0F1 ATP synthase subunit B	SerAS13_5000	ATP synthase subunit b	M621_25540	F0F1 ATP synthase subunit B	SOD_c47160	ATP synthase subunit b	M495_24600	F0F1 ATP synthase subunit B	Z042_11855	F0F1 ATP synthase subunit B
869	L085_04445	F0F1 ATP synthase subunit delta	SMWW4_v1c00050	F0F1 ATP synthase subunit delta	SMDB11_4127	F1 sector of membrane-bound ATP synthase, delta subunit	D781_4584	ATP synthase F1 subcomplex delta subunit	Spro_0005	F0F1 ATP synthase subunit delta	SerAS13_5001	ATP synthase subunit delta	M621_25545	F0F1 ATP synthase subunit delta	SOD_c47170	ATP synthase subunit delta	M495_24605	F0F1 ATP synthase subunit delta	Z042_11860	F0F1 ATP synthase subunit delta
870	L085_04450	F0F1 ATP synthase subunit alpha	SMWW4_v1c00060	F0F1 ATP synthase subunit alpha	SMDB11_4128	F1 sector of membrane-bound ATP synthase, alpha subunit	D781_4585	proton translocating ATP synthase, F1 alpha subunit	Spro_0006	F0F1 ATP synthase subunit alpha	SerAS13_5002	ATP synthase subunit alpha	M621_25550	F0F1 ATP synthase subunit alpha	SOD_c47180	ATP synthase subunit alpha	M495_24610	F0F1 ATP synthase subunit alpha	Z042_11865	F0F1 ATP synthase subunit alpha
871	L085_04455	F0F1 ATP synthase subunit gamma	SMWW4_v1c00070	F0F1 ATP synthase subunit gamma	SMDB11_4129	F1 sector of membrane-bound ATP synthase, gamma subunit	D781_4586	ATP synthase F1 subcomplex gamma subunit	Spro_0007	F0F1 ATP synthase subunit gamma	SerAS13_5003	ATP synthase subunit gamma	M621_25555	F0F1 ATP synthase subunit gamma	SOD_c47190	ATP synthase gamma chain	M495_24615	F0F1 ATP synthase subunit gamma	Z042_11870	F0F1 ATP synthase subunit gamma
872	L085_04460	F0F1 ATP synthase subunit beta	SMWW4_v1c00080	F0F1 ATP synthase subunit beta	SMDB11_4130	F1 sector of membrane-bound ATP synthase, beta subunit	D781_4587	ATP synthase F1 subcomplex beta subunit	Spro_0008	F0F1 ATP synthase subunit beta	SerAS13_5004	ATP synthase F1 subunit beta	M621_25560	F0F1 ATP synthase subunit beta	SOD_c47200	ATP synthase subunit beta	M495_24620	F0F1 ATP synthase subunit beta	Z042_11875	F0F1 ATP synthase subunit beta
873	L085_04465	ATP synthase, F1 epsilon subunit	SMWW4_v1c00090	F0F1 ATP synthase subunit epsilon	SMDB11_4131	F1 sector of membrane-bound ATP synthase, epsilon subunit	D781_4588	ATP synthase, F1 epsilon subunit	Spro_0009	F0F1 ATP synthase subunit epsilon	SerAS13_5005	ATP synthase F1 subunit epsilon	M621_25565	F0F1 ATP synthase subunit epsilon	SOD_c47210	ATP synthase epsilon chain	M495_24625	F0F1 ATP synthase subunit epsilon	Z042_11880	F0F1 ATP synthase subunit epsilon
874	L085_04470	bifunctional N-acetylglucosamine-1-phosphate uridyltransferase/glucosamine-1-phosphate	SMWW4_v1c00100	bifunctiol N-acetylglucosamine-1-phosphate uridyltransferase/glucosamine-1-phosphate	SMDB11_4132	fused N-acetylglucosamine-1-phosphateuridyltransferase/glucosamine-1-phosphate acetyltransferase	D781_4589	UDP-N-acetylglucosamine diphosphorylase/glucosamine-1-phosphate N-acetyltransferase	Spro_0010	bifunctiol N-acetylglucosamine-1-phosphate uridyltransferase/glucosamine-1-phosphate acetyltransferase	SerAS13_5006	bifunctiol N-acetylglucosamine-1-phosphate uridyltransferase/glucosamine-1-phosphate acetyltransferase	M621_25570	bifunctiol N-acetylglucosamine-1-phosphate uridyltransferase/glucosamine-1-phosphate acetyltransferase	SOD_c47220	bifunctiol protein GlmU	M495_24630	bifunctiol N-acetylglucosamine-1-phosphate uridyltransferase/glucosamine-1-phosphate acetyltransferase	Z042_11885	bifunctiol N-acetylglucosamine-1-phosphate uridyltransferase/glucosamine-1-phosphate acetyltransferase
875	L085_04475	L-glutamine:D-fructose-6-phosphateaminotransferase	SMWW4_v1c00110	L-glutamine:D-fructose-6-phosphate aminotransferase	SMDB11_4133	L-glutamine:D-fructose-6-phosphateaminotransferase	D781_4590	glucosamine--fructose-6-phosphate aminotransferase, isomerizing	Spro_0011	glucosamine--fructose-6-phosphate aminotransferase	SerAS13_5007	glucosamine--fructose-6-phosphate aminotransferase	M621_25575	glucosamine--fructose-6-phosphate aminotransferase	SOD_c47230	glutamine--fructose-6-phosphate aminotransferase GlmS	M495_24635	glucosamine--fructose-6-phosphate aminotransferase	Z042_11890	glucosamine--fructose-6-phosphate aminotransferase
876	L085_04480	periplasmic phosphate binding protein, high-affinity	SMWW4_v1c00120	periplasmic phosphate binding protein, high-affinity	SMDB11_4134	phosphate transporter subunit	D781_4591	phosphate ABC transporter substrate-binding protein, PhoT family	Spro_0012	phosphate ABC transporter periplasmic substrate-binding protein PstS	SerAS13_5009	phosphate ABC transporter substrate-binding protein	M621_25585	phosphate ABC transporter substrate-binding protein	SOD_c47250	phosphate-binding protein PstS	M495_24640	phosphate ABC transporter substrate-binding protein	Z042_11915	phosphate ABC transporter substrate-binding protein
877	L085_04485	phosphate ABC transporter permease PstC	SMWW4_v1c00130	phosphate ABC transporter permease PstC	SMDB11_4135	phosphate transporter subunit	D781_4592	phosphate ABC transporter membrane protein 1, PhoT family	Spro_0013	phosphate transporter permease PstC	SerAS13_5010	phosphate ABC transporter permease	M621_25590	phosphate transporter permease subunit PstC	SOD_c47260	phosphate transport system permease protein PstC	M495_24645	phosphate transporter permease subunit PstC	Z042_11920	phosphate transporter permease subunit PstC
878	L085_04490	phosphate ABC transporter permease PstA	SMWW4_v1c00140	phosphate ABC transporter permease PstA	SMDB11_4136	phosphate transporter subunit	D781_4593	phosphate ABC transporter membrane protein 2, PhoT family	Spro_0014	phosphate transporter permease PtsA	SerAS13_5011	phosphate ABC transporter permease	M621_25595	phosphate transporter permease subunit PtsA	SOD_c47270	phosphate transport system permease protein PstA	M495_24650	phosphate transporter permease subunit PtsA	Z042_11925	phosphate transporter permease subunit PtsA
879	L085_04495	phosphate ABC transporter ATP-binding protein	SMWW4_v1c00150	phosphate ABC transporter ATP-binding protein	SMDB11_4137	phosphate transporter subunit	D781_4594	phosphate ABC transporter ATP-binding protein, PhoT family	Spro_0015	phosphate transporter ATP-binding protein	SerAS13_5012	phosphate ABC transporter ATPase	M621_25600	phosphate ABC transporter ATP-binding protein	SOD_c47280	phosphate import ATP-binding protein pstB 2	M495_24655	phosphate ABC transporter ATP-binding protein	Z042_11930	phosphate ABC transporter ATP-binding protein
880	L085_04500	negative regulator of PhoR/PhoB two-component regulator	SMWW4_v1c00160	negative regulator of PhoR/PhoB two-component regulator	SMDB11_4138	negative regulator of PhoR/PhoB two-component regulator	D781_4595	phosphate uptake regulator, PhoU	Spro_0016	transcriptiol regulator PhoU	SerAS13_5013	phosphate uptake regulator PhoU	M621_25605	transcriptiol regulator	SOD_c47290	phosphate transport system protein PhoU	M495_24660	transcriptiol regulator	Z042_11935	transcriptiol regulator
881	L085_04505	extracellular solute-binding protein	SMWW4_v1c00170	extracellular solute-binding protein	SMDB11_4139	ABC transporter, substrate-binding protein			Spro_0017	extracellular solute-binding protein	SerAS13_5014	ABC transporter substrate-binding protein	M621_25610	amino acid ABC transporter substrate-binding protein	SOD_c47300	ABC transporter glutamine-binding protein GlnH	M495_24665	amino acid ABC transporter substrate-binding protein	Z042_11960	amino acid ABC transporter substrate-binding protein
882	L085_04510	polar amino acid ABC transporter inner membrane subunit	SMWW4_v1c00180	polar amino acid ABC transporter inner membrane subunit	SMDB11_4140	ABC transporter, permease protein			Spro_0018	polar amino acid ABC transporter inner membrane subunit	SerAS13_5015	polar amino acid ABC transporter inner membrane subunit	M621_25615	amino acid ABC transporter permease	SOD_c47310	putative glutamine ABC transporter permease protein GlnM	M495_24670	amino acid ABC transporter permease	Z042_11965	amino acid ABC transporter permease
883	L085_04515	polar amino acid ABC transporter inner membrane subunit	SMWW4_v1c00190	polar amino acid ABC transporter inner membrane subunit	SMDB11_4141	ABC transporter, permease protein			Spro_0019	polar amino acid ABC transporter inner membrane subunit	SerAS13_5016	polar amino acid ABC transporter inner membrane subunit	M621_25620	ABC transporter permease	SOD_c47320	transporter			Z042_11970	ABC transporter permease
884	L085_04520	6-phosphogluconate phosphatase	SMWW4_v1c00200	phosphoenolpyruvate and 6-phosphoglucote phosphatase	SMDB11_4142	putative hydrolase	D781_4597	putative phosphatase/phosphohexomutase	Spro_0020	6-phosphoglucote phosphatase	SerAS13_5017	HAD-superfamily hydrolase	M621_25625	6-phosphoglucote phosphatase	SOD_c47330	6-phosphoglucote phosphatase YieH	M495_24675	6-phosphoglucote phosphatase	Z042_12010	6-phosphoglucote phosphatase
885	L085_04525	MutT family protein	SMWW4_v1c00210	MutT family protein	SMDB11_4143	putative NUDIX-family hydrolase
886	L085_04530	xanthine/uracil/vitamin C permease	SMWW4_v1c00220	xanthine/uracil/vitamin C permease	SMDB11_4144	putative permease	D781_4598	permease	Spro_0021	xanthine/uracil/vitamin C permease	SerAS13_5018	xanthine/uracil/vitamin C permease	M621_25630	adenine permease	SOD_c47340	putative adenine permease purp	M495_24685	adenine permease	Z042_12015	adenine permease
887	L085_04535	hypothetical protein 00230	SMWW4_v1c00230	hypothetical protein SMWW4_v1c00230	SMDB11_4145	putative exported protein	D781_4599	hypothetical protein D781_4599	Spro_0022	hypothetical protein Spro_0022									Z042_12020	hypothetical protein
888	L085_04540	NADPH-dependent FMN reductase	SMWW4_v1c00240	chromate reductase, Class I, flavoprotein	SMDB11_4146	DPH-dependent FMN reductase	D781_4600	putative flavoprotein	Spro_0023	DPH-dependent FMN reductase	SerAS13_5020	DPH-dependent FMN reductase	M621_25640	hypothetical protein M621_25640	SOD_c47360	YieF	M495_24695	hypothetical protein M495_24695	Z042_12025	hypothetical protein
889	L085_04545	putative phosphopantetheinyl transferase, COG2091 family	SMWW4_v1c00250	putative phosphopantetheinyl transferase, COG2091 family	SMDB11_4147	hypothetical protein			Spro_0024	hypothetical protein Spro_0024	SerAS13_5021	hypothetical protein	M621_25645	phosphopantetheinyl transferase	SOD_c47370	putative phosphopantetheinyl transferase
890	L085_04550	hypothetical protein 00260	SMWW4_v1c00260	hypothetical protein SMWW4_v1c00260
891	L085_04555	hypothetical protein
892	L085_04560	threonine/serine transporter
893	L085_04565	beta-lactamase domain-containing protein	SMWW4_v1c00280	beta-lactamase domain-containing protein					Spro_0026	beta-lactamase domain-containing protein
894	L085_04570	GTPase	SMWW4_v1c00290	GTPase	SMDB11_4149	probable tR modification GTPase	D781_4605	tR modification GTPase trmE	Spro_0027	tR modification GTPase TrmE	SerAS13_5023	tR modification GTPase mnmE	M621_25655	tR modification GTPase TrmE	SOD_c47390	tR modification GTpase MnmE	M495_24865	tR modification GTPase TrmE	Z042_12065	tR modification GTPase TrmE
895	L085_04575	membrane protein insertase	SMWW4_v1c00300	membrane protein insertase	SMDB11_4150	putative membrane protein	D781_4606	preprotein translocase subunit YidC	Spro_0028	putative inner membrane protein translocase component YidC	SerAS13_5024	membrane protein OxaA	M621_25660	membrane protein insertase	SOD_c47400	membrane protein insertase YidC	M495_24870	membrane protein insertase	Z042_12070	membrane protein insertase
896	L085_04580	hypothetical protein SerAS12_5025			SMDB11_4150A	hypothetical protein	D781_4607	hypothetical protein D781_4607	Spro_0029	hypothetical protein Spro_0029	SerAS13_5025	hypothetical protein	M621_25665	hypothetical protein M621_25665	SOD_c47410	putative membrane protein insertion efficiency factor
897	L085_04585	ribonuclease P	SMWW4_v1c00310	protein C5 component of Rse P	SMDB11_4150B	ribonuclease P	D781_4608	ribonuclease P protein component	Spro_0030	ribonuclease P	SerAS13_5026	Ribonuclease P protein component	M621_25670	ribonuclease P	SOD_c47420	ribonuclease p protein componentRnpA	M495_24875	ribonuclease P	Z042_12075	ribonuclease P
898	L085_04590	PREDICTED: ribonuclease P protein component-like			SMDB11_4150C	50S ribosomal subunit protein L34	D781_4609	ribosomal protein L34	Spro_0031	50S ribosomal protein L34	SerAS13_5027	50S ribosomal protein L34	M621_25675	50S ribosomal protein L34
899	L085_04595	chromosomal replication initiator protein DnaA	SMWW4_v1c00320	chromosomal replication initiator protein DA	SMDB11_4151	chromosomal replication initiator protein DA,D-binding transcriptiol dual regulator	D781_0001	chromosomal replication initiator protein DA	Spro_0032	chromosomal replication initiation protein	SerAS13_0001	chromosomal replication initiator protein dA	M621_00005	chromosomal replication initiation protein	SOD_c00010	chromosomal replication initiator protein DA	M495_00005	chromosomal replication initiation protein	Z042_12080	chromosomal replication initiation protein
900	L085_04600	DNA polymerase III, beta subunit	SMWW4_v1c00330	D polymerase III, beta subunit	SMDB11_4152	D polymerase III, beta subunit	D781_0002	D polymerase III, beta subunit	Spro_0033	D polymerase III subunit beta	SerAS13_0002	D polymerase III subunit beta	M621_00010	D polymerase III subunit beta	SOD_c00020	D polymerase III subunit beta	M495_00010	D polymerase III subunit beta	Z042_12085	D polymerase III subunit beta
901	L085_04605	gap repair protein	SMWW4_v1c00340	gap repair protein	SMDB11_4153	gap repair protein	D781_0003	D replication and repair protein RecF	Spro_0034	recombition protein F	SerAS13_0003	D replication and repair protein RecF	M621_00015	recombise F	SOD_c00030	D replication and repair protein RecF	M495_00015	recombise F	Z042_12090	recombise F
902	L085_04610	DNA gyrase, subunit B	SMWW4_v1c00350	D gyrase, subunit B	SMDB11_4154	D gyrase, subunit B	D781_0004	D gyrase, B subunit	Spro_0035	D gyrase subunit B	SerAS13_0004	D gyrase subunit B	M621_00020	D gyrase subunit B	SOD_c00040	D gyrase subunit B	M495_00020	D gyrase subunit B	Z042_12095	D gyrase subunit B
903	L085_04615	sugar phosphate phosphatase	SMWW4_v1c00360	sugar phosphate phosphatase	SMDB11_4155	phosphatase	D781_0005	HAD-superfamily hydrolase, subfamily IIB	Spro_0036	sugar phosphatase	SerAS13_0005	cof family hydrolase	M621_00025	sugar phosphate phosphatase	SOD_c00050	phosphatase YidA	M495_00025	sugar phosphate phosphatase	Z042_12100	sugar phosphate phosphatase
904	L085_04620	ornithine cyclodeaminase	SMWW4_v1c00370	ornithine cyclodeamise	SMDB11_4156	putative ornithine cyclodeamise	D781_0006	putative ornithine cyclodeamise, mu-crystallin			SerAS13_0006	ornithine cyclodeamise	M621_00030	ornithine cyclodeamise	SOD_c00060	putative cyclodeamise y4tK	M495_00030	ornithine cyclodeamise
905	L085_04625	hypothetical protein	SMWW4_v1c00380	pyridoxal-5'-phosphate-dependent protein beta subunit	SMDB11_4157	putative pyridoxal-phosphate dependent enzyme	D781_0007	threonine dehydratase	Spro_0037	hypothetical protein Spro_0037	SerAS13_0007	pyridoxal-5'-phosphate-dependent protein subunit beta	M621_00035	hypothetical protein M621_00035	SOD_c00070	L-threonine dehydratase catabolic TdcB	M495_00035	hypothetical protein M495_00035	Z042_12105	hypothetical protein
906	L085_04630	hypothetical protein 00390	SMWW4_v1c00390	hypothetical protein SMWW4_v1c00390															Z042_02300	acid phosphatase
907	L085_04635	hypothetical protein 00400	SMWW4_v1c00400	hypothetical protein SMWW4_v1c00400	SMDB11_4159	hypothetical protein	D781_0009	periplasmic component of the Tol biopolymer transport system	Spro_0046	hypothetical protein Spro_0046	SerAS13_0008	hypothetical protein	M621_00040	biopolymer transporter Tol	SOD_c00080	YidR	M495_00070	biopolymer transporter Tol	Z042_12110	biopolymer transporter Tol
908	L085_04640	outer membrane protein	SMWW4_v1c00410	outer membrane protein	SMDB11_4160	putative lipoprotein	D781_0010	putative periplasmic lipoprotein	Spro_0047	hypothetical protein Spro_0047	SerAS13_0009	hypothetical protein			SOD_c00090	putative lipoprotein	M495_00075	hypothetical protein M495_00075	Z042_12115	hypothetical protein
909	L085_04645	hypothetical protein
910	L085_04650	heat shock chaperone	SMWW4_v1c00420	heat shock chaperone	SMDB11_4161	heat shock chaperone	D781_0011	molecular chaperone (small heat shock protein)	Spro_0048	heat shock protein IbpA	SerAS13_0010	heat shock protein Hsp20	M621_00050	heat shock protein IbpA	SOD_c00100	small heat shock protein IbpA	M495_00085	heat shock protein IbpA	Z042_12120	heat shock protein IbpA
911	L085_04655	heat shock chaperone	SMWW4_v1c00430	heat shock chaperone	SMDB11_4162	heat shock chaperone	D781_0012	molecular chaperone (small heat shock protein)	Spro_0049	heat shock chaperone IbpB	SerAS13_0011	heat shock protein Hsp20	M621_00055	heat-shock protein	SOD_c00110	small heat shock protein IbpB	M495_00090	hypothetical protein M495_00090	Z042_12125	heat shock chaperone IbpB
912	L085_04660	putative transporter	SMWW4_v1c00440	putative transporter	SMDB11_4163	putative transporter			Spro_0050	hypothetical protein Spro_0050	SerAS13_0012	transporter	M621_00060	transporter	SOD_c00120	putative transport protein	M495_00095	transporter	Z042_12130	transporter
913	L085_04665	valine-pyruvate aminotransferase 1	SMWW4_v1c00450	valine-pyruvate aminotransferase 1	SMDB11_4166	valine-pyruvate aminotransferase	D781_0013	alanine-alpha-ketoisovalerate (or valine-pyruvate) aminotransferase	Spro_0053	valine--pyruvate transamise	SerAS13_0013	Valine--pyruvate transamise	M621_00065	valine--pyruvate aminotransferase	SOD_c00130	valine--pyruvate aminotransferase AvtA	M495_00100	valine--pyruvate aminotransferase	Z042_12135	valine--pyruvate aminotransferase
914	L085_04670	alpha-amylase	SMWW4_v1c00460	alpha-amylase	SMDB11_4167	exported alpha-amylase			Spro_0054	periplasmic alpha-amylase	SerAS13_0014	alpha amylase	M621_00070	alpha-amylase	SOD_c00140	alpha-amylase MalS	M495_00105	alpha-amylase	Z042_12140	alpha-amylase
915	L085_04675	hypothetical protein 00470	SMWW4_v1c00470	hypothetical protein SMWW4_v1c00470
916	L085_04680	glyoxylate/hydroxypyruvate reductase B	SMWW4_v1c00480	glyoxylate/hydroxypyruvate reductase B	SMDB11_4168	2-ketoglucote reductase	D781_0014	lactate dehydrogese-like oxidoreductase	Spro_0057	D-binding D-isomer specific 2-hydroxyacid dehydrogese	SerAS13_0017	Glyoxylate/hydroxypyruvate reductase B	M621_00075	bifunctiol glyoxylate/hydroxypyruvate reductase B	SOD_c00170	glyoxylate/hydroxypyruvate reductase B	M495_00125	bifunctiol glyoxylate/hydroxypyruvate reductase B	Z042_12155	bifunctiol glyoxylate/hydroxypyruvate reductase B
917	L085_04685	major facilitator superfamily protein	SMWW4_v1c00490	major facilitator superfamily transporter	SMDB11_4169	major facilitator superfamily protein	D781_0015	sugar phosphate permease	Spro_0058	major facilitator transporter	SerAS13_0018	major facilitator superfamily protein	M621_00080	MFS transporter	SOD_c00180	putative tartrate transporter TtuB	M495_00130	MFS transporter
918	L085_04690	putative kinase	SMWW4_v1c00500	putative kise	SMDB11_4170	putative carbohydrate kise	D781_0016	sugar kise, ribokise	Spro_0059	ribokise-like domain-containing protein	SerAS13_0019	2-dehydro-3-deoxygluconokise	M621_00085	2-dehydro-3-deoxygluconokise	SOD_c00190	2-dehydro-3-deoxygluconokise KdgK	M495_00135	2-dehydro-3-deoxygluconokise
919	L085_04695	hypothetical protein	SMWW4_v1c00510	xylose isomerase domain-containing protein	SMDB11_4171	putative sugar isomerase	D781_0017	hypothetical protein D781_0017	Spro_0060	xylose isomerase domain-containing protein	SerAS13_0020	xylose isomerase domain-containing protein	M621_00090	hypothetical protein M621_00090	SOD_c00200	xylose isomerase domain-containing protein	M495_00140	hypothetical protein M495_00140
920	L085_04700	LacI family transcriptional regulator	SMWW4_v1c00520	LacI family transcriptiol regulator	SMDB11_4172	LacI-family transcriptiol regulator	D781_0018	transcriptiol regulator	Spro_0061	LacI family transcription regulator	SerAS13_0021	LacI family transcriptiol regulator	M621_00095	LacI family transcriptiol regulator	SOD_c00210	HTH-type transcriptiol regulator KdgR	M495_00145	LacI family transcriptiol regulator
921	L085_04705	outer membrane lipoprotein	SMWW4_v1c00530	outer membrane lipoprotein	SMDB11_4173	putative outer membrane protein	D781_0019	outer membrane protein/peptidoglycan-associated (lipo)protein	Spro_0062	putative outer membrane lipoprotein	SerAS13_0022	OmpA/MotB domain-containing protein	M621_00100	outer membrane lipoprotein	SOD_c00220	inner membrane lipoprotein YiaD	M495_00150	outer membrane lipoprotein	Z042_12160	outer membrane lipoprotein
922	L085_04710	acetyltransferase	SMWW4_v1c00540	putative acyltransferase	SMDB11_4174	putative acetyltransferase			Spro_0063	hypothetical protein Spro_0063	SerAS13_0023	N-acetyltransferase GCN5	M621_00105	acetyltransferase	SOD_c00230	putative N-acetyltransferase YiaC	M495_00155	acetyltransferase	Z042_12165	acetyltransferase
923	L085_04715	3-methyl-adenine DNA glycosylase I, constitutive	SMWW4_v1c00550	3-methyl-adenine D glycosylase I, constitutive	SMDB11_4175	D-3-methyladenine glycosylase 1	D781_0020	D-3-methyladenine glycosylase I	Spro_0064	D-3-methyladenine glycosylase I	SerAS13_0024	D-3-methyladenine glycosylase I	M621_00110	D-3-methyladenine glycosylase	SOD_c00240	D-3-methyladenine glycosylase 1	M495_00160	D-3-methyladenine glycosylase	Z042_12170	D-3-methyladenine glycosylase
924	L085_04720	hypothetical protein 00560	SMWW4_v1c00560	hypothetical protein SMWW4_v1c00560	SMDB11_4176	lipase/esterase	D781_0022	autotransporter protein or domain, integral membrane beta-barrel involved in protein secretion	Spro_0065	outer membrane autotransporter	SerAS13_0025	outer membrane autotransporter barrel domain-containing protein	M621_00115	lipase	SOD_c00250	lipase 1	M495_00165	lipase	Z042_12175	lipase
925	L085_04725	glycine tRNA synthetase, alpha subunit	SMWW4_v1c00570	glycine tR synthetase, alpha subunit	SMDB11_4177	glycine tR synthetase, alpha subunit	D781_0024	glycyl-tR synthetase alpha chain	Spro_0069	glycyl-tR synthetase subunit alpha	SerAS13_0027	glycyl-tR synthetase subunit alpha	M621_00135	glycyl-tR synthetase	SOD_c00280	glycine--tR ligase alpha subunit GlyQ	M495_00175	glycyl-tR synthetase	Z042_12180	glycyl-tR synthetase
926	L085_04730	glycine tRNA synthetase, beta subunit	SMWW4_v1c00580	glycine tR synthetase, beta subunit	SMDB11_4178	glycine tR synthetase, beta subunit	D781_0025	glycyl-tR synthetase beta chain	Spro_0070	glycyl-tR synthetase subunit beta	SerAS13_0028	glycyl-tR synthetase subunit beta	M621_00140	glycyl-tR synthetase	SOD_c00290	glycine--tR ligase beta subunit GlyS	M495_00180	glycyl-tR synthetase	Z042_12185	glycyl-tR synthetase
927	L085_04735	hypothetical protein	SMWW4_v1c00590	hypothetical protein SMWW4_v1c00590	SMDB11_4179	hypothetical protein	D781_0026	Protein of unknown function (DUF3053)	Spro_0071	hypothetical protein Spro_0071	SerAS13_0030	hypothetical protein	M621_00150	hypothetical protein M621_00150	SOD_c00310	YiaF	M495_00190	hypothetical protein M495_00190	Z042_12190	hypothetical protein
928	L085_04740	PTS mannitol transporter subunit IIABC	SMWW4_v1c00600	PTS system, mannitol-specific IIC subunit	SMDB11_4180	fused mannitol-specific PTS enzymes:IIAcomponents /IIB components/IIC components	D781_0027	PTS system D-mannitol-specific IIA component, Fru family	Spro_0072	PTS system mannitol-specific transporter subunit IIC	SerAS13_0031	PTS system mannitol-specific transporter subunit IIC	M621_00155	PTS mannitol transporter subunit IIABC	SOD_c00320	pTS system mannitol-specific EIICBA componentMtlA	M495_00195	PTS mannitol transporter subunit IIABC
929	L085_04745	mannitol-1-phosphate 5-dehydrogenase	SMWW4_v1c00610	mannitol-1-phosphate dehydrogese, D-dependent	SMDB11_4181	mannitol-1-phosphate dehydrogese,D(P)-binding	D781_0028	mannitol-1-phosphate/altrote dehydrogese	Spro_0073	mannitol-1-phosphate 5-dehydrogese	SerAS13_0032	Mannitol-1-phosphate 5-dehydrogese	M621_00160	mannitol-1-phosphate 5-dehydrogese	SOD_c00330	mannitol-1-phosphate 5-dehydrogese MtlD	M495_00200	mannitol-1-phosphate 5-dehydrogese	Z042_12200	mannitol-1-phosphate 5-dehydrogese
930	L085_04750	mannitol operon repressor	SMWW4_v1c00620	mannitol operon repressor	SMDB11_4182	D-binding repressor	D781_0029	transcriptiol regulator	Spro_0074	mannitol repressor protein	SerAS13_0033	mannitol repressor, MtlR	M621_00165	mannitol repressor protein	SOD_c00340	mannitol operon repressor	M495_00205	mannitol repressor protein	Z042_12205	mannitol repressor protein
931	L085_04755	lysine exporter protein LysE/YggA	SMWW4_v1c00630	lysine exporter protein LysE/YggA	SMDB11_4183	LysE-type translocator			Spro_0075	lysine exporter protein LysE/YggA	SerAS13_0034	lysine exporter protein LysE/YggA	M621_00170	membrane protein	SOD_c00350	hypothetical protein SOD_c00350	M495_00210	membrane protein	Z042_12210	membrane protein
932	L085_04760	transcriptional regulator	SMWW4_v1c00640	GntR family transcriptiol regulator	SMDB11_4184	GntR-family transcriptiol regulator			Spro_0076	transcriptiol regulator	SerAS13_0035	DeoR family transcriptiol regulator	M621_00175	GntR family transcriptiol regulator	SOD_c00360	putative HTH-type transcriptiol regulator YjiR	M495_00215	GntR family transcriptiol regulator	Z042_12215	GntR family transcriptiol regulator
933	L085_04765	hypothetical protein	SMWW4_v1c00650	hypothetical protein SMWW4_v1c00650	SMDB11_4185	hypothetical protein	D781_0030	Protein of unknown function (DUF2810)	Spro_0077	hypothetical protein Spro_0077	SerAS13_0036	hypothetical protein	M621_00180	hypothetical protein M621_00180	SOD_c00370	YibL	M495_00220	hypothetical protein M495_00220	Z042_12220	hypothetical protein
934	L085_04770	methyltransferase type 11	SMWW4_v1c00660	methyltransferase type 11	SMDB11_4186	hypothetical protein			Spro_0078	type 11 methyltransferase	SerAS13_0037	type 11 methyltransferase	M621_00185	methyltransferase type 11	SOD_c00380	putative methyltransferase	M495_00225	methyltransferase type 11
935	L085_04775	6-N-hydroxylaminopurine resistance protein	SMWW4_v1c00670	6-N-hydroxylaminopurine resistance protein	SMDB11_4187	putative sulfur-carrier/transfer protein	D781_0031	hypothetical protein D781_0031	Spro_0079	hypothetical protein Spro_0079	SerAS13_0038	MOSC domain-containing protein	M621_00190	6-N-hydroxylaminopurine resistance protein	SOD_c00390	protein YiiM	M495_00230	6-N-hydroxylaminopurine resistance protein	Z042_12225	6-N-hydroxylaminopurine resistance protein
936	L085_04780	hypothetical protein 00680	SMWW4_v1c00680	hypothetical protein SMWW4_v1c00680
937	L085_04785	methyl-accepting chemotaxis sensory transducer	SMWW4_v1c00690	methyl-accepting chemotaxis sensory transducer	SMDB11_4188	methyl-accepting chemotaxis protein			Spro_0080	methyl-accepting chemotaxis sensory transducer	SerAS13_0039	methyl-accepting chemotaxis sensory transducer	M621_00195	chemotaxis protein	SOD_c00400	methyl-accepting chemotaxis serine transducer	M495_00235	chemotaxis protein
938	L085_04790	superoxide dismutase	SMWW4_v1c00700	superoxide dismutase, Mn	SMDB11_4189	superoxide dismutase, Mn	D781_0033	superoxide dismutase	Spro_0081	superoxide dismutase	SerAS13_0040	manganese/iron superoxide dismutase	M621_00200	superoxide dismutase	SOD_c00410	superoxide dismutase SodA	M495_00240	superoxide dismutase	Z042_12235	superoxide dismutase
939	L085_04795	formate dehydrogenase-N, alpha subunit	SMWW4_v1c00710	formate dehydrogese-N, alpha subunit			D781_0034	aerobic dehydrogese, typically selenocysteine-containing	Spro_0083	molybdopterin oxidoreductase Fe4S4 region					SOD_c00430	formate dehydrogese-O major subunit FdoG	M495_00250	sulfate ABC transporter substrate-binding protein	Z042_12250	sulfate ABC transporter substrate-binding protein
940	L085_04800	formate dehydrogenase subunit alpha	SMWW4_v1c00720	formate dehydrogese subunit alpha			D781_0036	formate dehydrogese, alpha subunit	Spro_0084	formate dehydrogese subunit alpha	SerAS13_0042	formate dehydrogese subunit alpha			SOD_c00440	formate dehydrogese-O major subunit FdoG	M495_00255	formate dehydrogese subunit alpha	Z042_12255	formate dehydrogese subunit alpha
941	L085_04805	formate dehydrogenase-O, Fe-S subunit	SMWW4_v1c00730	formate dehydrogese-O, Fe-S subunit	SMDB11_4192	formate dehydrogese-O, Fe-S subunit FdoH			Spro_0085	formate dehydrogese subunit beta	SerAS13_0043	formate dehydrogese subunit beta	M621_00215	formate dehydrogese-N subunit beta	SOD_c00450	formate dehydrogese-O iron-sulfur subunit FdoH	M495_00260	formate dehydrogese-N subunit beta	Z042_12260	formate dehydrogese-N subunit beta
942	L085_04810	formate dehydrogenase-O, cytochrome b556 subunit	SMWW4_v1c00740	formate dehydrogese-O, cytochrome b556 subunit	SMDB11_4193	formate dehydrogese-O subunit gamma	D781_0038	formate dehydrogese, gamma subunit	Spro_0086	formate dehydrogese-O subunit gamma	SerAS13_0044	formate dehydrogese subunit gamma	M621_00220	formate dehydrogese-N subunit gamma	SOD_c00460	formate dehydrogese, cytochrome b556(fdo) subunit	M495_00265	formate dehydrogese-N subunit gamma	Z042_24965	formate dehydrogese-N subunit gamma
943	L085_04815	formate dehydrogenase formation protein	SMWW4_v1c00750	formate dehydrogese formation protein	SMDB11_4194	formate dehydrogese accessory protein FdhE	D781_0039	Tat proofreading chaperone FdhE	Spro_0087	formate dehydrogese accessory protein FdhE	SerAS13_0045	protein fdhE	M621_00225	formate dehydrogese accessory protein FdhE	SOD_c00470	protein FdhE	M495_00270	formate dehydrogese accessory protein FdhE	Z042_12270	formate dehydrogese accessory protein FdhE
944	L085_04820	hypothetical protein 00760	SMWW4_v1c00760	hypothetical protein SMWW4_v1c00760	SMDB11_4195	putative lipoprotein	D781_0040	hypothetical protein D781_0040	Spro_0088	hypothetical protein Spro_0088	SerAS13_0046	hypothetical protein	M621_00230	hypothetical protein M621_00230	SOD_c00480	hypothetical protein SOD_c00480	M495_00275	hypothetical protein M495_00275	Z042_12275	hypothetical protein
945	L085_04825	putative glutathione S-transferase	SMWW4_v1c00770	putative glutathione S-transferase	SMDB11_4196	glutathione S-transferase	D781_0041	glutathione S-transferase	Spro_0089	putative glutathione S-transferase	SerAS13_0047	glutathione S-transferase	M621_00235	glutathione S-transferase	SOD_c00490	putative GST-like protein YibF	M495_00280	glutathione S-transferase
946	L085_04830	selenocysteine synthase	SMWW4_v1c00780	selenocysteine synthase	SMDB11_4197	selenocysteine synthase	D781_0042	seryl-tR(Sec) selenium transferase	Spro_0090	selenocysteine synthase	SerAS13_0048	L-seryl-tR(Sec) selenium transferase	M621_00240	selenocysteine synthase	SOD_c00500	L-seryl-tR(Sec) selenium transferase SelA	M495_00285	selenocysteine synthase	Z042_12280	selenocysteine synthase
947	L085_04835	selenocysteinyl-tRNA-specific translation factor	SMWW4_v1c00790	selenocysteinyl-tR-specific translation factor	SMDB11_4198	selenocysteinyl-tR-specific translationfactor			Spro_0091	selenocysteinyl-tR-specific translation factor
948	L085_04840	LysR family transcriptional regulator	SMWW4_v1c00800	LysR family transcriptiol regulator	SMDB11_4199	LysR-family transcriptiol regulator
949	L085_04845	amino acid transporter LysE	SMWW4_v1c00810	amino acid transporter LysE	SMDB11_4200	LysE-type translocator
950	L085_04850	multidrug efflux system translocase MdfA	SMWW4_v1c00820	multidrug efflux system protein	SMDB11_4201	multidrug translocase			Spro_0092	major facilitator transporter	SerAS13_0052	major facilitator superfamily protein	M621_00255	multidrug transporter	SOD_c00520	multidrug transporter MdfA	M495_00295	multidrug transporter	Z042_12295	multidrug transporter
951	L085_04855	O-acetyltransferase	SMWW4_v1c00830	O-acetyltransferase for enterobacterial common antigen (ECA)	SMDB11_4202	putative membrane-associated acyltransferase			Spro_0093	hypothetical protein Spro_0093	SerAS13_0053	hypothetical protein	M621_00265	O-acetyltransferase	SOD_c00530	inner membrane protein YiaH	M495_00300	O-acetyltransferase
952	L085_04860	AraC family transcriptional regulator	SMWW4_v1c00840	AraC family transcriptiol regulator	SMDB11_4203	AraC-family transcriptiol regulator			Spro_0094	AraC family transcriptiol regulator	SerAS13_0054	AraC family transcriptiol regulator	M621_00270	AraC family transcriptiol regulator	SOD_c00540	transcriptiol regulatory protein	M495_00305	AraC family transcriptiol regulator	Z042_12300	AraC family transcriptiol regulator
953	L085_04865	isochorismatase hydrolase	SMWW4_v1c00850	isochorismatase hydrolase	SMDB11_4204	putative isochorismatase			Spro_0095	isochorismatase hydrolase	SerAS13_0055	isochorismatase hydrolase	M621_00275	hydrolase	SOD_c00550	isochorismatase hydrolase	M495_00310	hydrolase	Z042_12305	hydrolase
954	L085_04870	putative deaminase	SMWW4_v1c00860	putative deamise	SMDB11_4205	putative aminohydrolase	D781_0049	cytosine deamise-like metal-dependent hydrolase	Spro_0096	putative deamise	SerAS13_0056	amidohydrolase	M621_00280	deamise	SOD_c00560	YahJ	M495_00315	deamise	Z042_16005	deamise
955	L085_04875	DNA polymerase subunit beta	SMWW4_v1c00870	D polymerase subunit beta	SMDB11_4207	hypothetical protein			Spro_0103	D polymerase subunit beta							M495_00345	D polymerase subunit beta
956	L085_04880	DNA-binding protein
957	L085_04885	LysR family transcriptional regulator			SMDB11_4209	LysR-family transcriptiol regulator	D781_0062	transcriptiol regulator	Spro_0105	LysR family transcriptiol regulator	SerAS13_0063	LysR family transcriptiol regulator	M621_00315	LysR family transcriptiol regulator	SOD_c00630	putative HTH-type transcriptiol regulator LrhA	M495_00355	LysR family transcriptiol regulator
958	L085_04890	major facilitator transporter	SMWW4_v1c00900	putative cyate transporter	SMDB11_4210	predicted cyate transporter			Spro_0106	putative cyate transporter	SerAS13_0064	major facilitator superfamily protein	M621_00320	major facilitator transporter	SOD_c00640	cyate transport protein CynX	M495_00360	major facilitator transporter
959	L085_04895	glycerophosphoryl diester phosphodiesterase	SMWW4_v1c00910	glycerophosphoryl diester phosphodiesterase	SMDB11_4211	putative exported protein	D781_0064	hypothetical protein D781_0064	Spro_0107	hypothetical protein Spro_0107	SerAS13_0065	hypothetical protein	M621_00325	glycerophosphoryl diester phosphodiesterase	SOD_c00650	glycerophosphoryl diester phosphodiesterase	M495_00365	glycerophosphoryl diester phosphodiesterase	Z042_02785	glycerophosphoryl diester phosphodiesterase
960	L085_04900	integrase	SMWW4_v1c00920	phage integrase					Spro_0108	integrase family protein									Z042_12330	integrase
961	L085_04905	hypothetical protein YPTB3883
962	L085_04910	type I restriction-modification system, M subunit
963	L085_04915	type I restriction modification DNA specificity domain protein
964	L085_04920	hypothetical protein YPTB3880
965	L085_04925	type I site-specific deoxyribonuclease, HsdR family
966	L085_04930	metal-dependent hydrolase
967	L085_04935	Rha family transcriptional regulator													SOD_c10120	transcriptiol regulatory protein			Z042_12365	regulatory protein
968	L085_04940	hypothetical protein
969	L085_04945	ATP/GTP-binding protein
970	L085_04950	hypothetical protein YPTB3870
971	L085_04955	hypothetical protein
972	L085_04970	hypothetical protein					D781_3447	Protein of unknown function (DUF1219)					M621_19660	hypothetical protein M621_19660					Z042_05475	hypothetical protein
973	L085_04975	hypothetical protein YPTB3865							Spro_1768	hypothetical protein Spro_1768
974	L085_04980	Colicin E1 (microcin) immunity protein			SMDB11_4561	colicin immunity-like protein
975	L085_04985	putative transcriptional regulator	SMWW4_v1c01230	LysR family transcriptiol regulator	SMDB11_4220	LysR-family transcriptiol regulator
976	L085_04990	transmembrane transport protein	SMWW4_v1c01240	major facilitator superfamily transporter	SMDB11_4221	putative transmembrane transport protein
977	L085_04995	putative secretion protein	SMWW4_v1c01250	hypothetical protein SMWW4_v1c01250	SMDB11_4222	putative secretion protein
978	L085_05000	hypothetical protein	SMWW4_v1c01260	hypothetical protein SMWW4_v1c01260	SMDB11_4223	outer membrane protein
979	L085_05005	putative ABC transporter ATP-binding protein	SMWW4_v1c01270	putative ABC transporter ATP-binding protein	SMDB11_4224	putative siderophore-interacting protein
980	L085_05010	UspA domain-containing protein
981	L085_05015	UspA domain-containing protein
982	L085_05020	hypothetical protein	SMWW4_v1c01290	hypothetical protein SMWW4_v1c01290	SMDB11_4226	putative membrane protein
983	L085_05025	hypothetical protein
984	L085_05030	hypothetical protein 01310	SMWW4_v1c01310	hypothetical protein SMWW4_v1c01310	SMDB11_4228	DH:flavin oxidoreductase/DH oxidase familyprotein
985	L085_05035	putative transporter	SMWW4_v1c01320	putative transporter	SMDB11_4229	major facilitator superfamily protein	D781_3900	arabinose efflux permease family protein
986	L085_05040	NAD-dependent epimerase/dehydratase	SMWW4_v1c01330	D-dependent epimerase/dehydratase	SMDB11_4230	hypothetical protein	D781_0092	D dependent epimerase/dehydratase family protein	Spro_0125	D-dependent epimerase/dehydratase	SerAS13_0084	D-dependent epimerase/dehydratase	M621_00395	epimerase	SOD_c00800	D-dependent epimerase/dehydratase	M495_00425	epimerase	Z042_12665	epimerase
987	L085_05045	PTS system beta-glucoside-specific transporter subunits IIABC	SMWW4_v1c01340	beta-glucoside-specific PTS system IIABC component	SMDB11_4233	beta-glucoside-specific PTS system, EIIABC components					SerAS13_0087	PTS system beta-glucoside-specific transporter subunit IIABC	M621_00410	PTS beta-glucoside transporter subunit IIABC	SOD_c00830	pTS system beta-glucoside-specific EIIBCA componentArbF	M495_00440	PTS beta-glucoside transporter subunit IIABC
988	L085_05050	6-phospho-beta-glucosidase	SMWW4_v1c01350	cryptic phospho-beta-glucosidase B	SMDB11_4234	cryptic phospho-beta-glucosidase B	D781_0514	beta-glucosidase/6-phospho-beta-glucosidase/beta-galactosidase			SerAS13_0088	6-phospho-beta-glucosidase	M621_00415	6-phospho-beta-glucosidase	SOD_c00840	6-phospho-beta-glucosidase ArbB	M495_00445	6-phospho-beta-glucosidase	Z042_12655	6-phospho-beta-glucosidase
989	L085_05055	carbohydrate-selective porin OprB	SMWW4_v1c01360	carbohydrate-selective porin OprB	SMDB11_4235	putative carbohydrate-selective porin					SerAS13_0089	carbohydrate-selective porin OprB	M621_00420	porin	SOD_c00850	porin B	M495_00450	porin
990	L085_05060	metal dependent phosphohydrolase	SMWW4_v1c01370	metal dependent phosphohydrolase	SMDB11_4236	hypothetical protein	D781_0093	hypothetical protein D781_0093	Spro_0128	metal dependent phosphohydrolase	SerAS13_0090	metal dependent phosphohydrolase	M621_00425	GTP pyrophosphokise	SOD_c00860	putative 19.2 kDa protein in cobO 3'region	M495_00455	GTP pyrophosphokise
991	L085_05065	MarR family transcriptional regulator	SMWW4_v1c01380	MarR family transcriptiol regulator	SMDB11_4237	MarR-family transcriptiol regulator	D781_0094	transcriptiol regulator	Spro_0129	MarR family transcriptiol regulator	SerAS13_0091	MarR family transcriptiol regulator	M621_00430	MarR family transcriptiol regulator	SOD_c00870	organic hydroperoxide resistance transcriptiol regulator	M495_00460	MarR family transcriptiol regulator
992	L085_05070	OsmC family protein	SMWW4_v1c01390	organic hydroperoxide resistance protein	SMDB11_4238	OsmC-like protein	D781_0095	peroxiredoxin, Ohr subfamily	Spro_0130	OsmC family protein	SerAS13_0092	Ohr subfamily peroxiredoxin	M621_00435	Organic hydroperoxide resistance protein	SOD_c00880	hypothetical protein SOD_c00880	M495_00465	Organic hydroperoxide resistance protein
993	L085_05075	KDO phosphoethanolamine transferase, Ca(2+)-inducible	SMWW4_v1c01400	KDO phosphoethanolamine transferase, Ca(2+)-inducible	SMDB11_4239	phosphoethanolamine transferase	D781_0097	putative membrane-associated, metal-dependent hydrolase	Spro_0131	phosphoethanolamine transferase	SerAS13_0093	sulfatase	M621_00445	phosphoethanolamine transferase	SOD_c00890	phosphoethanolamine transferase EptB	M495_00470	phosphoethanolamine transferase
994	L085_05080	DNA-binding response regulator in two-component regulatory system wtih UhpB	SMWW4_v1c01410	D-binding response regulator in two-component regulatory system wtih UhpB	SMDB11_4240	two-component system response regulator	D781_0098	response regulator containing a CheY-like receiver domain and an HTH D-binding domain	Spro_0132	two component LuxR family transcriptiol regulator	SerAS13_0094	LuxR family two component transcriptiol regulator	M621_00450	transcriptiol regulator	SOD_c00900	transcriptiol regulatory protein UhpA	M495_00475	transcriptiol regulator
995	L085_05085	sensory histidine kinase in two-component regulatory sytem with UhpA	SMWW4_v1c01420	sensory histidine kise in two-component regulatory sytem with UhpA	SMDB11_4241	two-component system sensor kise	D781_0099	sigl transduction histidine kise, glucose-6-phosphate specific	Spro_0133	sensory histidine kise UhpB	SerAS13_0095	integral membrane sensor sigl transduction histidine kise	M621_00455	sensory histidine kise	SOD_c00910	sensor protein UhpB	M495_00480	sensory histidine kise
996	L085_05105	chitinase	SMWW4_v1c01470	chitinase A	SMDB11_4243	endo-chitinase			Spro_0137	chitinase	SerAS13_0098	chitinase	M621_00470	chitinase	SOD_c00940	chitinase A	M495_00505	chitinase	Z042_15830	chitinase
997	L085_05115	dipeptide/heme transporter	SMWW4_v1c01490	dipeptide/heme transporter	SMDB11_4245	dipeptide transporter	D781_0108	ABC-type dipeptide/oligopeptide/nickel transport system, permease component	Spro_0139	dipeptide transporter permease DppB	SerAS13_0100	ABC transporter	M621_00480	peptide ABC transporter permease	SOD_c00960	dipeptide transport system permease protein DppB	M495_00515	peptide ABC transporter permease	Z042_12690	peptide ABC transporter permease
998	L085_05120	dipeptide/heme transporter	SMWW4_v1c01500	dipeptide/heme transporter	SMDB11_4246	dipeptide transporter	D781_0109	ABC-type dipeptide/oligopeptide/nickel transport system, permease component	Spro_0140	dipeptide transporter	SerAS13_0101	ABC transporter	M621_00485	peptide ABC transporter	SOD_c00970	dipeptide transport system permease protein DppC	M495_00520	peptide ABC transporter	Z042_12695	peptide ABC transporter
999	L085_05125	dipeptide/heme transporter	SMWW4_v1c01510	dipeptide/heme transporter	SMDB11_4247	dipeptide ABC transporter, ATP-binding protein	D781_0110	oligopeptide/dipeptide ABC transporter, ATP-binding protein	Spro_0141	dipeptide transporter ATP-binding subunit	SerAS13_0102	oligopeptide/dipeptide ABC transporter ATPase			SOD_c00980	dipeptide transport ATP-binding protein DppD	M495_00525	peptide ABC transporter ATP-binding protein	Z042_12700	peptide ABC transporter ATP-binding protein
1000	L085_05130	dipeptide transporter	SMWW4_v1c01520	dipeptide transporter	SMDB11_4248	dipeptide ABC transporter, ATP-binding protein	D781_0111	oligopeptide/dipeptide ABC transporter, ATP-binding protein	Spro_0142	dipeptide transporter ATP-binding subunit	SerAS13_0103	oligopeptide/dipeptide ABC transporter ATPase			SOD_c00990	dipeptide transport ATP-binding protein DppF	M495_00530	peptide ABC transporter ATP-binding protein	Z042_12705	peptide ABC transporter ATP-binding protein
1001	L085_05135	membrane protein	SMWW4_v1c01530	putative endoglucase, DUF3260 family	SMDB11_4249	predicted inner membrane protein
1002	L085_05140	cellulose biosynthesis protein BcsF	SMWW4_v1c01540	cellulose biosynthesis protein BcsF					Spro_0144	hypothetical protein Spro_0144	SerAS13_0105	celllulose biosynthesis operon protein BcsF/YhjT	M621_00500	celllulose biosynthesis operon protein BcsF/YhjT	SOD_c01010	cellulose biosynthesis protein BcsF	M495_00540	celllulose biosynthesis operon protein BcsF/YhjT	Z042_12715	celllulose biosynthesis operon protein BcsF/YhjT
1003	L085_05145	cellulose production protein	SMWW4_v1c01550	cellulose production protein	SMDB11_4250	hypothetical protein			Spro_0145	hypothetical protein Spro_0145	SerAS13_0106	cellulose biosynthesis protein BcsE	M621_00505	cellulose biosynthesis protein BcsE	SOD_c01020	cellulose biosynthesis protein BcsE	M495_00545	cellulose biosynthesis protein BcsE
1004	L085_05150	hypothetical protein 01560	SMWW4_v1c01560	hypothetical protein SMWW4_v1c01560	SMDB11_4251	hypothetical protein	D781_0115	Protein of unknown function (DUF2629)	Spro_0146	hypothetical protein Spro_0146	SerAS13_0107	hypothetical protein	M621_00510	hypothetical protein M621_00510			M495_00550	hypothetical protein M495_00550	Z042_12725	hypothetical protein
1005	L085_05155	cell division protein	SMWW4_v1c01570	cellulose synthase operon protein YhjQ	SMDB11_4252	putative subunit of cellulose synthase													Z042_12730	cell division protein
1006	L085_05160	cellulose synthase, catalytic subunit	SMWW4_v1c01580	cellulose synthase, catalytic subunit	SMDB11_4253	cellulose synthase catalytic subunit	D781_0117	cellulose synthase catalytic subunit (UDP-forming)	Spro_0148	cellulose synthase catalytic subunit	SerAS13_0109	cellulose synthase catalytic subunit	M621_00520	cellulose synthase catalytic subunit	SOD_c01040	cellulose synthase catalytic subunit BcsA	M495_00560	cellulose synthase catalytic subunit	Z042_12735	cellulose synthase catalytic subunit
1007	L085_05165	regulator of cellulose synthase	SMWW4_v1c01590	regulator of cellulose synthase	SMDB11_4254	cellulose synthase regulator protein	D781_0118	Bacterial cellulose synthase subunit	Spro_0149	cellulose synthase regulator protein	SerAS13_0110	Cellulose synthase BcsB	M621_00525	cyclic di-GMP regulator CdgR	SOD_c01050	cyclic di-GMp-binding protein BcsB	M495_00565	cyclic di-GMP regulator CdgR	Z042_12740	cyclic di-GMP regulator CdgR
1008	L085_05170	endonuclease III	SMWW4_v1c01600	endo-1,4-D-glucase	SMDB11_4255	endo-1,4-D-glucase	D781_0119	endoglucase Y	Spro_0150	endo-1,4-D-glucase	SerAS13_0111	cellulase	M621_00530	endonuclease III	SOD_c01060	endoglucase BcsZ	M495_00570	endonuclease III
1009	L085_05175	cellulose synthase subunit	SMWW4_v1c01610	cellulose synthase subunit	SMDB11_4256	cellulose synthase subunit BcsC	D781_0120	thioredoxin domain-containing protein			SerAS13_0112	cellulose synthase operon C domain-containing protein	M621_00535	cellulose synthase subunit BcsC	SOD_c01070	cellulose synthase operon protein C			Z042_12750	cellulose synthase subunit BcsC
1010	L085_05180	putative diguanylate cyclase	SMWW4_v1c01620	putative diguanylate cyclase	SMDB11_4257	putative sigl transduction protein	D781_0121	diguanylate cyclase (GGDEF) domain-containing protein	Spro_0152	putative phosphodiesterase	SerAS13_0113	diguanylate cyclase/phosphodiesterase with extracellular sensor	M621_00540	biofilm formation regulator HmsP	SOD_c01080	protein YhjK	M495_00580	biofilm formation regulator HmsP	Z042_12755	biofilm formation regulator HmsP
1011	L085_05185	C4-dicarboxylic acid, orotate and citrate transporter	SMWW4_v1c01630	C4-dicarboxylic acid, orotate and citrate transporter	SMDB11_4258	aerobic C4-dicarboxylate transport protein	D781_0123	+/H+ dicarboxylate symporter	Spro_0153	C4-dicarboxylate transporter DctA	SerAS13_0114	C4-dicarboxylate transport protein	M621_00545	C4-dicarboxylate ABC transporter	SOD_c01090	C4-dicarboxylate transport protein DctA	M495_00585	C4-dicarboxylate ABC transporter	Z042_12760	C4-dicarboxylate ABC transporter
1012	L085_05190	hypothetical protein	SMWW4_v1c01640	putative zinc-dependent peptidase	SMDB11_4259	putative exported zinc-protease	D781_0124	putative Zn-dependent peptidase	Spro_0154	peptidase M16 domain-containing protein	SerAS13_0115	peptidase M16 domain-containing protein	M621_00550	hypothetical protein M621_00550	SOD_c01100	protein YhjJ	M495_00590	hypothetical protein M495_00590
1013	L085_05195	peptidyl-prolyl cis-trans isomerase C	SMWW4_v1c01650	peptidyl-prolyl cis-trans isomerase C	SMDB11_4259A	peptidyl-prolyl cis-trans isomerase C	D781_0125	parvulin-like peptidyl-prolyl isomerase	Spro_0155	PpiC-type peptidyl-prolyl cis-trans isomerase	SerAS13_0116	PpiC-type peptidyl-prolyl cis-trans isomerase	M621_00555	peptidyl-prolyl cis-trans isomerase	SOD_c01110	peptidyl-prolyl cis-trans isomerase C	M495_00595	peptidyl-prolyl cis-trans isomerase	Z042_12770	peptidyl-prolyl cis-trans isomerase
1014	L085_05200	DNA helicase and single-stranded DNA-dependent ATPase	SMWW4_v1c01660	D helicase and single-stranded D-dependent ATPase	SMDB11_4260	ATP-dependent D helicase	D781_0126	ATP-dependent D helicase Rep	Spro_0156	ATP-dependent D helicase Rep	SerAS13_0117	ATP-dependent D helicase Rep	M621_00560	ATP-dependent D helicase Rep	SOD_c01120	ATP-dependent D helicase rep	M495_00600	ATP-dependent D helicase Rep	Z042_12775	ATP-dependent D helicase Rep
1015	L085_05205	guanosine pentaphosphatase/exopolyphosphatase	SMWW4_v1c01670	guanosine pentaphosphatase/exopolyphosphatase	SMDB11_4261	guanosine pentaphosphatase/exopolyphosphatase	D781_0127	exopolyphosphatase	Spro_0157	guanosine pentaphosphate phosphohydrolase	SerAS13_0118	Ppx/GppA phosphatase	M621_00565	guanosine pentaphosphate phosphohydrolase	SOD_c01130	guanosine-5'-triphosphate,3'-diphosphate pyrophosphatase	M495_00605	guanosine pentaphosphate phosphohydrolase	Z042_12780	guanosine pentaphosphate phosphohydrolase
1016	L085_05210	ATP-dependent RNA helicase	SMWW4_v1c01680	ATP-dependent R helicase	SMDB11_4262	putative ATP-dependent R helicase	D781_0128	D/R helicase, superfamily II	Spro_0158	ATP-dependent R helicase RhlB	SerAS13_0119	ATP-dependent R helicase rhlB	M621_00570	R helicase	SOD_c01140	ATP-dependent R helicase RhlB	M495_00610	R helicase	Z042_12785	R helicase
1017	L085_05215	thioredoxin 1	SMWW4_v1c01690	thioredoxin 1	SMDB11_4263	thioredoxin 1	D781_0129	thioredoxin	Spro_0159	thioredoxin	SerAS13_0120	thioredoxin	M621_00575	thioredoxin	SOD_c01150	thioredoxin-1	M495_00615	thioredoxin	Z042_12790	thioredoxin
1018	L085_05220	transcription termination factor	SMWW4_v1c01700	transcription termition factor	SMDB11_4264	transcription termition factor	D781_0130	transcription termition factor Rho	Spro_0160	transcription termition factor Rho	SerAS13_0121	transcription termition factor Rho	M621_00580	transcription termition factor Rho	SOD_c01160	transcription termition factor Rho	M495_00620	transcription termition factor Rho	Z042_12795	transcription termition factor Rho
1019	L085_05225	undecaprenyl-phosphate alpha-N-acetylglucosaminyl 1-phosphate transferase	SMWW4_v1c01710	UDP-Glcc:undecaprenylphosphate Glcc-1-phosphate transferase	SMDB11_4265	undecaprenyl-phosphatealpha-N-acetylglucosaminyl 1-phosphate transferase	D781_0131	undecaprenyl-phosphate alpha-N-acetylglucosaminyl 1-phosphatetransferase	Spro_0161	undecaprenyl-phosphate alpha-N-acetylglucosaminyl 1-phosphatetransferase	SerAS13_0122	undecaprenyl-phosphate alpha-N-acetylglucosaminyl 1-phosphatetransferase	M621_00585	UDP-phosphate alpha-N-acetylglucosaminyl 1-phosphate transferase	SOD_c01170	undecaprenyl-phosphate alpha-N-acetylglucosaminyl 1-phosphate transferase WecA	M495_00625	UDP-phosphate alpha-N-acetylglucosaminyl 1-phosphate transferase	Z042_12800	UDP-phosphate alpha-N-acetylglucosaminyl 1-phosphate transferase
1020	L085_05230	lipopolysaccharide biosynthesis protein WzzE	SMWW4_v1c01720	lipopolysaccharide biosynthesis protein WzzE	SMDB11_4266	enterobacterial common antigen polysaccharidechain length modulation protein	D781_0132	chain length determint protein	Spro_0162	lipopolysaccharide biosynthesis protein WzzE	SerAS13_0123	lipopolysaccharide biosynthesis protein	M621_00590	lipopolysaccharide biosynthesis protein WzzE	SOD_c01180	lipopolysaccharide biosynthesis protein WzzE	M495_00630	lipopolysaccharide biosynthesis protein WzzE	Z042_12805	lipopolysaccharide biosynthesis protein WzzE
1021	L085_05235	UDP-N-acetyl glucosamine-2-epimerase	SMWW4_v1c01730	UDP-N-acetyl glucosamine-2-epimerase	SMDB11_4267	UDP-N-acetyl-D-glucosamine 2-epimerase	D781_0133	UDP-N-acetylglucosamine 2-epimerase	Spro_0163	UDP-N-acetylglucosamine 2-epimerase	SerAS13_0124	UDP-N-acetylglucosamine 2-epimerase	M621_00595	UDP-N-acetylglucosamine 2-epimerase	SOD_c01190	UDp-N-acetylglucosamine 2-epimerase WecB	M495_00635	UDP-N-acetylglucosamine 2-epimerase	Z042_12810	UDP-N-acetylglucosamine 2-epimerase
1022	L085_05240	UDP-N-acetyl-D-mannosaminuronic acid dehydrogenase	SMWW4_v1c01740	UDP-N-acetyl-D-mannosaminuronic acid dehydrogese	SMDB11_4268	UDP-N-acetyl-D-mannosamine dehydrogese	D781_0134	nucleotide sugar dehydrogese	Spro_0164	UDP-N-acetyl-D-mannosamine dehydrogese	SerAS13_0125	nucleotide sugar dehydrogese	M621_00600	UDP-N-acetyl-D-mannosamine dehydrogese	SOD_c01200	UDp-N-acetyl-D-mannosamine dehydrogese WecC	M495_00640	UDP-N-acetyl-D-mannosamine dehydrogese	Z042_12815	UDP-N-acetyl-D-mannosamine dehydrogese
1023	L085_05245	dTDP-glucose 4,6-dehydratase	SMWW4_v1c05130	dTDP-D-glucose-4,6-dehydratase	SMDB11_4269	dTDP-glucose 4,6-dehydratase	D781_1496	dTDP-glucose 4,6-dehydratase	Spro_0165	dTDP-glucose 4,6-dehydratase	SerAS13_0126	dTDP-glucose 4,6-dehydratase		hypothetical protein	SOD_c01210	dTDp-glucose 4,6-dehydratase 2	M495_00645	dTDP-glucose 4,6-dehydratase	Z042_12820	dTDP-glucose 4,6-dehydratase
1024	L085_05250	glucose-1-phosphate thymidylyltransferase	SMWW4_v1c01760	glucose-1-phosphate thymidylyltransferase	SMDB11_4270	glucose-1-phosphate thymidylyltransferase 1	D781_1497	glucose-1-phosphate thymidylyltransferase, short form	Spro_0166	glucose-1-phosphate thymidylyltransferase	SerAS13_0127	glucose-1-phosphate thymidylyltransferase		hypothetical protein	SOD_c01220	glucose-1-phosphate thymidylyltransferase 2	M495_00650	glucose-1-phosphate thymidylyltransferase	Z042_12825	glucose-1-phosphate thymidylyltransferase
1025	L085_05255	hypothetical protein	SMWW4_v1c01770	TDP-fucosamine acetyltransferase	SMDB11_4271	lipopolysaccharide biosynthesis protein
1026	L085_05260	TDP-4-oxo-6-deoxy-D-glucose transaminase	SMWW4_v1c05160	TDP-4-oxo-6-deoxy-D-glucose transamise	SMDB11_4272	lipopolysaccharide biosynthesis protein 1	D781_0136	TDP-4-keto-6-deoxy-D-glucose transamise	Spro_0168	TDP-4-oxo-6-deoxy-D-glucose transamise	SerAS13_0129	TDP-4-keto-6-deoxy-D-glucose transamise	M621_00620	TDP-4-oxo-6-deoxy-D-glucose aminotransferase	SOD_c01240	lipopolysaccharide biosynthesis protein RffA	M495_00660	TDP-4-oxo-6-deoxy-D-glucose aminotransferase	Z042_12835	TDP-4-oxo-6-deoxy-D-glucose aminotransferase
1027	L085_05265	O-antigen translocase	SMWW4_v1c01790	O-antigen translocase	SMDB11_4273	O-antigen repeating unit flippase	D781_0137	membrane protein involved in the export of O-antigen and teichoic acid	Spro_0169	polysaccharide biosynthesis protein	SerAS13_0130	polysaccharide biosynthesis protein	M621_00625	translocase	SOD_c01250	protein WzxE	M495_00665	translocase	Z042_12840	translocase
1028	L085_05270	TDP-Fuc4NAc:lipidIIFuc4NAc transferase	SMWW4_v1c01800	TDP-Fuc4c:lipidIIFuc4c transferase	SMDB11_4274	4-alpha-l-fucosyltransferase	D781_0138	4-alpha-L-fucosyltransferase (Fuc4c transferase)	Spro_0170	4-alpha-L-fucosyltransferase	SerAS13_0131	4-alpha-L-fucosyltransferase	M621_00630	4-alpha-L-fucosyltransferase	SOD_c01260	4-alpha-L-fucosyltransferase WecF	M495_00670	4-alpha-L-fucosyltransferase	Z042_12845	4-alpha-L-fucosyltransferase
1029	L085_05275	putative Wzy protein involved in ECA polysaccharide chain elongation	SMWW4_v1c01810	putative Wzy protein involved in ECA polysaccharide chain elongation	SMDB11_4275	putative O-antigen polymerase	D781_0139	WzyE protein	Spro_0171	putative common antigen polymerase	SerAS13_0132	ECA polymerase	M621_00635	polymerase	SOD_c01270	putative ECA polymerase WzyE	M495_00675	polymerase	Z042_12850	polymerase
1030	L085_05280	UDP-N-acetyl-D-mannosaminuronic acid transferase	SMWW4_v1c01820	UDP-N-acetyl-D-mannosaminuronic acid transferase	SMDB11_4276	probable UDP-N-acetyl-D-mannosaminuronicacidtransferase	D781_0140	exopolysaccharide biosynthesis protein, WecB/TagA/CpsF family	Spro_0172	putative UDP-N-acetyl-D-mannosaminuronic acid transferase	SerAS13_0133	UDP-N-acetyl-D-mannosaminuronic acid transferase	M621_00640	UDP-N-acetyl-D-mannosaminuronic acid transferase	SOD_c01280	putative UDp-N-acetyl-D-mannosaminuronic acid transferase WecG	M495_00680	UDP-N-acetyl-D-mannosaminuronic acid transferase	Z042_12855	UDP-N-acetyl-D-mannosaminuronic acid transferase
1031	L085_05285	putative transporter	SMWW4_v1c01830	putative transporter	SMDB11_4277	putative amino acid permease	D781_0141	gamma-aminobutyrate permease-like transporter	Spro_0173	putative transport protein YifK	SerAS13_0134	amino acid permease	M621_00645	permease	SOD_c01290	putative transport protein YifK	M495_00685	alanine glycine permease
1032	L085_05290	putative protoheme IX synthesis protein	SMWW4_v1c01840	putative protoheme IX synthesis protein	SMDB11_4279	predicted protoheme IX synthesis protein	D781_0149	hemY protein	Spro_0175	putative protoheme IX biogenesis protein	SerAS13_0135	HemY protein	M621_00675	protoheme IX biogenesis protein	SOD_c01340	protein HemY	M495_00710	protoheme IX biogenesis protein	Z042_12880	protoheme IX biogenesis protein
1033	L085_05295	putative uroporphyrinogen III methyltransferase	SMWW4_v1c01850	putative uroporphyrinogen III methyltransferase	SMDB11_4280	predicted uroporphyrinogen III methylase	D781_0150	putative enzyme of heme biosynthesis	Spro_0176	putative uroporphyrinogen III C-methyltransferase	SerAS13_0136	Uroporphyrinogen-III C-methyltransferase	M621_00680	uroporphyrinogen III C-methyltransferase	SOD_c01350	uroporphyrinogen-III C-methyltransferase HemX	M495_00715	uroporphyrinogen III C-methyltransferase	Z042_12885	uroporphyrinogen III C-methyltransferase
1034	L085_05300	uroporphyrinogen III synthase	SMWW4_v1c01860	uroporphyrinogen III synthase	SMDB11_4281	uroporphyrinogen III synthase	D781_0151	uroporphyrinogen-III synthase	Spro_0177	uroporphyrinogen-III synthase	SerAS13_0137	uroporphyrinogen III synthase HEM4	M621_00685	uroporphyrinogen-III synthase	SOD_c01360	uroporphyrinogen-III synthase HemD	M495_00720	uroporphyrinogen-III synthase	Z042_12890	uroporphyrinogen-III synthase
1035	L085_05305	hydroxymethylbilane synthase	SMWW4_v1c01870	hydroxymethylbilane synthase	SMDB11_4282	porphobilinogen deamise	D781_0152	hydroxymethylbilane synthase	Spro_0178	porphobilinogen deamise	SerAS13_0138	porphobilinogen deamise	M621_00690	porphobilinogen deamise	SOD_c01370	porphobilinogen deamise HemC	M495_00725	porphobilinogen deamise	Z042_12895	porphobilinogen deamise
1036	L085_05310	adenylate cyclase	SMWW4_v1c01880	adenylate cyclase	SMDB11_4283	adenylate cyclase	D781_0153	adenylate cyclase	Spro_0179	adenylate cyclase	SerAS13_0139	adenylate cyclase	M621_00695	adenylate cyclase	SOD_c01380	adenylate cyclase Cya	M495_00730	adenylate cyclase	Z042_12900	adenylate cyclase
1037	L085_05315	iron-dependent inhibitor of iron-sulfur cluster formation	SMWW4_v1c01890	iron-dependent inhibitor of iron-sulfur cluster formation	SMDB11_4284	frataxin, iron-binding and oxidizing protein	D781_0154	iron donor protein CyaY	Spro_0180	frataxin-like protein	SerAS13_0140	Protein cyaY	M621_00700	frataxin	SOD_c01390	protein CyaY	M495_00735	frataxin	Z042_12915	frataxin
1038	L085_05320	hypothetical protein
1039	L085_05325	lipoprotein	SMWW4_v1c01900	lipoprotein	SMDB11_4285	putative lipoprotein	D781_0155	putative small periplasmic lipoprotein	Spro_0181	lipoprotein	SerAS13_0141	lipoprotein					M495_00740	hypothetical protein M495_00740
1040	L085_05330	diaminopimelate epimerase	SMWW4_v1c01910	diaminopimelate epimerase	SMDB11_4286	diaminopimelate epimerase	D781_0156	diaminopimelate epimerase	Spro_0182	diaminopimelate epimerase	SerAS13_0142	diaminopimelate epimerase	M621_00710	diaminopimelate epimerase	SOD_c01410	diaminopimelate epimerase DapF	M495_00745	diaminopimelate epimerase	Z042_12925	diaminopimelate epimerase
1041	L085_05335	hypothetical protein, DUF484 family	SMWW4_v1c01920	hypothetical protein, DUF484 family	SMDB11_4287	hypothetical protein	D781_0157	hypothetical protein D781_0157	Spro_0183	hypothetical protein Spro_0183	SerAS13_0143	hypothetical protein	M621_00715	hypothetical protein M621_00715	SOD_c01420	YigA	M495_00750	hypothetical protein M495_00750	Z042_12930	hypothetical protein
1042	L085_05340	tyrosine recombinase XerC	SMWW4_v1c01930	site-specific tyrosine recombise	SMDB11_4288	tyrosine recombise	D781_0158	tyrosine recombise XerC	Spro_0184	site-specific tyrosine recombise XerC	SerAS13_0144	tyrosine recombise XerC	M621_00720	tyrosine recombise XerC	SOD_c01430	tyrosine recombise XerC	M495_00755	tyrosine recombise XerC	Z042_12935	tyrosine recombise XerC
1043	L085_05345	FMN phosphatase	SMWW4_v1c01940	FMN phosphatase	SMDB11_4289	putative hydrolase	D781_0159	haloacid dehalogese superfamily enzyme, subfamily IA	Spro_0185	flavin mononucleotide phosphatase	SerAS13_0145	HAD-superfamily hydrolase	M621_00725	flavin mononucleotide phosphatase	SOD_c01440	flavin mononucleotide phosphatase YigB	M495_00760	flavin mononucleotide phosphatase	Z042_12940	flavin mononucleotide phosphatase
1044	L085_05350	DNA-dependent ATPase I and helicase II	SMWW4_v1c01950	D-dependent ATPase I and helicase II	SMDB11_4290	D-dependent ATPase I and helicase II	D781_0160	ATP-dependent D helicase UvrD	Spro_0186	D-dependent helicase II	SerAS13_0146	D helicase II	M621_00730	D-dependent helicase	SOD_c01450	D helicase II	M495_00765	D-dependent helicase	Z042_12945	D-dependent helicase
1045	L085_05355	hypothetical protein 01960	SMWW4_v1c01960	hypothetical protein SMWW4_v1c01960	SMDB11_4291	hypothetical protein	D781_0161	hypothetical protein D781_0161	Spro_0187	hypothetical protein Spro_0187	SerAS13_0147	hypothetical protein	M621_00735	protein WbuC	SOD_c01460	protein WbuC	M495_00770	protein WbuC	Z042_12950	protein WbuC
1046	L085_05360	magnesium/nickel/cobalt transporter	SMWW4_v1c01970	magnesium/nickel/cobalt transporter	SMDB11_4292	magnesium/nickel/cobalt transporter	D781_0162	magnesium Mg(2+) and cobalt Co(2+) transport protein CorA	Spro_0188	magnesium/nickel/cobalt transporter CorA	SerAS13_0148	magnesium and cobalt transport protein CorA	M621_00745	magnesium/nickel/cobalt transporter CorA	SOD_c01470	magnesium transport protein CorA	M495_00775	magnesium/nickel/cobalt transporter CorA	Z042_12975	magnesium/nickel/cobalt transporter CorA
1047	L085_05365	putative chloramphenical resistance permease	SMWW4_v1c01980	putative chloramphenical resistance permease	SMDB11_4293	predicted chloramphenical resistance permease	D781_0164	rarD protein	Spro_0190	transporter DMT superfamily protein	SerAS13_0150	RarD protein, DMT superfamily transporter	M621_00755	chloramphenical resistance permease RarD	SOD_c01490	protein RarD	M495_00785	chloramphenical resistance permease RarD	Z042_12990	chloramphenical resistance permease RarD
1048	L085_05370	hypothetical protein 01990	SMWW4_v1c01990	hypothetical protein SMWW4_v1c01990	SMDB11_4294	putative thioesterase	D781_0165	hypothetical protein D781_0165	Spro_0191	hypothetical protein Spro_0191	SerAS13_0151	phenylacetic acid degradation-related protein	M621_00760	hypothetical protein M621_00760	SOD_c01500	YigI	M495_00790	hypothetical protein M495_00790	Z042_12995	hypothetical protein
1049	L085_05375	phospholipase A	SMWW4_v1c02000	outer membrane phospholipase A	SMDB11_4295	outer membrane phospholipase A	D781_0166	outer membrane phospholipase A	Spro_0192	phospholipase A	SerAS13_0152	Phospholipase A(1)	M621_00765	phospholipase A	SOD_c01510	phospholipase A1	M495_00795	phospholipase A	Z042_13000	phospholipase A
1050	L085_05380	ATP-dependent DNA helicase	SMWW4_v1c02010	ATP-dependent D helicase	SMDB11_4296	ATP-dependent D helicase	D781_0167	ATP-dependent D helicase RecQ	Spro_0193	ATP-dependent D helicase RecQ	SerAS13_0153	ATP-dependent D helicase RecQ	M621_00770	ATP-dependent D helicase RecQ	SOD_c01520	ATP-dependent D helicase RecQ	M495_00800	ATP-dependent D helicase RecQ	Z042_13005	ATP-dependent D helicase RecQ
1051	L085_05385	threonine efflux pump	SMWW4_v1c02020	threonine efflux pump	SMDB11_4297	threonine efflux protein	D781_0168	RhtB family protein, resistance to homoserine/threonine	Spro_0194	threonine efflux system	SerAS13_0154	homoserine/threonine efflux pump	M621_00775	threonine transporter RhtB	SOD_c01530	threonine efflux protein RhtC	M495_00805	threonine transporter RhtB	Z042_13010	threonine transporter RhtB
1052	L085_05390	homoserine, homoserine lactone and S-methyl-methionine efflux pump	SMWW4_v1c02030	homoserine, homoserine lactone and S-methyl-methionine efflux pump	SMDB11_4298	neutral amino-acid efflux system			Spro_0195	homoserine/homoserine lactone efflux protein	SerAS13_0155	lysine exporter protein LysE/YggA	M621_00780	threonine transporter RhtB	SOD_c01540	homoserine/homoserine lactone efflux protein RhtB	M495_00810	threonine transporter RhtB	Z042_13015	threonine transporter RhtB
1053	L085_05395	lysophospholipase L2	SMWW4_v1c02040	lysophospholipase L2	SMDB11_4299	lysophospholipase L(2)			Spro_0196	lysophospholipase L2	SerAS13_0156	lysophospholipase	M621_00785	lysophospholipase L2	SOD_c01550	lysophospholipase L2	M495_00815	lysophospholipase L2
1054	L085_05400	putative hydrolase	SMWW4_v1c02050	putative hydrolase	SMDB11_4300	putative hydrolase	D781_0170	HAD-superfamily hydrolase, subfamily IIB	Spro_0197	putative sugar phosphatase	SerAS13_0157	cof family hydrolase	M621_00790	hydrolase	SOD_c01560	pyridoxal phosphate phosphatase YigL	M495_00820	hydrolase	Z042_13025	hydrolase
1055	L085_05405	glycerophosphodiester phosphodiesterase	SMWW4_v1c02060	periplasmic glycerophosphodiester phosphodiesterase	SMDB11_4301	glycerophosphodiester phosphodiesterase	D781_0171	glycerophosphoryl diester phosphodiesterase	Spro_0198	glycerophosphodiester phosphodiesterase	SerAS13_0158	glycerophosphoryl diester phosphodiesterase	M621_00795	glycerophosphodiester phosphodiesterase	SOD_c01570	glycerophosphoryl diester phosphodiesterase GlpQ	M495_00825	glycerophosphodiester phosphodiesterase
1056	L085_05410	sn-glycerol-3-phosphate transporter	SMWW4_v1c02070	sn-glycerol-3-phosphate transporter	SMDB11_4302	sn-glycerol-3-phosphate transporter	D781_0172	glycerol-3-phosphate transporter	Spro_0199	sn-glycerol-3-phosphate transporter	SerAS13_0159	glycerol-3-phosphate transporter	M621_00800	sn-glycerol-3-phosphate transporter	SOD_c01580	glycerol-3-phosphate transporter GlpT	M495_00830	sn-glycerol-3-phosphate transporter	Z042_13105	sn-glycerol-3-phosphate transporter
1057	L085_05415	sn-glycerol-3-phosphate dehydrogenase, large subunit	SMWW4_v1c02080	sn-glycerol-3-phosphate dehydrogese, large subunit	SMDB11_4303	sn-glycerol-3-phosphate dehydrogese subunit A	D781_0173	glycerol 3-phosphate dehydrogese (quinone) subunit A	Spro_0200	sn-glycerol-3-phosphate dehydrogese subunit A	SerAS13_0161	glycerol-3-phosphate dehydrogese	M621_00805	sn-glycerol-3-phosphate dehydrogese subunit A	SOD_c01590	aerobic glycerol-3-phosphate dehydrogese subunit A	M495_00835	sn-glycerol-3-phosphate dehydrogese subunit A	Z042_13110	sn-glycerol-3-phosphate dehydrogese subunit A
1058	L085_05420	sn-glycerol-3-phosphate dehydrogenase, membrane anchor subunit	SMWW4_v1c02090	sn-glycerol-3-phosphate dehydrogese, membrane anchor subunit	SMDB11_4304	aerobic glycerol-3-phosphate dehydrogese subunit B			Spro_0201	aerobic glycerol-3-phosphate dehydrogese subunit B	SerAS13_0162	aerobic glycerol-3-phosphate dehydrogese subunit B	M621_00810	glycerol-3-phosphate dehydrogese subunit B	SOD_c01600	aerobic glycerol-3-phosphate dehydrogese subunit B	M495_00840	glycerol-3-phosphate dehydrogese subunit B	Z042_13115	glycerol-3-phosphate dehydrogese subunit B
1059	L085_05425	sn-glycerol-3-phosphate dehydrogenase, C subunit	SMWW4_v1c02100	sn-glycerol-3-phosphate dehydrogese, C subunit	SMDB11_4305	aerobic glycerol-3-phosphate dehydrogese subunit C	D781_0175	glycerol 3-phosphate dehydrogese (quinone) subunit C	Spro_0202	sn-glycerol-3-phosphate dehydrogese subunit C	SerAS13_0163	glycerol-3-phosphate dehydrogese	M621_00815	sn-glycerol-3-phosphate dehydrogese subunit C	SOD_c01610	aerobic glycerol-3-phosphate dehydrogese subunit C	M495_00845	sn-glycerol-3-phosphate dehydrogese subunit C	Z042_13120	sn-glycerol-3-phosphate dehydrogese subunit C
1060	L085_05430	periplasmic protein, putative lipoprotein	SMWW4_v1c02110	periplasmic protein, putative lipoprotein	SMDB11_4306	periplasmic protein	D781_0176	hypothetical protein D781_0176	Spro_0203	hypothetical protein Spro_0203	SerAS13_0164	hypothetical protein	M621_00820	protein dcrB	SOD_c01620	protein DcrB	M495_00850	protein dcrB	Z042_13125	protein dcrB
1061	L085_05435	N-acetyltransferase GCN5	SMWW4_v1c02120	GCN5-related N-acetyltransferase	SMDB11_4307	putative acetyltransferase	D781_0177	hypothetical protein D781_0177			SerAS13_0165	N-acetyltransferase GCN5	M621_00825	GCN5 family acetyltransferase	SOD_c01630	GCN5-related N-acetyltransferase	M495_00855	GCN5 family acetyltransferase
1062	L085_05440	inner membrane protein, DUF165 family	SMWW4_v1c02130	inner membrane protein, DUF165 family	SMDB11_4308	putative membrane protein	D781_0178	conserved hypothetical integral membrane protein	Spro_0204	hypothetical protein Spro_0204	SerAS13_0166	hypothetical protein	M621_00830	membrane protein	SOD_c01640	inner membrane protein YhhQ	M495_00860	membrane protein	Z042_13130	membrane protein
1063	L085_05445	sulfurtransferase	SMWW4_v1c02140	sulfurtransferase	SMDB11_4309	tR 2-thiouridine synthesizing protein A	D781_0179	putative redox protein, regulator of disulfide bond formation	Spro_0205	SirA family protein	SerAS13_0167	Sulfurtransferase tusA	M621_00835	sulfurtransferase	SOD_c01650	sulfurtransferase TusA	M495_00865	sulfurtransferase	Z042_13135	sulfurtransferase
[truncated: 11,793 more rows]
