# Supplementary material for: Comparative Genome Analyses of Serratia marcescens FS14 Reveals Its High Antagonistic Potential
Source: PLoS One. 2015 Apr 9;10(4):e0123061. doi: 10.1371/journal.pone.0123061 (PMC4391916; doi:10.1371/journal.pone.0123061)
Supplement: S2 Table — (XLSX) [file pone.0123061.s006.xlsx]

## Sheet: Sheet12
Strain	Region	Region length	Region position	Possible phage	GC content
S. marcescens FS14	1	53Kb	L085_07290-L085_07760	PHAGE Entero BP 4795 NC 004813	52.27%
	2	11.5Kb	L085_09610-L085_09665	PHAGE Entero P4 NC 001609	50.34%
S. marcescens WW4	1	14.1Kb	SMWW4_v1c00920-SMWW4_v1c01000	Enterobacteria phage P4	55.95%
	2	25Kb	SMWW4_v1c08950-SMWW4_v1c09070	Enterobacteria phage P4	48.99%
	3	34.9Kb	SMWW4_v1c19180-SMWW4_v1c19640	Haemophilus phage Aaphi23	55.32%
	4	16.7Kb	SMWW4_v1c26540-SMWW4_v1c26620	Cyanophage PSS2	51.43%
	5	31.4Kb	SMWW4_v1c42260-SMWW4_v1c42600		55.41%
S. marcescens Db11	1	42.9Kb	SMDB11_2584-SMDB11_2638	PHAGE Shigel SfIV NC 022749	54.9 %
	2	10.8Kb	SMDB11_2918-SMDB11_2931	PHAGE Synech S SKS1 NC 020851	56 %
S. marcescens FGI94	1	17Kb	D781_0814-D781_0837	PHAGE Yersin 413C	55.47%
S. proteamaculans 568	1	26.4Kb	Spro_0354-Spro_0361	Prophage Xanthomonas campestris pv. campestris str. ATCC 33913	53.02%
	2	21.9Kb	Spro_0856-Spro_0877		54.64%
	3	23.4Kb	Spro_2028-Spro_2045	Prophage Xylella fastidiosa Temecula1	46.59%
	4	12.9Kb	Spro_2264-Spro_2275	Burkholderia phage phi1026b	50.52%
	5	28.9Kb	Spro_4077-Spro_4083	Prophage Xanthomonas campestris pv. campestris str. ATCC 33913	53.94%
S. plymuthica AS13	1	17.7Kb	SerAS13_0780-SerAS13_0801	PHAGE Yersin 413C	54.75%
	2	53.4Kb	SerAS13_2682-SerAS13_2723	PHAGE Bacter 2	54.42%
	3	51.3Kb	SerAS13_2785-SerAS13_2841	Pectobacterium phage ZF40	53.45%
	4	49.8Kb	SerAS13_3404-SerAS13_3455	Enterobacteria phage mEp460	52.07%
S. plymuthica S13	1	17.5Kb	M621_03925-M621_04040	PHAGE Entero P2	51.54%
	2	7.9Kb	M621_08080-M621_08105	PHAGE Plankt PaV LD	49.85%
	3	18.3Kb	M621_23070-M621_23125	PHAGE Entero N15	50.94%
S. plymuthica 4Rx13	1	44.2Kb	SOD_c35940-SOD_c36350	PHAGE Klebsi phiKO2	49.35%
S. liquefaciens ATCC 27592	1	42Kb	M495_08710-M495_08950	PHAGE Acyrth pisum secondary endosymbiont 1	54.63%
	2	18.6Kb	M495_10480-M495_10605	PHAGE Cronob ENT47670	49.03%
	3	45.8Kb	M495_14270-M495_14675	PHAGE Aeromo vB AsaM 56	48.52%
	4	43Kb	M495_18875-M495_19120	PHAGE Klebsi phiKO2	49.27%
S.fonticola RB-25	1	41.9Kb	Z042_01400-Z042_01665	PHAGE Entero Fels 2 NC 010463	50.69%
	2	30.1Kb	Z042_02600-Z042_02705	PHAGE Bacill BCD7 NC 019515	46.01%
	3	29.4Kb	Z042_13835-Z042_13980	PHAGE Pectob My1 NC 018837	52.12%
	4	34.5Kb	Z042_22890-Z042_23015	PHAGE Vibrio 12A4 NC 021068	48.91%
	5	32Kb	Z042_23050-Z042_23240	PHAGE Stx2 converting II NC 004914	51.08%
	6	20.9Kb	Z042_23255-Z042_23325	PHAGE Escher HK639 NC 016158	45.55%
S. marcescens FS14
S. marcescens WW4
S. marcescens Db11
S. marcescens FGI94
S. proteamaculans 568
S. plymuthica AS13
S. plymuthica S13
S. plymuthica 4Rx13
S. liquefaciens ATCC 27592
S.fonticola RB-25
S. marcescens FS14
S. marcescens WW4
S. marcescens Db11
S. marcescens FGI94
S. proteamaculans 568
S. plymuthica AS13
S. plymuthica S13
S. plymuthica 4Rx13
S. liquefaciens ATCC 27592
S.fonticola RB-25
S. marcescens FS14
S. marcescens WW4
S. marcescens Db11
S. marcescens FGI94
S. proteamaculans 568
S. plymuthica AS13
S. plymuthica S13
S. plymuthica 4Rx13
S. liquefaciens ATCC 27592
S.fonticola RB-25
S. marcescens FS14
S. marcescens WW4
S. marcescens Db11
S. marcescens FGI94
S. proteamaculans 568
S. plymuthica AS13
S. plymuthica S13
S. plymuthica 4Rx13
S. liquefaciens ATCC 27592
S.fonticola RB-25
S. marcescens FS14
S. marcescens WW4
S. marcescens Db11
S. marcescens FGI94
S. proteamaculans 568
S. plymuthica AS13
S. plymuthica S13
S. plymuthica 4Rx13
S. liquefaciens ATCC 27592
S.fonticola RB-25
S. marcescens FS14
S. marcescens WW4
S. marcescens Db11
S. marcescens FGI94
S. proteamaculans 568
S. plymuthica AS13
S. plymuthica S13
S. plymuthica 4Rx13
S. liquefaciens ATCC 27592
S.fonticola RB-25
S. marcescens FS14
S. marcescens WW4
S. marcescens Db11
S. marcescens FGI94
S. proteamaculans 568
S. plymuthica AS13
S. plymuthica S13
S. plymuthica 4Rx13
S. liquefaciens ATCC 27592
S.fonticola RB-25
S. marcescens FS14
S. marcescens WW4
S. marcescens Db11
S. marcescens FGI94
S. proteamaculans 568
S. plymuthica AS13
S. plymuthica S13
S. plymuthica 4Rx13
S. liquefaciens ATCC 27592
S.fonticola RB-25
S. marcescens FS14
S. marcescens WW4
S. marcescens Db11
S. marcescens FGI94
S. proteamaculans 568
S. plymuthica AS13
S. plymuthica S13
S. plymuthica 4Rx13
S. liquefaciens ATCC 27592
S.fonticola RB-25
S. marcescens FS14
S. marcescens WW4
S. marcescens Db11
S. marcescens FGI94
S. proteamaculans 568
S. plymuthica AS13
S. plymuthica S13
S. plymuthica 4Rx13
S. liquefaciens ATCC 27592
S.fonticola RB-25
S. marcescens FS14
S. marcescens WW4
S. marcescens Db11
S. marcescens FGI94
S. proteamaculans 568
S. plymuthica AS13
S. plymuthica S13
S. plymuthica 4Rx13
S. liquefaciens ATCC 27592
S.fonticola RB-25
S. marcescens FS14
S. marcescens WW4
S. marcescens Db11
S. marcescens FGI94
S. proteamaculans 568
S. plymuthica AS13
S. plymuthica S13
S. plymuthica 4Rx13
S. liquefaciens ATCC 27592
S.fonticola RB-25
S. marcescens FS14
S. marcescens WW4
S. marcescens Db11
S. marcescens FGI94
S. proteamaculans 568
S. plymuthica AS13
S. plymuthica S13
S. plymuthica 4Rx13
S. liquefaciens ATCC 27592
S.fonticola RB-25
S. marcescens FS14
S. marcescens WW4
S. marcescens Db11
S. marcescens FGI94
S. proteamaculans 568
S. plymuthica AS13
S. plymuthica S13
S. plymuthica 4Rx13
S. liquefaciens ATCC 27592
S.fonticola RB-25
S. marcescens FS14
S. marcescens WW4
S. marcescens Db11
S. marcescens FGI94
S. proteamaculans 568
S. plymuthica AS13
S. plymuthica S13
S. plymuthica 4Rx13
S. liquefaciens ATCC 27592
S.fonticola RB-25
S. marcescens FS14
S. marcescens WW4
S. marcescens Db11
S. marcescens FGI94
S. proteamaculans 568
S. plymuthica AS13
S. plymuthica S13
S. plymuthica 4Rx13
S. liquefaciens ATCC 27592
S.fonticola RB-25
S. marcescens FS14
S. marcescens WW4
S. marcescens Db11
S. marcescens FGI94
S. proteamaculans 568
S. plymuthica AS13
S. plymuthica S13
S. plymuthica 4Rx13
S. liquefaciens ATCC 27592
S.fonticola RB-25
S. marcescens FS14
S. marcescens WW4
S. marcescens Db11
S. marcescens FGI94
S. proteamaculans 568
S. plymuthica AS13
S. plymuthica S13
S. plymuthica 4Rx13
S. liquefaciens ATCC 27592
S.fonticola RB-25
S. marcescens FS14
S. marcescens WW4
S. marcescens Db11
S. marcescens FGI94
S. proteamaculans 568
S. plymuthica AS13
S. plymuthica S13
S. plymuthica 4Rx13
S. liquefaciens ATCC 27592
S.fonticola RB-25
S. marcescens FS14
S. marcescens WW4
S. marcescens Db11
S. marcescens FGI94
S. proteamaculans 568
S. plymuthica AS13
S. plymuthica S13
S. plymuthica 4Rx13
S. liquefaciens ATCC 27592
S.fonticola RB-25
S. marcescens FS14
S. marcescens WW4
S. marcescens Db11
S. marcescens FGI94
S. proteamaculans 568
S. plymuthica AS13
S. plymuthica S13
S. plymuthica 4Rx13
S. liquefaciens ATCC 27592
S.fonticola RB-25
S. marcescens FS14
S. marcescens WW4
S. marcescens Db11
S. marcescens FGI94
S. proteamaculans 568
S. plymuthica AS13
S. plymuthica S13
S. plymuthica 4Rx13
S. liquefaciens ATCC 27592
S.fonticola RB-25
S. marcescens FS14
S. marcescens WW4
S. marcescens Db11
S. marcescens FGI94
S. proteamaculans 568
S. plymuthica AS13
S. plymuthica S13
S. plymuthica 4Rx13
S. liquefaciens ATCC 27592
S.fonticola RB-25
S. marcescens FS14
S. marcescens WW4
S. marcescens Db11
S. marcescens FGI94
S. proteamaculans 568
S. plymuthica AS13
S. plymuthica S13
S. plymuthica 4Rx13
S. liquefaciens ATCC 27592
S.fonticola RB-25
S. marcescens FS14
S. marcescens WW4
S. marcescens Db11
S. marcescens FGI94
S. proteamaculans 568
S. plymuthica AS13
S. plymuthica S13
S. plymuthica 4Rx13
S. liquefaciens ATCC 27592
S.fonticola RB-25
S. marcescens FS14
S. marcescens WW4
S. marcescens Db11
S. marcescens FGI94
S. proteamaculans 568
S. plymuthica AS13
S. plymuthica S13
S. plymuthica 4Rx13
S. liquefaciens ATCC 27592
S.fonticola RB-25
S. marcescens FS14
S. marcescens WW4
S. marcescens Db11
S. marcescens FGI94
S. proteamaculans 568
S. plymuthica AS13
S. plymuthica S13
S. plymuthica 4Rx13
S. liquefaciens ATCC 27592
S.fonticola RB-25
S. marcescens FS14
S. marcescens WW4
S. marcescens Db11
S. marcescens FGI94
S. proteamaculans 568
S. plymuthica AS13
S. plymuthica S13
S. plymuthica 4Rx13
S. liquefaciens ATCC 27592
S.fonticola RB-25
S. marcescens FS14
S. marcescens WW4
S. marcescens Db11
S. marcescens FGI94
S. proteamaculans 568
S. plymuthica AS13
S. plymuthica S13
S. plymuthica 4Rx13
S. liquefaciens ATCC 27592
S.fonticola RB-25
S. marcescens FS14
S. marcescens WW4
S. marcescens Db11
S. marcescens FGI94
S. proteamaculans 568
S. plymuthica AS13
S. plymuthica S13
S. plymuthica 4Rx13
S. liquefaciens ATCC 27592
S.fonticola RB-25
S. marcescens FS14
S. marcescens WW4
S. marcescens Db11
S. marcescens FGI94
S. proteamaculans 568
S. plymuthica AS13
S. plymuthica S13
S. plymuthica 4Rx13
S. liquefaciens ATCC 27592
S.fonticola RB-25
S. marcescens FS14
S. marcescens WW4
S. marcescens Db11
S. marcescens FGI94
S. proteamaculans 568
S. plymuthica AS13
S. plymuthica S13
S. plymuthica 4Rx13
S. liquefaciens ATCC 27592
S.fonticola RB-25
S. marcescens FS14
S. marcescens WW4
S. marcescens Db11
S. marcescens FGI94
S. proteamaculans 568
S. plymuthica AS13
S. plymuthica S13
S. plymuthica 4Rx13
S. liquefaciens ATCC 27592
S.fonticola RB-25
S. marcescens FS14
S. marcescens WW4
S. marcescens Db11
S. marcescens FGI94
S. proteamaculans 568
S. plymuthica AS13
S. plymuthica S13
S. plymuthica 4Rx13
S. liquefaciens ATCC 27592
S.fonticola RB-25
S. marcescens FS14
S. marcescens WW4
S. marcescens Db11
S. marcescens FGI94
S. proteamaculans 568
S. plymuthica AS13
S. plymuthica S13
S. plymuthica 4Rx13
S. liquefaciens ATCC 27592
S.fonticola RB-25
S. marcescens FS14
S. marcescens WW4
S. marcescens Db11
S. marcescens FGI94
S. proteamaculans 568
S. plymuthica AS13
S. plymuthica S13
S. plymuthica 4Rx13
S. liquefaciens ATCC 27592
S.fonticola RB-25
S. marcescens FS14
S. marcescens WW4
S. marcescens Db11
S. marcescens FGI94
S. proteamaculans 568
S. plymuthica AS13
S. plymuthica S13
S. plymuthica 4Rx13
S. liquefaciens ATCC 27592
S.fonticola RB-25
S. marcescens FS14
S. marcescens WW4
S. marcescens Db11
S. marcescens FGI94
S. proteamaculans 568
S. plymuthica AS13
S. plymuthica S13
S. plymuthica 4Rx13
S. liquefaciens ATCC 27592
S.fonticola RB-25
S. marcescens FS14
S. marcescens WW4
S. marcescens Db11
S. marcescens FGI94
S. proteamaculans 568
S. plymuthica AS13
S. plymuthica S13
S. plymuthica 4Rx13
S. liquefaciens ATCC 27592
S.fonticola RB-25
S. marcescens FS14
S. marcescens WW4
S. marcescens Db11
S. marcescens FGI94
S. proteamaculans 568
S. plymuthica AS13
S. plymuthica S13
S. plymuthica 4Rx13
S. liquefaciens ATCC 27592
S.fonticola RB-25
S. marcescens FS14
S. marcescens WW4
S. marcescens Db11
S. marcescens FGI94
S. proteamaculans 568
S. plymuthica AS13
S. plymuthica S13
S. plymuthica 4Rx13
S. liquefaciens ATCC 27592
S.fonticola RB-25
S. marcescens FS14
S. marcescens WW4
S. marcescens Db11
S. marcescens FGI94
S. proteamaculans 568
S. plymuthica AS13
S. plymuthica S13
S. plymuthica 4Rx13
S. liquefaciens ATCC 27592
S.fonticola RB-25
S. marcescens FS14
S. marcescens WW4
S. marcescens Db11
S. marcescens FGI94
S. proteamaculans 568
S. plymuthica AS13
S. plymuthica S13
S. plymuthica 4Rx13
S. liquefaciens ATCC 27592
S.fonticola RB-25
S. marcescens FS14
S. marcescens WW4
S. marcescens Db11
S. marcescens FGI94
S. proteamaculans 568
S. plymuthica AS13
S. plymuthica S13
S. plymuthica 4Rx13
S. liquefaciens ATCC 27592
S.fonticola RB-25
S. marcescens FS14
S. marcescens WW4
S. marcescens Db11
S. marcescens FGI94
S. proteamaculans 568
S. plymuthica AS13
S. plymuthica S13
S. plymuthica 4Rx13
S. liquefaciens ATCC 27592
S.fonticola RB-25
S. marcescens FS14
S. marcescens WW4
S. marcescens Db11
S. marcescens FGI94
S. proteamaculans 568
S. plymuthica AS13
S. plymuthica S13
S. plymuthica 4Rx13
S. liquefaciens ATCC 27592
S.fonticola RB-25
S. marcescens FS14
S. marcescens WW4
S. marcescens Db11
S. marcescens FGI94
S. proteamaculans 568
S. plymuthica AS13
S. plymuthica S13
S. plymuthica 4Rx13
S. liquefaciens ATCC 27592
S.fonticola RB-25
S. marcescens FS14
S. marcescens WW4
S. marcescens Db11
S. marcescens FGI94
S. proteamaculans 568
S. plymuthica AS13
S. plymuthica S13
S. plymuthica 4Rx13
S. liquefaciens ATCC 27592
S.fonticola RB-25
S. marcescens FS14
S. marcescens WW4
S. marcescens Db11
S. marcescens FGI94
S. proteamaculans 568
S. plymuthica AS13
S. plymuthica S13
S. plymuthica 4Rx13
S. liquefaciens ATCC 27592
S.fonticola RB-25
S. marcescens FS14
S. marcescens WW4
S. marcescens Db11
S. marcescens FGI94
S. proteamaculans 568
S. plymuthica AS13
S. plymuthica S13
S. plymuthica 4Rx13
S. liquefaciens ATCC 27592
S.fonticola RB-25
S. marcescens FS14
S. marcescens WW4
S. marcescens Db11
S. marcescens FGI94
S. proteamaculans 568
S. plymuthica AS13
S. plymuthica S13
S. plymuthica 4Rx13
S. liquefaciens ATCC 27592
S.fonticola RB-25
S. marcescens FS14
S. marcescens WW4
S. marcescens Db11
S. marcescens FGI94
S. proteamaculans 568
S. plymuthica AS13
S. plymuthica S13
S. plymuthica 4Rx13
S. liquefaciens ATCC 27592
S.fonticola RB-25
S. marcescens FS14
S. marcescens WW4
S. marcescens Db11
S. marcescens FGI94
S. proteamaculans 568
S. plymuthica AS13
S. plymuthica S13
S. plymuthica 4Rx13
S. liquefaciens ATCC 27592
S.fonticola RB-25
S. marcescens FS14
S. marcescens WW4
S. marcescens Db11
S. marcescens FGI94
S. proteamaculans 568
S. plymuthica AS13
S. plymuthica S13
S. plymuthica 4Rx13
S. liquefaciens ATCC 27592
S.fonticola RB-25
S. marcescens FS14
S. marcescens WW4
S. marcescens Db11
S. marcescens FGI94
S. proteamaculans 568
S. plymuthica AS13
S. plymuthica S13
S. plymuthica 4Rx13
S. liquefaciens ATCC 27592
S.fonticola RB-25
S. marcescens FS14
S. marcescens WW4
S. marcescens Db11
S. marcescens FGI94
S. proteamaculans 568
S. plymuthica AS13
S. plymuthica S13
S. plymuthica 4Rx13
S. liquefaciens ATCC 27592
S.fonticola RB-25
S. marcescens FS14
S. marcescens WW4
S. marcescens Db11
S. marcescens FGI94
S. proteamaculans 568
S. plymuthica AS13
S. plymuthica S13
S. plymuthica 4Rx13
S. liquefaciens ATCC 27592
S.fonticola RB-25
S. marcescens FS14
S. marcescens WW4
S. marcescens Db11
S. marcescens FGI94
S. proteamaculans 568
S. plymuthica AS13
S. plymuthica S13
S. plymuthica 4Rx13
S. liquefaciens ATCC 27592
S.fonticola RB-25
S. marcescens FS14
S. marcescens WW4
S. marcescens Db11
S. marcescens FGI94
S. proteamaculans 568
S. plymuthica AS13
S. plymuthica S13
S. plymuthica 4Rx13
S. liquefaciens ATCC 27592
S.fonticola RB-25
S. marcescens FS14
S. marcescens WW4
S. marcescens Db11
S. marcescens FGI94
S. proteamaculans 568
S. plymuthica AS13
S. plymuthica S13
S. plymuthica 4Rx13
S. liquefaciens ATCC 27592
S.fonticola RB-25
S. marcescens FS14
S. marcescens WW4
S. marcescens Db11
S. marcescens FGI94
S. proteamaculans 568
S. plymuthica AS13
S. plymuthica S13
S. plymuthica 4Rx13
S. liquefaciens ATCC 27592
S.fonticola RB-25
S. marcescens FS14
S. marcescens WW4
S. marcescens Db11
S. marcescens FGI94
S. proteamaculans 568
S. plymuthica AS13
S. plymuthica S13
S. plymuthica 4Rx13
S. liquefaciens ATCC 27592
S.fonticola RB-25
S. marcescens FS14
S. marcescens WW4
S. marcescens Db11
S. marcescens FGI94
S. proteamaculans 568
S. plymuthica AS13
S. plymuthica S13
S. plymuthica 4Rx13
S. liquefaciens ATCC 27592
S.fonticola RB-25
