# Supplementary material for: Comparative Genome Analyses of Serratia marcescens FS14 Reveals Its High Antagonistic Potential
Source: PLoS One. 2015 Apr 9;10(4):e0123061. doi: 10.1371/journal.pone.0123061 (PMC4391916; doi:10.1371/journal.pone.0123061)
Supplement: S3 Table — (XLSX) [file pone.0123061.s007.xlsx]

## Sheet: COG distribution
			COG class distribution between Serratia spp.
			S. marcescens FS14 CP005927	S. marcescens WW4 CP003959	S. marscens Db11	S. marcescens FGI94 CP003942	S. proteamaculans 568 CP000826	S. plymuthica AS13 CP002775	S. plymuthica S13 CP006566	S. odorifera 4Rx13 CP006250	S. liquefaciens ATCC27592 CP006252	S. fonticola RB-25 CP007044
			S. m FS14	S.m WW4	S. m Db11	S. m FGI94	S. pro	S. ply AS13	S. ply S13	S. ply 4Rx13	S. liq	S. fon
	[A]	RNA processing and modification	0.0301568	0.0319387	0.0300481	0.0347102	0.0306843	0.0308833	0.0305717	0.0311236	0.0314961	0.0329924
	[C]	Energy production and conversion	6.36309	6.67518	6.61058	6.80319	6.65848	6.60902	6.78692	6.78494	6.96063	6.69746
	[D]	Cell cycle control and cell division	1.02533	0.894283	1.08173	0.971885	0.920528	0.926498	0.917151	0.902583	0.913386	0.989772
	[E]	Amino acid transport and metabolism	10.2533	10.4759	10.3065	10.0312	10.6168	10.2532	10.3638	10.582	10.9291	9.07291
	[F]	Nucleotide transport and metabolism	2.35223	2.49122	2.3137	2.63797	2.51611	2.62508	2.47631	2.45876	2.45669	2.54042
	[G]	Carbohydrate transport and metabolism	6.81544	7.31396	7.18149	6.97674	8.00859	8.09141	8.40721	8.09213	8.69291	9.07291
	[H]	Coenzyme transport and metabolism	3.49819	3.70489	3.36538	3.95696	3.40595	3.42804	3.42403	3.51696	3.27559	3.4972
	[I]	Lipid transport and metabolism	2.56333	2.52316	2.55409	2.7421	2.57748	2.31624	2.32345	2.39651	2.33071	2.40845
	[J]	Ribosomal structure and biogenesis	5.3076	5.206	5.19832	6.00486	5.43111	5.37369	5.2889	5.35325	5.32283	5.74068
	[K]	Transcription	9.83112	10.1884	10.3365	9.33704	10.0644	10.7165	10.8224	10.9866	10.2047	8.71
	[L]	Replication, recombination and repair	5.0965	3.22581	3.45553	4.40819	4.72538	3.98394	4.00489	3.42359	3.65354	6.30155
	[M]	Cell wall and membrane biogenesis	6.57419	6.10029	6.52043	6.66435	6.01411	6.23842	6.4812	6.31808	6.14173	5.83966
	[N]	Cell motility	0.603136	0.574896	0.661058	0.624783	0.552317	0.679432	0.642006	0.622471	0.566929	1.12174
	[O]	Post-translational modification	3.7696	3.8007	3.78606	3.92225	3.74348	3.76776	3.79089	3.89045	3.81102	3.79413
	[P]	Inorganic ion transport and metabolism	6.99638	6.89875	7.0613	6.42138	6.90396	6.97962	6.9092	7.18954	7.1811	5.90564
	[Q]	Secondary metabolism	1.56815	1.85244	1.6226	1.66609	1.93311	1.853	1.80373	1.80517	1.92126	1.41867
	[R]	General function prediction	11.7008	12.2645	11.899	11.6279	11.2611	11.7974	11.4338	11.6713	11.5906	11.0525
	[S]	Function unknown	10.7358	10.6995	10.9075	10.4131	10.0951	9.57381	9.29379	9.36819	9.22835	10.9535
	[T]	Signal transduction mechanisms	2.29192	2.3954	2.61418	2.29087	2.1479	2.22359	2.20116	2.20977	2.33071	2.34246
	[U]	Intracellular transport	0.874548	0.894283	0.991587	1.00659	1.01258	0.988264	1.07001	1.02708	0.913386	1.12174
	[V]	Defense mechanisms	1.7491	1.78857	1.5024	1.45783	1.38079	1.51328	1.52858	1.36944	1.54331	1.38568

## Sheet: FS14 COG class annotation
Locus	Best hit on COG database	COG class and description
L085_00005	YPO3275	[O]_COG0542 ATPases with chaperone activity, ATP-binding subunit
L085_00010	YPO3276	[S]_COG1496 Uncharacterized conserved protein
L085_00015	YPO3277	[J]_COG0564 Pseudouridylate synthases, 23S RNA-specific
L085_00020	YPO3278	[R]_COG4105 DNA uptake lipoprotein
L085_00025	YPO3279	[J]_COG1544 Ribosome-associated protein Y (PSrp-1)
L085_00040	YPO3286	[E]_COG0722 3-deoxy-D-arabino-heptulosonate 7-phosphate (DAHP) synthase
L085_00045	YPO3290	[M]_COG3137 Putative salt-induced outer membrane protein
L085_00055	STM2715	[R]_COG3772 Phage-related lysozyme (muraminidase)
L085_00065	ECs3469	[J]_COG0335 Ribosomal protein L19
L085_00070	YPO3293	[J]_COG0336 tRNA-(guanine-N1)-methyltransferase
L085_00075	YPO3294	[J]_COG0806 RimM protein, required for 16S rRNA processing
L085_00080	YPO3295	[J]_COG0228 Ribosomal protein S16
L085_00085	YPO3296	[U]_COG0541 Signal recognition particle GTPase
L085_00090	YPO3297	[R]_COG4137 ABC-type uncharacterized transport system, permease component
L085_00095	YPO3298	[P]_COG4536 Putative Mg2+ and Co2+ transporter CorB
L085_00100	YPO3300	[T]_COG1854 LuxS protein involved in autoinducer AI2 synthesis
L085_00105	YPO3301	[H]_COG2918 Gamma-glutamylcysteine synthetase
L085_00110	YPO3302	[S]_COG1238 Predicted membrane protein
L085_00115	YPO3303	[R]_COG0637 Predicted phosphatase/phosphohexomutase
L085_00120	STM2826	[T]_COG1551 Carbon storage regulator (could also regulate swarming and quorum sensing)
L085_00125	YPO3305	[J]_COG0013 Alanyl-tRNA synthetase
L085_00130	YPO3306	[R]_COG2137 Uncharacterized protein conserved in bacteria
L085_00135	YPO3307	[L]_COG0468 RecA/RadA recombinase
L085_00140	YPO3308	[R]_COG1546 Uncharacterized protein (competence- and mitomycin-induced)
L085_00145	YPO3309	[GEPR]_COG0477 Permeases of the major facilitator superfamily
L085_00150	YPO2682	[S]_COG3394 Uncharacterized protein conserved in bacteria
L085_00155	YPO2681	[K]_COG2207 AraC-type DNA-binding domain-containing proteins
L085_00160	STM3775	[G]_COG2723 Beta-glucosidase/6-phospho-beta-glucosidase/beta-galactosidase
L085_00165	YPO2679	[G]_COG1455 Phosphotransferase system cellobiose-specific component IIC
L085_00170	CAC0384	[G]_COG1440 Phosphotransferase system cellobiose-specific component IIB
L085_00175	PA1738	[K]_COG0583 Transcriptional regulator
L085_00180	mll5540	[IQR]_COG1028 Dehydrogenases with different specificities (related to short-chain alcohol dehydrogenases)
L085_00185	PA1739	[C]_COG0667 Predicted oxidoreductases (related to aryl-alcohol dehydrogenases)
L085_00195	YPO3354	[L]_COG0249 Mismatch repair ATPase (MutS family)
L085_00200	YPO3355	[K]_COG0568 DNA-directed RNA polymerase, sigma subunit (sigma70/sigma32)
L085_00205	YPO3356	[M]_COG0739 Membrane proteins related to metalloendopeptidases
L085_00215	YPO3357	[O]_COG2518 Protein-L-isoaspartate carboxylmethyltransferase
L085_00220	YPO3358	[R]_COG0496 Predicted acid phosphatase
L085_00225	YPO3359	[S]_COG0585 Uncharacterized conserved protein
L085_00230	YPO3360	[I]_COG0245 2C-methyl-D-erythritol 2,4-cyclodiphosphate synthase
L085_00235	YPO3361	[I]_COG1211 4-diphosphocytidyl-2-methyl-D-erithritol synthase
L085_00240	YPO3362	[D]_COG2919 Septum formation initiator
L085_00245	NMB1612	[ET]_COG0834 ABC-type amino acid transport/signal transduction systems, periplasmic component/domain
L085_00250	NMB1509	[E]_COG0765 ABC-type amino acid transport system, permease component
L085_00255	lin0841	[E]_COG1126 ABC-type polar amino acid transport system, ATPase component
L085_00265	YPO3364	[P]_COG0529 Adenylylsulfate kinase and related kinases
L085_00270	YPO3365	[P]_COG2895 GTPases - Sulfate adenylate transferase subunit 1
L085_00275	YPO3366	[EH]_COG0175 3'-phosphoadenosine 5'-phosphosulfate sulfotransferase (PAPS reductase)/FAD synthetase and related enzymes
L085_00285	Ziap	[R]_COG2234 Predicted aminopeptidases
L085_00290	STM2946	[EH]_COG0175 3'-phosphoadenosine 5'-phosphosulfate sulfotransferase (PAPS reductase)/FAD synthetase and related enzymes
L085_00295	YPO3371	[P]_COG0155 Sulfite reductase, beta subunit (hemoprotein)
L085_00300	YPO3372	[P]_COG0369 Sulfite reductase, alpha subunit (flavoprotein)
L085_00305	YPO3373	[H]_COG0720 6-pyruvoyl-tetrahydropterin synthase
L085_00310	YPO3374	[O]_COG0602 Organic radical activating enzymes
L085_00315	PA0235	[GEPR]_COG0477 Permeases of the major facilitator superfamily
L085_00320	PA5100	[E]_COG2987 Urocanate hydratase
L085_00325	YPO4016	[E]_COG2986 Histidine ammonia-lyase
L085_00330	YPO4015	[E]_COG1113 Gamma-aminobutyrate permease and related permeases
L085_00335	CC3168	[E]_COG0626 Cystathionine beta-lyases/cystathionine gamma-synthases
L085_00345	PA2566	[R]_COG0446 Uncharacterized NAD(FAD)-dependent dehydrogenases
L085_00350	YPO3376	[G]_COG0148 Enolase
L085_00355	YPO3377	[F]_COG0504 CTP synthase (UTP-ammonia lyase)
L085_00360	YPO3378	[R]_COG1694 Predicted pyrophosphatase
L085_00365	YPO3380	[TK]_COG0317 Guanosine polyphosphate pyrophosphohydrolases/synthetases
L085_00370	ygcA	[J]_COG2265 SAM-dependent methyltransferases related to tRNA (uracil-5-)-methyltransferase
L085_00380	YPO3382	[O]_COG0265 Trypsin-like serine proteases, typically periplasmic, contain C-terminal PDZ domain
L085_00385	YPO3383	[F]_COG0232 dGTP triphosphohydrolase
L085_00390	YPO3384	[F]_COG0775 Nucleoside phosphorylase
L085_00395	YPO3385	[P]_COG0614 ABC-type Fe3+-hydroxamate transport system, periplasmic component
L085_00400	YPO3386	[S]_COG2860 Predicted membrane protein
L085_00405	YPO3387	[S]_COG0316 Uncharacterized conserved protein
L085_00410	STM0203	[P]_COG0038 Chloride channel protein EriC
L085_00415	YPO3389	[H]_COG0001 Glutamate-1-semialdehyde aminotransferase
L085_00420	YPO3422	[V]_COG3725 Membrane protein required for beta-lactamase induction
L085_00425	ECs0114	[V]_COG3023 Negative regulator of beta-lactamase expression
L085_00430	YPO3424	[H]_COG0157 Nicotinate-nucleotide pyrophosphorylase
L085_00435	ppdD	[NU]_COG4969 Tfp pilus assembly protein, major pilin PilA
L085_00440	YPO3426	[NU]_COG2804 Type II secretory pathway, ATPase PulE/Tfp pilus assembly pathway, ATPase PilB
L085_00445	YPO3427	[NU]_COG1459 Type II secretory pathway, component PulF
L085_00450	YPO3428	[F]_COG0516 IMP dehydrogenase/GMP reductase
L085_00455	YPO3430	[H]_COG0237 Dephospho-CoA kinase
L085_00460	YPO3431	[S]_COG4582 Uncharacterized protein conserved in bacteria
L085_00465	yacG	[S]_COG3024 Uncharacterized protein conserved in bacteria
L085_00470	YPO0565	[LR]_COG0494 NTP pyrophosphohydrolases including oxidative damage repair enzymes
L085_00475	STM0136	[U]_COG0653 Preprotein translocase subunit SecA (ATPase, RNA helicase)
L085_00485	YPO0562	[S]_COG4701 Uncharacterized protein conserved in bacteria
L085_00490	YPO0561	[M]_COG0774 UDP-3-O-acyl-N-acetylglucosamine deacetylase
L085_00495	YPO0560	[D]_COG0206 Cell division GTPase
L085_00500	YPO0559	[D]_COG0849 Actin-like ATPase involved in cell division
L085_00505	YPO0558	[M]_COG1589 Cell division septal protein
L085_00510	YPO0557	[M]_COG1181 D-alanine-D-alanine ligase and related ATP-grasp enzymes
L085_00515	YPO0556	[M]_COG0773 UDP-N-acetylmuramate-alanine ligase
L085_00520	YPO0555	[M]_COG0707 UDP-N-acetylglucosamine:LPS N-acetylglucosamine transferase
L085_00525	YPO0554	[D]_COG0772 Bacterial cell division membrane protein
L085_00530	murD	[M]_COG0771 UDP-N-acetylmuramoylalanine-D-glutamate ligase
L085_00535	STM0125	[M]_COG0472 UDP-N-acetylmuramyl pentapeptide phosphotransferase/UDP-N-acetylglucosamine-1-phosphate transferase
L085_00540	YPO0551	[M]_COG0770 UDP-N-acetylmuramyl pentapeptide synthase
L085_00545	ECs0089	[M]_COG0769 UDP-N-acetylmuramyl tripeptide synthase
L085_00550	YPO0549	[M]_COG0768 Cell division protein FtsI/penicillin-binding protein 2
L085_00555	YPO0548	[D]_COG3116 Cell division protein
L085_00560	YPO0547	[M]_COG0275 Predicted S-adenosylmethionine-dependent methyltransferase involved in cell envelope biogenesis
L085_00565	YPO0546	[S]_COG2001 Uncharacterized protein conserved in bacteria
L085_00575	YPO0543	[K]_COG1609 Transcriptional regulators
L085_00580	YPO0540	[E]_COG0440 Acetolactate synthase, small (regulatory) subunit
L085_00585	YPO0539	[EH]_COG0028 Thiamine pyrophosphate-requiring enzymes [acetolactate synthase, pyruvate dehydrogenase (cytochrome), glyoxylate carboligase, phosphonopyruvate decarboxylase]
L085_00590	YPO0537	[I]_COG1022 Long-chain acyl-CoA synthetases (AMP-forming)
L085_00595	YPO0535	[K]_COG0583 Transcriptional regulator
L085_00600	YPO0533	[E]_COG0119 Isopropylmalate/homocitrate/citramalate synthases
L085_00605	YPO0532	[CE]_COG0473 Isocitrate/isopropylmalate dehydrogenase
L085_00610	YPO0531	[E]_COG0065 3-isopropylmalate dehydratase large subunit
L085_00615	YPO0530	[E]_COG0066 3-isopropylmalate dehydratase small subunit
L085_00620	NMA2015	[P]_COG0471 Di- and tricarboxylate transporters
L085_00625	setA	[GEPR]_COG0477 Permeases of the major facilitator superfamily
L085_00630	SSO0478	[R]_COG0312 Predicted Zn-dependent proteases and their inactivated homologs
L085_00635	YPO0524	[R]_COG4533 ABC-type uncharacterized transport system, periplasmic component
L085_00640	YPO0522	[H]_COG4143 ABC-type thiamine transport system, periplasmic component
L085_00645	YPO0521	[P]_COG1178 ABC-type Fe3+ transport system, permease component
L085_00650	YPO0520	[H]_COG3840 ABC-type thiamine transport system, ATPase component
L085_00655	ECs4612	[EH]_COG0028 Thiamine pyrophosphate-requiring enzymes [acetolactate synthase, pyruvate dehydrogenase (cytochrome), glyoxylate carboligase, phosphonopyruvate decarboxylase]
L085_00660	ilvN	[E]_COG0440 Acetolactate synthase, small (regulatory) subunit
L085_00665	YPO0519	[S]_COG0586 Uncharacterized membrane-associated protein
L085_00670	YPO0518	[L]_COG0417 DNA polymerase elongation subunit (family B)
L085_00675	YPO0517	[KL]_COG0553 Superfamily II DNA/RNA helicases, SNF2 family
L085_00680	YPO0497	[J]_COG0564 Pseudouridylate synthases, 23S RNA-specific
L085_00685	STM0094	[O]_COG1076 DnaJ-domain-containing proteins 1
L085_00690	YPO0495	[M]_COG1452 Organic solvent tolerance protein OstA
L085_00695	YPO0494	[O]_COG0760 Parvulin-like peptidyl-prolyl isomerase
L085_00700	YPO0493	[H]_COG1995 Pyridoxal phosphate biosynthesis protein
L085_00705	YPO0492	[J]_COG0030 Dimethyladenosine transferase (rRNA methylation)
L085_00710	YPO0491	[P]_COG2967 Uncharacterized protein affecting Mg2+/Co2+ transport
L085_00715	YPO0490	[T]_COG0639 Diadenosine tetraphosphatase and related serine/threonine protein phosphatases
L085_00720	VCA0033	[R]_COG3211 Predicted phosphatase
L085_00725	YPO0486	[H]_COG0262 Dihydrofolate reductase
L085_00730	YPO0485	[S]_COG3610 Uncharacterized conserved protein
L085_00735	YPO0484	[S]_COG2966 Uncharacterized conserved protein
L085_00740	YPO0483	[E]_COG1280 Putative threonine efflux protein
L085_00750	yabF	[R]_COG2249 Putative NADPH-quinone reductase (modulator of drug activity B)
L085_00755	YPO0482	[EF]_COG0458 Carbamoylphosphate synthase large subunit (split gene in MJ)
L085_00760	ZcarA	[EF]_COG0505 Carbamoylphosphate synthase small subunit
L085_00765	YPO0480	[E]_COG0289 Dihydrodipicolinate reductase
L085_00780	PA2255	[Q]_COG2175 Probable taurine catabolism dioxygenase
L085_00785	PA2254	[Q]_COG3207 Pyoverdine/dityrosine biosynthesis protein
L085_00790	PA0123	[K]_COG0583 Transcriptional regulator
L085_00795	YPO0477	[IM]_COG0761 Penicillin tolerance protein
L085_00800	YPO0476a	[O]_COG1047 FKBP-type peptidyl-prolyl cis-trans isomerases 2
L085_00805	ZlspA	[MU]_COG0597 Lipoprotein signal peptidase
L085_00810	YPO0475	[J]_COG0060 Isoleucyl-tRNA synthetase
L085_00815	YPO0474	[H]_COG0196 FAD synthase
L085_00820	YPO0472	[J]_COG0268 Ribosomal protein S20
L085_00825	YPO0471	[K]_COG0583 Transcriptional regulator
L085_00830	YPO0470	[P]_COG3004 Na+/H+ antiporter
L085_00835	ZdnaJ	[O]_COG0484 DnaJ-class molecular chaperone with C-terminal Zn finger domain
L085_00840	YPO0468	[O]_COG0443 Molecular chaperone
L085_00850	YPO0465	[GEPR]_COG0477 Permeases of the major facilitator superfamily
L085_00855	mog	[H]_COG0521 Molybdopterin biosynthesis enzymes
L085_00860	YPO0463	[G]_COG0176 Transaldolase
L085_00865	VC2356	[E]_COG1115 Na+/alanine symporter
L085_00870	YPO0462	[S]_COG3022 Uncharacterized protein conserved in bacteria
L085_00875	YPO0461	[E]_COG0498 Threonine synthase
L085_00880	YPO0460	[E]_COG0083 Homoserine kinase
L085_00890	ECs5361	[J]_COG0565 rRNA methylase
L085_00895	YPO0458	[TK]_COG0745 Response regulators consisting of a CheY-like receiver domain and a winged-helix DNA-binding domain
L085_00900	YPO0457	[S]_COG3045 Uncharacterized protein conserved in bacteria
L085_00905	YPO0456	[K]_COG2207 AraC-type DNA-binding domain-containing proteins
L085_00910	YPO0455	[G]_COG0406 Fructose-2,6-bisphosphatase
L085_00915	YPO0454	[S]_COG1986 Uncharacterized conserved protein
L085_00920	YPO0453	[K]_COG2973 Trp operon repressor
L085_00925	YPO0452	[M]_COG0741 Soluble lytic murein transglycosylase and related regulatory proteins (some contain LysM/invasin domains)
L085_00935	RSp0813_1	[T]_COG2199 FOG: GGDEF domain
L085_00940	YPO0448	[M]_COG2885 Outer membrane protein and related peptidoglycan-associated (lipo)proteins
L085_00945	ZyjjK	[R]_COG0488 ATPase components of ABC transporters with duplicated ATPase domains
L085_00950	PA3135	[K]_COG0583 Transcriptional regulator
L085_00955	BH0738	[CR]_COG0604 NADPH:quinone reductase and related Zn-dependent oxidoreductases
L085_00970	YPO0443	[O]_COG1066 Predicted ATP-dependent serine protease
L085_00975	YPO0442	[E]_COG0560 Phosphoserine phosphatase
L085_00980	YPO0441	[R]_COG3726 Uncharacterized membrane protein affecting hemolysin expression
L085_00985	STM4570	[F]_COG0813 Purine-nucleoside phosphorylase
L085_00990	YPO0439	[G]_COG1015 Phosphopentomutase
L085_00995	STM4568	[F]_COG0213 Thymidine phosphorylase
L085_01000	YPO0436	[F]_COG0274 Deoxyribose-phosphate aldolase
L085_01005	YPO0435	[F]_COG1972 Nucleoside permease
L085_01010	yjjVm	[L]_COG0084 Mg-dependent DNase
L085_01015	ECs5335	[R]_COG4667 Predicted esterase of the alpha-beta hydrolase superfamily
L085_01020	ECs5028	[S]_COG3237 Uncharacterized protein conserved in bacteria
L085_01025	YPO0432	[S]_COG5487 Small integral membrane protein
L085_01030	YPO0431	[R]_COG2823 Predicted periplasmic or secreted lipoprotein
L085_01035	STM4560	[J]_COG4108 Peptide chain release factor RF-3
L085_01040	YPO0429	[R]_COG0456 Acetyltransferases
L085_01045	YPO0428	[L]_COG3050 DNA polymerase III, psi subunit
L085_01050	YPO0427	[J]_COG2813 16S RNA G1207 methylase RsmC
L085_01055	PA2535	[C]_COG0667 Predicted oxidoreductases (related to aryl-alcohol dehydrogenases)
L085_01060	PA2534	[K]_COG0583 Transcriptional regulator
L085_01075	YPO0425	[T]_COG2199 FOG: GGDEF domain
L085_01080	PA2270	[K]_COG1309 Transcriptional regulator
L085_01085	PA2269	[GEPR]_COG0477 Permeases of the major facilitator superfamily
L085_01090	mll2784	[K]_COG0583 Transcriptional regulator
L085_01095	mll6183	[G]_COG2814 Arabinose efflux permease
L085_01100	Cj0486	[G]_COG0738 Fucose permease
L085_01105	AGl2037	[S]_COG3254 Uncharacterized conserved protein
L085_01110	Cj0485	[IQR]_COG1028 Dehydrogenases with different specificities (related to short-chain alcohol dehydrogenases)
L085_01115	AGc5105	[R]_COG3618 Predicted metal-dependent hydrolase of the TIM-barrel fold
L085_01120	YPO1567	[MR]_COG4948 L-alanine-DL-glutamate epimerase and related enzymes of enolase superfamily
L085_01125	YPO1566	[Q]_COG0179 2-keto-4-pentenoate hydratase/2-oxohepta-3-ene-1,7-dioic acid hydratase (catechol pathway)
L085_01130	YPO1565	[IQR]_COG1028 Dehydrogenases with different specificities (related to short-chain alcohol dehydrogenases)
L085_01135	AGc5113	[K]_COG2186 Transcriptional regulators
L085_01140	YPO1224	[V]_COG1680 Beta-lactamase class C and other penicillin binding proteins
L085_01145	YPO1770	[R]_COG1853 Conserved protein/domain typically associated with flavoprotein oxygenases, DIM6/NTAB family
L085_01150	STM1099	[Q]_COG2368 Aromatic ring hydroxylase
L085_01155	STM1108	[K]_COG2207 AraC-type DNA-binding domain-containing proteins
L085_01160	STM1107	[GEPR]_COG0477 Permeases of the major facilitator superfamily
L085_01165	STM1106	[G]_COG3836 2,4-dihydroxyhept-2-ene-1,7-dioic acid aldolase
L085_01170	STM1105	[Q]_COG3971 2-keto-4-pentenoate hydratase
L085_01175	STM1104	[E]_COG3232 5-carboxymethyl-2-hydroxymuconate isomerase
L085_01180	STM1103	[S]_COG3384 Uncharacterized conserved protein
L085_01185	STM1102	[C]_COG1012 NAD-dependent aldehyde dehydrogenases
L085_01190	PA4122	[Q]_COG0179 2-keto-4-pentenoate hydratase/2-oxohepta-3-ene-1,7-dioic acid hydratase (catechol pathway)
L085_01195	STM1101	[Q]_COG0179 2-keto-4-pentenoate hydratase/2-oxohepta-3-ene-1,7-dioic acid hydratase (catechol pathway)
L085_01200	YPO1760	[K]_COG1846 Transcriptional regulators
L085_01205	PA4089	[IQR]_COG1028 Dehydrogenases with different specificities (related to short-chain alcohol dehydrogenases)
L085_01215	mll5540	[IQR]_COG1028 Dehydrogenases with different specificities (related to short-chain alcohol dehydrogenases)
L085_01225	STM3126	[E]_COG0531 Amino acid transporters
L085_01230	STM3123	[R]_COG0641 Arylsulfatase regulator (Fe-S oxidoreductase)
L085_01235	STM3122	[P]_COG3119 Arylsulfatase A and related enzymes
L085_01240	STM3124	[K]_COG2771 DNA-binding HTH domain-containing proteins
L085_01250	PA3774	[BQ]_COG0123 Deacetylases, including yeast histone deacetylase and acetoin utilization protein
L085_01255	ML2603	[I]_COG2267 Lysophospholipase
L085_01260	STM3127	[R]_COG3450 Predicted enzyme of the cupin superfamily
L085_01265	STM3128	[E]_COG0665 Glycine/D-amino acid oxidases (deaminating)
L085_01270	VC0464	[K]_COG2771 DNA-binding HTH domain-containing proteins
L085_01275	SP2157	[C]_COG1454 Alcohol dehydrogenase, class IV
L085_01280	YOR273c	[GEPR]_COG0477 Permeases of the major facilitator superfamily
L085_01285	PA0133	[K]_COG0583 Transcriptional regulator
L085_01290	PA0132	[H]_COG0161 Adenosylmethionine-8-amino-7-oxononanoate aminotransferase
L085_01295	PA0130	[C]_COG1012 NAD-dependent aldehyde dehydrogenases
L085_01300	PA1485	[E]_COG0531 Amino acid transporters
L085_01305	PA1486	[EQ]_COG3191 L-aminopeptidase/D-esterase
L085_01310	RSp1211	[I]_COG1502 Phosphatidylserine/phosphatidylglycerophosphate/cardiolipin synthases and related enzymes
L085_01315	BMEI0336	[U]_COG0811 Biopolymer transport proteins
L085_01320	CC0210	[P]_COG1629 Outer membrane receptor proteins, mostly Fe transport
L085_01330	all5046	[U]_COG0848 Biopolymer transport protein
L085_01340	Cgl2252	[I]_COG1443 Isopentenyldiphosphate isomerase
L085_01350	STM2922	[H]_COG0043 3-polyprenyl-4-hydroxybenzoate decarboxylase and related decarboxylases
L085_01355	ECs3593	[H]_COG0163 3-polyprenyl-4-hydroxybenzoate decarboxylase
L085_01360	STM2920	[K]_COG1846 Transcriptional regulators
L085_01365	STM0837	[S]_COG1376 Uncharacterized protein conserved in bacteria
L085_01370	YPO0456	[K]_COG2207 AraC-type DNA-binding domain-containing proteins
L085_01380	mll3235	[K]_COG2207 AraC-type DNA-binding domain-containing proteins
L085_01385	STM0509	[M]_COG3203 Outer membrane protein (porin)
L085_01390	PA2003	[IQR]_COG1028 Dehydrogenases with different specificities (related to short-chain alcohol dehydrogenases)
L085_01395	PA2004	[GE]_COG2610 H+/gluconate symporter and related permeases
L085_01400	mlr6793	[I]_COG1250 3-hydroxyacyl-CoA dehydrogenase
L085_01405	PA2001	[I]_COG0183 Acetyl-CoA acetyltransferase
L085_01410	PA2000	[I]_COG2057 Acyl CoA:acetate/3-ketoacid CoA transferase, beta subunit
L085_01415	PA1999	[I]_COG1788 Acyl CoA:acetate/3-ketoacid CoA transferase, alpha subunit
L085_01420	PA1998	[K]_COG0583 Transcriptional regulator
L085_01440	ycjK	[E]_COG0174 Glutamine synthetase
L085_01450	RSp1105	[G]_COG0380 Trehalose-6-phosphate synthase
L085_01455	XF0411	[P]_COG4986 ABC-type anion transport system, duplicated permease component
L085_01460	RSc3372_1	[P]_COG1116 ABC-type nitrate/sulfonate/bicarbonate transport system, ATPase component
L085_01465	STM1530	[M]_COG3203 Outer membrane protein (porin)
L085_01470	CAC0107	[P]_COG1116 ABC-type nitrate/sulfonate/bicarbonate transport system, ATPase component
L085_01475	RSc1461	[S]_COG1285 Uncharacterized membrane protein
L085_01480	ECs1923	[K]_COG0583 Transcriptional regulator
L085_01485	AGpA784	[C]_COG2141 Coenzyme F420-dependent N5,N10-methylene tetrahydromethanopterin reductase and related flavin-dependent oxidoreductases
L085_01490	yjiY	[T]_COG1966 Carbon starvation protein, predicted membrane protein
L085_01495	yjiX	[S]_COG2879 Uncharacterized small protein
L085_01500	STM4530	[R]_COG0523 Putative GTPases (G3E family)
L085_01505	NMA0643	[R]_COG2244 Membrane protein involved in the export of O-antigen and teichoic acid
L085_01510	YPO3859	[M]_COG0399 Predicted pyridoxal phosphate-dependent enzyme apparently involved in regulation of cell wall biogenesis
L085_01520	YPO3861	[M]_COG1209 dTDP-glucose pyrophosphorylase
L085_01525	YPO3862	[M]_COG1088 dTDP-D-glucose 4,6-dehydratase
L085_01530	ascG	[K]_COG1609 Transcriptional regulators
L085_01540	ascB	[G]_COG2723 Beta-glucosidase/6-phospho-beta-glucosidase/beta-galactosidase
L085_01585	YPO3438	[L]_COG0582 Integrase
L085_01595	YPO2457	[K]_COG2771 DNA-binding HTH domain-containing proteins
L085_01600	YPO3439	[R]_COG0795 Predicted permeases
L085_01605	YPO3440	[R]_COG0795 Predicted permeases
L085_01610	YPO3441	[E]_COG0260 Leucyl aminopeptidase
L085_01615	YPO3442	[L]_COG2927 DNA polymerase III, chi subunit
L085_01620	YPO3443	[J]_COG0525 Valyl-tRNA synthetase
L085_01625	YPO3444	[KR]_COG0454 Histone acetyltransferase HPA2 and related acetyltransferases
L085_01630	mll1008	[E]_COG2303 Choline dehydrogenase and related flavoproteins
L085_01635	STM4471	[FJ]_COG4445 Hydroxylase for synthesis of 2-methylthio-cis-ribozeatin in tRNA
L085_01640	PM1565	[S]_COG3076 Uncharacterized protein conserved in bacteria
L085_01645	YPO3446	[E]_COG0078 Ornithine carbamoyltransferase
L085_01650	mlr5513	[E]_COG0747 ABC-type dipeptide transport system, periplasmic component
L085_01655	ECs5222	[F]_COG0540 Aspartate carbamoyltransferase, catalytic chain
L085_01660	YPO3589	[F]_COG1781 Aspartate carbamoyltransferase, regulatory subunit
L085_01665	YPO3590	[J]_COG0251 Putative translation initiation inhibitor, yjgF family
L085_01670	PA1730	[S]_COG2308 Uncharacterized conserved protein
L085_01675	PA1731	[S]_COG2307 Uncharacterized protein conserved in bacteria
L085_01680	PA1732	[E]_COG1305 Transglutaminase-like enzymes, putative cysteine proteases
L085_01685	PA1733	[O]_COG3484 Predicted proteasome-type protease
L085_01695	mgtA	[P]_COG0474 Cation transport ATPase
L085_01700	YPO3698	[K]_COG1609 Transcriptional regulators
L085_01710	YPO3696	[G]_COG0366 Glycosidases
L085_01715	BS_ywrO	[R]_COG2249 Putative NADPH-quinone reductase (modulator of drug activity B)
L085_01720	AGpA256	[K]_COG0583 Transcriptional regulator
L085_01725	YPO3454	[F]_COG1328 Oxygen-sensitive ribonucleoside-triphosphate reductase
L085_01730	ECs5214	[O]_COG0602 Organic radical activating enzymes
L085_01745	ECs4032	[R]_COG0701 Predicted permeases
L085_01750	YPO3456	[K]_COG2188 Transcriptional regulators
L085_01755	YPO3457	[P]_COG3624 Uncharacterized enzyme of phosphonate metabolism
L085_01760	YPO3458	[P]_COG3625 Uncharacterized enzyme of phosphonate metabolism
L085_01765	YPO3459	[P]_COG3626 Uncharacterized enzyme of phosphonate metabolism
L085_01770	ECs5081	[P]_COG3627 Uncharacterized enzyme of phosphonate metabolism
L085_01775	YPO3461	[P]_COG4107 ABC-type phosphonate transport system, ATPase component
L085_01780	YPO3462	[P]_COG4778 ABC-type phosphonate transport system, ATPase component
L085_01785	YPO3463	[P]_COG3454 Metal-dependent hydrolase involved in phosphonate metabolism
L085_01790	phnN	[P]_COG3709 Uncharacterized component of phosphonate metabolism
L085_01795	AGc291	[R]_COG0110 Acetyltransferase (isoleucine patch superfamily)
L085_01800	YPO3465	[R]_COG1235 Metal-dependent hydrolases of the beta-lactamase superfamily I
L085_01805	YPO3466	[MG]_COG0702 Predicted nucleoside-diphosphate-sugar epimerases
L085_01810	YPO3467	[S]_COG3787 Uncharacterized protein conserved in bacteria
L085_01820	VCA1063	[E]_COG1982 Arginine/lysine/ornithine decarboxylases
L085_01825	STM0700	[E]_COG0531 Amino acid transporters
L085_01835	STM3271	[L]_COG2827 Predicted endonuclease containing a URI domain
L085_01840	YPO3476	[R]_COG3153 Predicted acetyltransferase
L085_01845	YPO3477	[I]_COG3154 Putative lipid carrier protein
L085_01850	YPO3479	[O]_COG0826 Collagenase and related proteases
L085_01855	YPO3480	[O]_COG0826 Collagenase and related proteases
L085_01865	PA3400	[V]_COG0842 ABC-type multidrug transport system, permease component
L085_01870	PA3401	[V]_COG0842 ABC-type multidrug transport system, permease component
L085_01875	PA3402	[M]_COG0845 Membrane-fusion protein
L085_01880	YPO3484	[C]_COG2141 Coenzyme F420-dependent N5,N10-methylene tetrahydromethanopterin reductase and related flavin-dependent oxidoreductases
L085_01885	YPO0275	[O]_COG0425 Predicted redox protein, regulator of disulfide bond formation
L085_01890	YPO0274	[R]_COG2391 Predicted transporter component
L085_01895	YPO3488	[LKJ]_COG0513 Superfamily II DNA and RNA helicases
L085_01900	YPO3489	[R]_COG4785 Lipoprotein NlpI, contains TPR repeats
L085_01905	YPO3490	[J]_COG1185 Polyribonucleotide nucleotidyltransferase (polynucleotide phosphorylase)
L085_01910	YPO3493	[J]_COG0184 Ribosomal protein S15P/S13E
L085_01915	YPO3494	[J]_COG0130 Pseudouridine synthase
L085_01920	YPO3495	[J]_COG0858 Ribosome-binding factor A
L085_01935	YPO3497	[K]_COG0195 Transcription elongation factor
L085_01940	YPO3498	[S]_COG0779 Uncharacterized protein conserved in bacteria
L085_01945	YPO3499	[U]_COG1314 Preprotein translocase subunit SecG
L085_01950	YPO3500	[G]_COG1109 Phosphomannomutase
L085_01955	YPO3501	[H]_COG0294 Dihydropteroate synthase and related enzymes
L085_01960	YPO3502	[O]_COG0465 ATP-dependent Zn proteases
L085_01965	STM3297	[J]_COG0293 23S rRNA methylase
L085_01970	STM3298	[J]_COG1534 Predicted RNA-binding protein containing KH domain, possibly ribosomal protein
L085_01975	STM3299	[K]_COG0782 Transcription elongation factor
L085_01980	YPO3506	[M]_COG2027 D-alanyl-D-alanine carboxypeptidase (penicillin-binding protein 4)
L085_01985	YPO3507	[TK]_COG0745 Response regulators consisting of a CheY-like receiver domain and a winged-helix DNA-binding domain
L085_01990	YPO3508	[T]_COG0642 Signal transduction histidine kinase
L085_01995	YPO3509	[R]_COG0536 Predicted GTPase
L085_02000	YPO3510	[GER]_COG0697 Permeases of the drug/metabolite transporter (DMT) superfamily
L085_02005	YPO3511	[J]_COG0211 Ribosomal protein L27
L085_02010	YPO3512	[J]_COG0261 Ribosomal protein L21
L085_02015	ispB	[H]_COG0142 Geranylgeranyl pyrophosphate synthase
L085_02025	Znlp	[K]_COG3423 Predicted transcriptional regulator
L085_02030	mdh	[C]_COG0039 Malate/lactate dehydrogenases
L085_02035	YPO3517	[K]_COG1438 Arginine repressor
L085_02050	YPO3519	[M]_COG0773 UDP-N-acetylmuramate-alanine ligase
L085_02055	YPO3520	[G]_COG0158 Fructose-1,6-bisphosphatase
L085_02060	tsr	[NT]_COG0840 Methyl-accepting chemotaxis protein
L085_02065	ECs5204	[C]_COG0221 Inorganic pyrophosphatase
L085_02070	YPO3522	[S]_COG2105 Uncharacterized conserved protein
L085_02075	YPO3523	[S]_COG2911 Uncharacterized protein conserved in bacteria
L085_02080	YPO3524	[M]_COG0729 Outer membrane protein
L085_02085	YPO3525	[O]_COG0225 Peptide methionine sulfoxide reductase
L085_02090	YPO3526	[R]_COG1253 Hemolysins and related proteins containing CBS domains
L085_02100	YPO3528	[R]_COG3054 Predicted transcriptional regulator
L085_02105	YPO3529	[P]_COG1218 3'-Phosphoadenosine 5'-phosphosulfate (PAPS) 3'-phosphatase
L085_02110	YPO3530	[F]_COG0737 5'-nucleotidase/2',3'-cyclic phosphodiesterase and related esterases
L085_02115	YPO3532	[O]_COG0545 FKBP-type peptidyl-prolyl cis-trans isomerases 1
L085_02120	YPO3533	[M]_COG3061 Cell envelope opacity-associated protein A
L085_02125	BMEII0787	[S]_COG3189 Uncharacterized conserved protein
L085_02130	YPO3536	[J]_COG0359 Ribosomal protein L9
L085_02135	rpsR	[J]_COG0238 Ribosomal protein S18
L085_02140	YPO3538	[L]_COG2965 Primosomal replication protein N
L085_02145	STM4391	[J]_COG0360 Ribosomal protein S6
L085_02170	ECs5160	[S]_COG3766 Predicted membrane protein
L085_02175	YPO0383	[I]_COG1960 Acyl-CoA dehydrogenases
L085_02180	YPO0381	[J]_COG0566 rRNA methylases
L085_02185	YPO0380	[K]_COG0557 Exoribonuclease R
L085_02190	ZyjeB	[K]_COG1959 Predicted transcriptional regulator
L085_02195	YPO0378	[F]_COG0104 Adenylosuccinate synthase
L085_02200	YPO0377	[S]_COG3242 Uncharacterized protein conserved in bacteria
L085_02205	YPO0376	[O]_COG0330 Membrane protease subunits, stomatin/prohibitin homologs
L085_02210	YPO0375	[O]_COG0330 Membrane protease subunits, stomatin/prohibitin homologs
L085_02215	YPO0374	[R]_COG2262 GTPases
L085_02220	YPO0373	[R]_COG1923 Uncharacterized host factor I protein
L085_02235	YPO0371	[L]_COG0323 DNA mismatch repair enzyme (predicted ATPase)
L085_02245	ZyjeE	[R]_COG0802 Predicted ATPase or kinase
L085_02255	YPO0367	[C]_COG1600 Uncharacterized Fe-S protein
L085_02260	orn	[A]_COG1949 Oligoribonuclease (3'->5' exoribonuclease)
L085_02265	YPO0365	[R]_COG1162 Predicted GTPases
L085_02270	YPO0364	[I]_COG0688 Phosphatidylserine decarboxylase
L085_02275	YPO0363	[M]_COG3264 Small-conductance mechanosensitive channel
L085_02280	YPO0362	[J]_COG2269 Truncated, possibly inactive, lysyl-tRNA synthetase (class II)
L085_02285	YPO0360	[C]_COG1053 Succinate dehydrogenase/fumarate reductase, flavoprotein subunit
L085_02290	YPO0359	[C]_COG0479 Succinate dehydrogenase/fumarate reductase, Fe-S protein subunit
L085_02295	YPO0358	[C]_COG3029 Fumarate reductase subunit C
L085_02300	YPO0357	[C]_COG3080 Fumarate reductase subunit D
L085_02305	STM4339	[M]_COG3040 Bacterial lipocalin
L085_02310	sugE	[P]_COG2076 Membrane transporters of cations and cationic drugs
L085_02320	ZecnA	[S]_COG5510 Predicted small secreted protein
L085_02325	YPO0354	[J]_COG0231 Translation elongation factor P (EF-P)/translation initiation factor 5A (eIF-5A)
L085_02330	YPO0353	[E]_COG1509 Lysine 2,3-aminomutase
L085_02340	YPO1675	[NT]_COG0840 Methyl-accepting chemotaxis protein
L085_02345	YPO0351	[O]_COG0459 Chaperonin GroEL (HSP60 family)
L085_02350	STM4329	[O]_COG0234 Co-chaperonin GroES (HSP10)
L085_02355	YPO0349	[R]_COG3030 Protein affecting phage T7 exclusion by the F plasmid
L085_02360	YPO0348	[E]_COG1027 Aspartate ammonia-lyase
L085_02365	YPO0347	[R]_COG2704 Anaerobic C4-dicarboxylate transporter
L085_02370	YPO0346	[P]_COG1324 Uncharacterized protein involved in tolerance to divalent cations
L085_02375	YPO0345	[OC]_COG4232 Thiol:disulfide interchange protein
L085_02380	YPO0341	[K]_COG1309 Transcriptional regulator
L085_02385	PA4900	[GEPR]_COG0477 Permeases of the major facilitator superfamily
L085_02390	PA2510	[K]_COG0583 Transcriptional regulator
L085_02400	STM0552	[K]_COG2771 DNA-binding HTH domain-containing proteins
L085_02405	Z1292	[NU]_COG3539 P pilus assembly protein, pilin FimA
L085_02410	ECs3218	[NU]_COG3539 P pilus assembly protein, pilin FimA
L085_02415	STM0198	[NU]_COG3539 P pilus assembly protein, pilin FimA
L085_02425	ZyfcS	[NU]_COG3121 P pilus assembly protein, chaperone PapD
L085_02430	ECs3221	[NU]_COG3188 P pilus assembly protein, porin PapC
L085_02435	YPO2759	[NU]_COG3539 P pilus assembly protein, pilin FimA
L085_02440	YPO2759	[NU]_COG3539 P pilus assembly protein, pilin FimA
L085_02460	ECs5103	[S]_COG3647 Predicted membrane protein
L085_02465	ECs2056	[S]_COG3391 Uncharacterized conserved protein
L085_02475	ECs0633	[Q]_COG1021 Peptide arylation enzymes
L085_02480	ECs0632	[HQ]_COG1169 Isochorismate synthase
L085_02485	ybdA	[GEPR]_COG0477 Permeases of the major facilitator superfamily
L085_02495	MT2445.1	[S]_COG3251 Uncharacterized protein conserved in bacteria
L085_02500	ECs0624	[P]_COG2382 Enterochelin esterase and related enzymes
L085_02505	fepA	[P]_COG4771 Outer membrane receptor for ferrienterochelin and colicins
L085_02510	ECs2056	[S]_COG3391 Uncharacterized conserved protein
L085_02520	VC2211	[P]_COG1629 Outer membrane receptor proteins, mostly Fe transport
L085_02525	Rv2383c_2	[Q]_COG1020 Non-ribosomal peptide synthetase modules and related proteins
L085_02540	BMEII0076	[Q]_COG1020 Non-ribosomal peptide synthetase modules and related proteins
L085_02545	YPO0254	[C]_COG1301 Na+/H+-dicarboxylate symporters
L085_02550	YPO0253	[I]_COG0365 Acyl-coenzyme A synthetases/AMP-(fatty) acid ligases
L085_02555	YPO0252	[S]_COG3162 Predicted membrane protein
L085_02560	YPO0251	[R]_COG4147 Predicted symporter
L085_02565	ECs4145	[R]_COG0663 Carbonic anhydrases/acetyltransferases, isoleucine patch superfamily
L085_02570	YPO0246	[E]_COG0169 Shikimate 5-dehydrogenase
L085_02575	YPO0245a	[J]_COG0009 Putative translation factor (SUA5)
L085_02580	STM3403	[L]_COG0551 Zn-finger domain associated with topoisomerase type I
L085_02585	STM3404	[S]_COG2922 Uncharacterized protein conserved in bacteria
L085_02590	YPO0243	[LU]_COG0758 Predicted Rossmann fold nucleotide-binding protein involved in DNA uptake
L085_02595	YPO0242	[J]_COG0242 N-formylmethionyl-tRNA deformylase
L085_02600	Zfmt	[J]_COG0223 Methionyl-tRNA formyltransferase
L085_02605	YPO0240	[J]_COG0144 tRNA and rRNA cytosine-C5-methylases
L085_02610	YPO0239	[P]_COG0569 K+ transport systems, NAD-binding component
L085_02615	YPO0238	[M]_COG1970 Large-conductance mechanosensitive channel
L085_02620	YPO0237	[S]_COG3036 Uncharacterized protein conserved in bacteria
L085_02625	YPO0236	[K]_COG0789 Predicted transcriptional regulators
L085_02635	YPO0235	[J]_COG0203 Ribosomal protein L17
L085_02640	ECs4160	[K]_COG0202 DNA-directed RNA polymerase, alpha subunit/40 kD subunit
L085_02645	YPO0233	[J]_COG0522 Ribosomal protein S4 and related proteins
L085_02650	ZrpsK	[J]_COG0100 Ribosomal protein S11
L085_02655	PM1393	[J]_COG0099 Ribosomal protein S13
L085_02660	YPO0230	[J]_COG0257 Ribosomal protein L36
L085_02665	YPO0229	[U]_COG0201 Preprotein translocase subunit SecY
L085_02670	YPO0228	[J]_COG0200 Ribosomal protein L15
L085_02675	YPO0227	[J]_COG1841 Ribosomal protein L30/L7E
L085_02680	ECs4168	[J]_COG0098 Ribosomal protein S5
L085_02685	YPO0225	[J]_COG0256 Ribosomal protein L18
L085_02690	YPO0224	[J]_COG0097 Ribosomal protein L6P/L9E
L085_02695	YPO0223	[J]_COG0096 Ribosomal protein S8
L085_02700	ECs4172	[J]_COG0199 Ribosomal protein S14
L085_02705	YPO0222	[J]_COG0094 Ribosomal protein L5
L085_02710	ECs4174	[J]_COG0198 Ribosomal protein L24
L085_02715	STM3430	[J]_COG0093 Ribosomal protein L14
L085_02720	STM3431	[J]_COG0186 Ribosomal protein S17
L085_02725	HI0785	[J]_COG0255 Ribosomal protein L29
L085_02730	rplP	[J]_COG0197 Ribosomal protein L16/L10E
L085_02735	YPO0216	[J]_COG0092 Ribosomal protein S3
L085_02740	YPO0215	[J]_COG0091 Ribosomal protein L22
L085_02745	YPO0214	[J]_COG0185 Ribosomal protein S19
L085_02750	YPO0213	[J]_COG0090 Ribosomal protein L2
L085_02755	rplW	[J]_COG0089 Ribosomal protein L23
L085_02760	ECs4184	[J]_COG0088 Ribosomal protein L4
L085_02765	YPO0210	[J]_COG0087 Ribosomal protein L3
L085_02770	HI0776	[J]_COG0051 Ribosomal protein S10
L085_02775	YPO0206	[P]_COG2193 Bacterioferritin (cytochrome b1)
L085_02780	YPO0205	[P]_COG2906 Bacterioferritin-associated ferredoxin
L085_02785	YPO0203	[J]_COG0050 GTPases - translation elongation factors
L085_02790	STM3446	[J]_COG0480 Translation elongation factors (GTPases)
L085_02795	YPO0201	[J]_COG0049 Ribosomal protein S7
L085_02800	YPO0200	[J]_COG0048 Ribosomal protein S12
L085_02805	YPO0199	[P]_COG2168 Uncharacterized conserved protein involved in oxidation of intracellular sulfur
L085_02810	YPO0198	[P]_COG2923 Uncharacterized protein involved in the oxidation of intracellular sulfur
L085_02815	YPO0197	[P]_COG1553 Uncharacterized conserved protein involved in intracellular sulfur reduction
L085_02820	YPO0196	[S]_COG2964 Uncharacterized protein conserved in bacteria
L085_02825	YPO0195	[O]_COG0545 FKBP-type peptidyl-prolyl cis-trans isomerases 1
L085_02830	HI0573	[S]_COG2900 Uncharacterized protein conserved in bacteria
L085_02835	STM1557	[E]_COG1168 Bifunctional PLP-dependent enzyme with beta-cystathionase and maltose regulon repressor activities
L085_02840	STM1556	[C]_COG1757 Na+/H+ antiporter
L085_02845	YPO2283	[K]_COG1609 Transcriptional regulators
L085_02850	PM1567	[O]_COG1047 FKBP-type peptidyl-prolyl cis-trans isomerases 2
L085_02855	YPO0192	[R]_COG3529 Predicted nucleic-acid-binding protein containing a Zn-ribbon domain
L085_02865	YPO0190	[R]_COG2249 Putative NADPH-quinone reductase (modulator of drug activity B)
L085_02870	STM3459	[R]_COG0488 ATPase components of ABC transporters with duplicated ATPase domains
L085_02875	YPO0185	[Q]_COG2175 Probable taurine catabolism dioxygenase
L085_02880	YPO0184	[P]_COG0600 ABC-type nitrate/sulfonate/bicarbonate transport system, permease component
L085_02885	YPO0183	[P]_COG4525 ABC-type taurine transport system, ATPase component
L085_02890	YPO0182	[P]_COG4521 ABC-type taurine transport system, periplasmic component
L085_02895	PA3578	[R]_COG0384 Predicted epimerase, PhzC/PhzF homolog
L085_02900	YPO0181	[E]_COG1280 Putative threonine efflux protein
L085_02905	YPO0180	[R]_COG0429 Predicted hydrolase of the alpha/beta-hydrolase fold
L085_02910	YPO0179	[S]_COG3089 Uncharacterized protein conserved in bacteria
L085_02915	YPO0178	[C]_COG3954 Phosphoribulokinase
L085_02920	YPO0176	[O]_COG1765 Predicted redox protein, regulator of disulfide bond formation
L085_02925	crp	[T]_COG0664 cAMP-binding proteins - catabolite gene activator and regulatory subunit of cAMP-dependent protein kinases
L085_02930	STM3467	[S]_COG1289 Predicted membrane protein
L085_02935	STM3468	[E]_COG4992 Ornithine/acetylornithine aminotransferase
L085_02940	YPO0169	[EH]_COG0512 Anthranilate/para-aminobenzoate synthases component II
L085_02945	YPO0168	[R]_COG0433 Predicted ATPase
L085_02955	SMa0473	[R]_COG3668 Plasmid stabilization system protein
L085_02960	STM2158	[KT]_COG3279 Response regulator of the LytR/AlgR family
L085_02965	yehU	[T]_COG3275 Putative regulator of cell autolysis
L085_02970	YPO0167	[O]_COG0652 Peptidyl-prolyl cis-trans isomerase (rotamase) - cyclophilin family
L085_02980	YPO2680	[G]_COG1447 Phosphotransferase system cellobiose-specific component IIA
L085_02985	YPO0166	[G]_COG1486 Alpha-galactosidases/6-phospho-beta-glucosidases, family 4 of glycosyl hydrolases
L085_02990	YPO0165	[K]_COG1609 Transcriptional regulators
L085_02995	YPO0163	[GEPR]_COG0477 Permeases of the major facilitator superfamily
L085_03000	STM3334	[FR]_COG0402 Cytosine deaminase and related metal-dependent hydrolases
L085_03010	YPO0161	[C]_COG1251 NAD(P)H-nitrite reductase
L085_03015	YPO0160	[PR]_COG2146 Ferredoxin subunits of nitrite reductase and ring-hydroxylating dioxygenases
L085_03020	YPO0159	[P]_COG2116 Formate/nitrite family of transporters
L085_03030	ZtrpS	[J]_COG0180 Tryptophanyl-tRNA synthetase
L085_03035	YPO0156	[R]_COG0546 Predicted phosphatases
L085_03040	STM3483	[G]_COG0036 Pentose-5-phosphate-3-epimerase
L085_03045	YPO0154	[L]_COG0338 Site-specific DNA methylase
L085_03050	YPO0153	[S]_COG3266 Uncharacterized protein conserved in bacteria
L085_03055	YPO0152	[E]_COG0337 3-dehydroquinate synthetase
L085_03060	YPO0151	[E]_COG0703 Shikimate kinase
L085_03065	YPO0150	[U]_COG4796 Type II secretory pathway, component HofQ
L085_03080	YPO0147	[NU]_COG3166 Tfp pilus assembly protein PilN
L085_03090	YPO0145	[M]_COG5009 Membrane carboxypeptidase/penicillin-binding protein
L085_03095	YPO0144	[LR]_COG0494 NTP pyrophosphohydrolases including oxidative damage repair enzymes
L085_03105	YPO0141	[R]_COG1011 Predicted hydrolase (HAD superfamily)
L085_03110	YPO0140	[J]_COG1188 Ribosome-associated heat shock protein implicated in the recycling of the 50S subunit (S4 paralog)
L085_03115	YPO0139	[O]_COG1281 Disulfide bond chaperones of the HSP33 family
L085_03120	YPO0138	[C]_COG1866 Phosphoenolpyruvate carboxykinase (ATP)
L085_03125	SMb21509	[R]_COG4691 Plasmid stability protein
L085_03135	YPO0137	[T]_COG0642 Signal transduction histidine kinase
L085_03140	ompR	[TK]_COG0745 Response regulators consisting of a CheY-like receiver domain and a winged-helix DNA-binding domain
L085_03150	STM1112	[O]_COG2214 DnaJ-class molecular chaperone
L085_03155	greBm	[K]_COG0782 Transcription elongation factor
L085_03160	YPO0134	[K]_COG2183 Transcriptional accessory protein
L085_03165	ECs4250	[P]_COG1918 Fe2+ transport system protein A
L085_03170	YPO0132	[P]_COG0370 Fe2+ transport system protein B
L085_03185	STM3509	[R]_COG0596 Predicted hydrolases or acyltransferases (alpha/beta hydrolase superfamily)
L085_03190	STM3510	[R]_COG1040 Predicted amidophosphoribosyltransferases
L085_03200	YPO0126	[G]_COG1640 4-alpha-glucanotransferase
L085_03205	STM3514	[G]_COG0058 Glucan phosphorylase
L085_03210	YPO0123	[K]_COG2909 ATP-dependent transcriptional regulator
L085_03215	YPO0122	[P]_COG0607 Rhodanese-related sulfurtransferase
L085_03220	YPO0121	[R]_COG0705 Uncharacterized membrane protein (homolog of Drosophila rhomboid)
L085_03225	YPO0120	[KG]_COG1349 Transcriptional regulators of sugar metabolism
L085_03230	YPO3937	[C]_COG0578 Glycerol-3-phosphate dehydrogenase
L085_03235	YPO3938	[G]_COG0058 Glucan phosphorylase
L085_03240	YPO3939	[G]_COG0297 Glycogen synthase
L085_03245	YPO3940	[G]_COG0448 ADP-glucose pyrophosphorylase
L085_03250	YPO3941	[G]_COG1523 Type II secretory pathway, pullulanase PulA and related glycosidases
L085_03255	YPO3942	[G]_COG0296 1,4-alpha-glucan branching enzyme
L085_03260	YPO3949	[E]_COG0136 Aspartate-semialdehyde dehydrogenase
L085_03265	YPO3950	[U]_COG2095 Multiple antibiotic transporter
L085_03270	ECs4286	[G]_COG3265 Gluconate kinase
L085_03275	YPO3954	[GE]_COG2610 H+/gluconate symporter and related permeases
L085_03280	YPO3955	[K]_COG1609 Transcriptional regulators
L085_03285	YPO3956	[R]_COG1741 Pirin-related protein
L085_03290	ECs4290	[KR]_COG0454 Histone acetyltransferase HPA2 and related acetyltransferases
L085_03295	RSc1383	[EQ]_COG3191 L-aminopeptidase/D-esterase
L085_03300	STM4424	[G]_COG1082 Sugar phosphate isomerases/epimerases
L085_03305	STM4436	[G]_COG1082 Sugar phosphate isomerases/epimerases
L085_03310	RSc1246	[R]_COG0673 Predicted dehydrogenases and related proteins
L085_03315	YPO2578	[E]_COG3962 Acetolactate synthase
L085_03325	STM4417	[K]_COG1737 Transcriptional regulators
L085_03330	YHR099w	[TDBLU]_COG5032 Phosphatidylinositol kinase and protein kinases of the PI-3 kinase family
L085_03340	STM4420	[G]_COG3718 Uncharacterized enzyme involved in inositol metabolism
L085_03345	STM4421	[C]_COG1012 NAD-dependent aldehyde dehydrogenases
L085_03350	STM4418	[GEPR]_COG0477 Permeases of the major facilitator superfamily
L085_03355	STM4435	[G]_COG4130 Predicted sugar epimerase
L085_03360	STM0503	[R]_COG0390 ABC-type uncharacterized transport system, permease component
L085_03365	ybbL	[R]_COG4619 ABC-type uncharacterized transport system, ATPase component
L085_03385	YPO2759	[NU]_COG3539 P pilus assembly protein, pilin FimA
L085_03390	YPO2759	[NU]_COG3539 P pilus assembly protein, pilin FimA
L085_03395	YPO0698	[NU]_COG3188 P pilus assembly protein, porin PapC
L085_03400	YPO4041	[NU]_COG3121 P pilus assembly protein, chaperone PapD
L085_03405	STM3640	[NU]_COG3539 P pilus assembly protein, pilin FimA
L085_03410	STM0174	[NU]_COG3539 P pilus assembly protein, pilin FimA
L085_03415	fimI	[NU]_COG3539 P pilus assembly protein, pilin FimA
L085_03420	STM0552	[K]_COG2771 DNA-binding HTH domain-containing proteins
L085_03425	RSc0030	[KE]_COG1167 Transcriptional regulators containing a DNA-binding HTH domain and an aminotransferase domain (MocR family) and their eukaryotic orthologs
L085_03430	mll1137	[GER]_COG0697 Permeases of the drug/metabolite transporter (DMT) superfamily
L085_03440	YPO2290	[S]_COG4457 Uncharacterized protein conserved in bacteria, putative virulence factor
L085_03445	YPO2291	[S]_COG4458 Uncharacterized protein conserved in bacteria, putative virulence factor
L085_03450	mlr7811	[K]_COG0583 Transcriptional regulator
L085_03455	SMa1403	[C]_COG0667 Predicted oxidoreductases (related to aryl-alcohol dehydrogenases)
L085_03460	PA1344	[IQR]_COG1028 Dehydrogenases with different specificities (related to short-chain alcohol dehydrogenases)
L085_03470	PA2546	[E]_COG0346 Lactoylglutathione lyase and related lyases
L085_03475	PA0527	[T]_COG0664 cAMP-binding proteins - catabolite gene activator and regulatory subunit of cAMP-dependent protein kinases
L085_03480	alr3202	[F]_COG1957 Inosine-uridine nucleoside N-ribohydrolase
L085_03485	SMc04120	[F]_COG1816 Adenosine deaminase
L085_03490	YPO3966	[R]_COG2081 Predicted flavoproteins
L085_03495	YPO3967	[P]_COG0306 Phosphate/sulphate permeases
L085_03505	PA2918	[IQR]_COG1028 Dehydrogenases with different specificities (related to short-chain alcohol dehydrogenases)
L085_03510	PA2877	[K]_COG0583 Transcriptional regulator
L085_03515	uspA	[T]_COG0589 Universal stress protein UspA and related nucleotide-binding proteins
L085_03520	YPO3971	[E]_COG0334 Glutamate dehydrogenase/leucine dehydrogenase
L085_03525	YPO3633	[G]_COG1879 ABC-type sugar transport system, periplasmic component
L085_03530	YPO3634	[G]_COG1129 ABC-type sugar transport system, ATPase component
L085_03535	YPO3635	[G]_COG1172 Ribose/xylose/arabinose/galactoside ABC-type transport systems, permease components
L085_03540	YPO3636	[G]_COG1172 Ribose/xylose/arabinose/galactoside ABC-type transport systems, permease components
L085_03545	YPO3637	[C]_COG1069 Ribulose kinase
L085_03550	YPO3638	[M]_COG0794 Predicted sugar phosphate isomerase involved in capsule formation
L085_03555	YPO3974	[QR]_COG0500 SAM-dependent methyltransferases
L085_03560	YPO3975	[E]_COG0339 Zn-dependent oligopeptidases
L085_03565	STM3167	[FGR]_COG0537 Diadenosine tetraphosphate (Ap4A) hydrolase and other HIT family hydrolases
L085_03575	STM4186	[S]_COG4405 Uncharacterized protein conserved in bacteria
L085_03580	YPO3976	[R]_COG2961 Protein involved in catabolism of external DNA
L085_03585	YPO3977	[C]_COG1249 Pyruvate/2-oxoglutarate dehydrogenase complex, dihydrolipoamide dehydrogenase (E3) component, and related enzymes
L085_03590	PA2496	[S]_COG2318 Uncharacterized protein conserved in bacteria
L085_03595	AGl1187	[R]_COG0384 Predicted epimerase, PhzC/PhzF homolog
L085_03600	AGl1188	[E]_COG1280 Putative threonine efflux protein
L085_03605	AGl1192	[KE]_COG1167 Transcriptional regulators containing a DNA-binding HTH domain and an aminotransferase domain (MocR family) and their eukaryotic orthologs
L085_03610	VC1933	[S]_COG3915 Uncharacterized protein conserved in bacteria
L085_03635	YPO3840	[K]_COG1309 Transcriptional regulator
L085_03640	YPO3839	[S]_COG5441 Uncharacterized conserved protein
L085_03645	STM1308	[UNTP]_COG3678 P pilus assembly/Cpx signaling pathway, periplasmic inhibitor/zinc-resistance associated protein
L085_03655	XF1115	[I]_COG1024 Enoyl-CoA hydratase/carnithine racemase
L085_03660	YPO3985	[S]_COG1295 Predicted membrane protein
L085_03665	ZyhjE	[GEPR]_COG0477 Permeases of the major facilitator superfamily
L085_03670	ECs4843	[I]_COG2134 CDP-diacylglycerol pyrophosphatase
L085_03675	yhjG	[M]_COG2982 Uncharacterized protein involved in outer membrane biogenesis
L085_03680	YPO3988	[T]_COG2200 FOG: EAL domain
L085_03685	YPO3990	[G]_COG0524 Sugar kinases, ribokinase family
L085_03690	YPO2457	[K]_COG2771 DNA-binding HTH domain-containing proteins
L085_03695	YPO3888	[EH]_COG0059 Ketol-acid reductoisomerase
L085_03700	YPO3889	[K]_COG0583 Transcriptional regulator
L085_03705	BMEI0590	[S]_COG5587 Uncharacterized conserved protein
L085_03720	YPO3896	[E]_COG1171 Threonine dehydratase
L085_03725	ZilvD	[EG]_COG0129 Dihydroxyacid dehydratase/phosphogluconate dehydratase
L085_03730	YPO3899	[EH]_COG0115 Branched-chain amino acid aminotransferase/4-amino-4-deoxychorismate lyase
L085_03735	YPO3900	[S]_COG3978 Acetolactate synthase (isozyme II), small (regulatory) subunit
L085_03740	STM3901	[EH]_COG0028 Thiamine pyrophosphate-requiring enzymes [acetolactate synthase, pyruvate dehydrogenase (cytochrome), glyoxylate carboligase, phosphonopyruvate decarboxylase]
L085_03745	STM0356	[GEPR]_COG0477 Permeases of the major facilitator superfamily
L085_03750	YPO3902	[O]_COG0606 Predicted ATPase with chaperone activity
L085_03755	YPO3903	[S]_COG3085 Uncharacterized protein conserved in bacteria
L085_03760	YPO3904	[K]_COG0583 Transcriptional regulator
L085_03765	YPO3909	[M]_COG0796 Glutamate racemase
L085_03770	YPO3910	[H]_COG4206 Outer membrane cobalamin receptor protein
L085_03775	YPO3911	[J]_COG2265 SAM-dependent methyltransferases related to tRNA (uracil-5-)-methyltransferase
L085_03785	YPO3913	[K]_COG1309 Transcriptional regulator
L085_03790	YPO3914	[C]_COG1249 Pyruvate/2-oxoglutarate dehydrogenase complex, dihydrolipoamide dehydrogenase (E3) component, and related enzymes
L085_03795	YPO3915	[K]_COG0583 Transcriptional regulator
L085_03805	YPO3917	[C]_COG1249 Pyruvate/2-oxoglutarate dehydrogenase complex, dihydrolipoamide dehydrogenase (E3) component, and related enzymes
L085_03810	SMa1990	[S]_COG4226 Uncharacterized protein encoded in hypervariable junctions of pilus gene clusters
L085_03815	YPO3924	[E]_COG0165 Argininosuccinate lyase
L085_03830	YPO3925	[E]_COG0548 Acetylglutamate kinase
L085_03835	YPO3927	[E]_COG0002 Acetylglutamate semialdehyde dehydrogenase
L085_03840	YPO3928	[E]_COG0624 Acetylornithine deacetylase/Succinyl-diaminopimelate desuccinylase and related deacylases
L085_03845	YPO3929	[C]_COG2352 Phosphoenolpyruvate carboxylase
L085_03850	YPO0117	[E]_COG0685 5,10-methylenetetrahydrofolate reductase
L085_03860	metB	[E]_COG0626 Cystathionine beta-lyases/cystathionine gamma-synthases
L085_03865	YPO0114	[KE]_COG3060 Transcriptional regulator of met regulon
L085_03870	YPO0111	[J]_COG0254 Ribosomal protein L31
L085_03875	YPO0110	[L]_COG1198 Primosomal protein N' (replication factor Y) - superfamily II helicase
L085_03880	YPO0108	[K]_COG1609 Transcriptional regulators
L085_03885	YPO0107	[D]_COG3087 Cell division protein
L085_03890	hslV	[O]_COG5405 ATP-dependent protease HslVU (ClpYQ), peptidase subunit
L085_03895	YPO0105	[O]_COG1220 ATP-dependent protease HslVU (ClpYQ), ATPase subunit
L085_03900	ECs4857	[H]_COG1575 1,4-dihydroxy-2-naphthoate octaprenyltransferase
L085_03905	YPO0103	[H]_COG0684 Demethylmenaquinone methyltransferase
L085_03910	YPO0093	[S]_COG3074 Uncharacterized protein conserved in bacteria
L085_03915	YPO0091	[G]_COG0580 Glycerol uptake facilitator and related permeases (Major Intrinsic Protein Family)
L085_03920	STM4086	[C]_COG0554 Glycerol kinase
L085_03925	glpX	[G]_COG1494 Fructose-1,6-bisphosphatase/sedoheptulose 1,7-bisphosphatase and related proteins
L085_03940	VC2666	[K]_COG2345 Predicted transcriptional regulator
L085_03945	YPO0088	[C]_COG1018 Flavodoxin reductases (ferredoxin-NADPH reductases) family 1
L085_03950	YPO0087	[S]_COG3152 Predicted membrane protein
L085_03960	YPO0085	[G]_COG0149 Triosephosphate isomerase
L085_03965	sbp	[P]_COG1613 ABC-type sulfate transport system, periplasmic component
L085_03970	STM4062	[G]_COG0205 6-phosphofructokinase
L085_03975	YPO0077	[P]_COG0053 Predicted Co/Zn/Cd cation transporters
L085_03980	STM4060	[UNTP]_COG3678 P pilus assembly/Cpx signaling pathway, periplasmic inhibitor/zinc-resistance associated protein
L085_03985	ECs4838	[TK]_COG0745 Response regulators consisting of a CheY-like receiver domain and a winged-helix DNA-binding domain
L085_03990	YPO0073	[T]_COG0642 Signal transduction histidine kinase
L085_03995	STM3695	[J]_COG0219 Predicted rRNA methylase (SpoU class)
L085_04000	PA2872	[S]_COG5607 Uncharacterized conserved protein
L085_04010	YPO0070	[E]_COG1045 Serine acetyltransferase
L085_04015	YPO0068	[C]_COG0240 Glycerol-3-phosphate dehydrogenase
L085_04020	STM3701	[U]_COG1952 Preprotein translocase subunit SecB
L085_04025	STM3702	[O]_COG0695 Glutaredoxin and related proteins
L085_04030	YPO0065	[P]_COG0607 Rhodanese-related sulfurtransferase
L085_04035	YPO0064	[G]_COG0696 Phosphoglyceromutase
L085_04040	YPO0063	[D]_COG4942 Membrane-bound metallopeptidase
L085_04045	STM3706	[S]_COG2861 Uncharacterized protein conserved in bacteria
L085_04050	YPO0060	[ER]_COG1063 Threonine dehydrogenase and related Zn-dependent dehydrogenases
L085_04055	YPO0059	[H]_COG0156 7-keto-8-aminopelargonate synthetase and related enzymes
L085_04060	YPO0058	[MG]_COG0451 Nucleoside-diphosphate-sugar epimerases
L085_04065	YPO0057	[M]_COG0859 ADP-heptose:LPS heptosyltransferase
L085_04070	YPO0056	[M]_COG0859 ADP-heptose:LPS heptosyltransferase
L085_04075	HI1698	[M]_COG0438 Glycosyltransferase
L085_04090	STM3711	[M]_COG0859 ADP-heptose:LPS heptosyltransferase
L085_04100	ZwaaQ	[M]_COG0859 ADP-heptose:LPS heptosyltransferase
L085_04105	STM3722	[M]_COG0438 Glycosyltransferase
L085_04110	BH3663	[M]_COG0438 Glycosyltransferase
L085_04115	YPO0186	[M]_COG0859 ADP-heptose:LPS heptosyltransferase
L085_04120	YPO0055	[M]_COG1519 3-deoxy-D-manno-octulosonic-acid transferase
L085_04125	YPO0054	[M]_COG0463 Glycosyltransferases involved in cell wall biogenesis
L085_04130	YPO0053	[H]_COG0669 Phosphopantetheine adenylyltransferase
L085_04135	YPO0052	[L]_COG0266 Formamidopyrimidine-DNA glycosylase
L085_04140	rpmG	[J]_COG0267 Ribosomal protein L33
L085_04145	YPO0050	[J]_COG0227 Ribosomal protein L28
L085_04150	YPO0049	[L]_COG2003 DNA repair proteins
L085_04155	YPO0048	[H]_COG0452 Phosphopantothenoylcysteine synthetase/decarboxylase
L085_04160	STM3731	[F]_COG0756 dUTPase
L085_04165	YPO0046	[K]_COG1309 Transcriptional regulator
L085_04170	STM3733	[F]_COG0461 Orotate phosphoribosyltransferase
L085_04175	YPO0044	[J]_COG0689 RNase PH
L085_04180	YPO0043	[S]_COG1561 Uncharacterized stress-induced protein
L085_04190	YPO2983	[F]_COG1972 Nucleoside permease
L085_04200	yicG	[S]_COG2860 Predicted membrane protein
L085_04205	YPO0040	[F]_COG0194 Guanylate kinase
L085_04210	YPO0039	[K]_COG1758 DNA-directed RNA polymerase, subunit K/omega
L085_04215	YPO0038	[TK]_COG0317 Guanosine polyphosphate pyrophosphohydrolases/synthetases
L085_04220	ECs4526	[J]_COG0566 rRNA methylases
L085_04225	YPO0036	[LK]_COG1200 RecG-like helicase
L085_04230	YPO0035	[E]_COG0786 Na+/glutamate symporter
L085_04235	YPO0034	[F]_COG2233 Xanthine/uracil permeases
L085_04245	YPO0032	[KR]_COG0454 Histone acetyltransferase HPA2 and related acetyltransferases
L085_04250	YPO0029	[J]_COG1490 D-Tyr-tRNAtyr deacylase
L085_04255	YPO0028	[S]_COG1295 Predicted membrane protein
L085_04260	YPO0027	[R]_COG1011 Predicted hydrolase (HAD superfamily)
L085_04265	ZyihK	[T]_COG1217 Predicted membrane GTPase involved in stress response
L085_04270	YPO0024	[E]_COG0174 Glutamine synthetase
L085_04275	YPO0023	[T]_COG3852 Signal transduction histidine kinase, nitrogen specific
L085_04280	YPO0022	[T]_COG2204 Response regulator containing CheY-like receiver, AAA-type ATPase, and DNA-binding domains
L085_04290	YPO0021	[H]_COG0635 Coproporphyrinogen III oxidase and related Fe-S oxidoreductases
L085_04305	YPO0019	[R]_COG0218 Predicted GTPase
L085_04315	ZyihG	[I]_COG0204 1-acyl-sn-glycerol-3-phosphate acyltransferase
L085_04320	YPO0015	[OC]_COG0526 Thiol-disulfide isomerase and thioredoxins
L085_04325	YPO0014	[R]_COG2334 Putative homoserine kinase type II (protein kinase fold)
L085_04330	YPO0013a	[S]_COG3084 Uncharacterized protein conserved in bacteria
L085_04335	YPO0013	[H]_COG0746 Molybdopterin-guanine dinucleotide biosynthesis protein A
L085_04340	YPO0012	[H]_COG1763 Molybdopterin-guanine dinucleotide biosynthesis protein
L085_04345	YPO0010	[K]_COG2186 Transcriptional regulators
L085_04350	STM3887	[GEPR]_COG0477 Permeases of the major facilitator superfamily
L085_04355	STM3886	[K]_COG1609 Transcriptional regulators
L085_04360	YPO0008	[G]_COG0524 Sugar kinases, ribokinase family
L085_04365	ECs4693	[G]_COG1879 ABC-type sugar transport system, periplasmic component
L085_04370	ECs4692	[G]_COG1172 Ribose/xylose/arabinose/galactoside ABC-type transport systems, permease components
L085_04375	rbsA	[G]_COG1129 ABC-type sugar transport system, ATPase component
L085_04380	YPO0007	[G]_COG1869 ABC-type ribose transport system, auxiliary component
L085_04385	YPO0006	[P]_COG3158 K+ transporter
L085_04390	YPO0005	[R]_COG0714 MoxR-like ATPases
L085_04395	YPO0004	[R]_COG2425 Uncharacterized protein containing a von Willebrand factor type A (vWA) domain
L085_04400	YPO0003	[E]_COG2502 Asparagine synthetase A
L085_04405	YPO0002	[K]_COG1522 Transcriptional regulators
L085_04410	YPO0001	[C]_COG0716 Flavodoxins
L085_04415	YPO4130	[D]_COG0445 NAD/FAD-utilizing enzyme apparently involved in cell division
L085_04420	YPO4129	[M]_COG0357 Predicted S-adenosylmethionine-dependent methyltransferase involved in bacterial cell division
L085_04425	YPO4128	[C]_COG3312 F0F1-type ATP synthase, subunit I
L085_04430	YPO4127	[C]_COG0356 F0F1-type ATP synthase, subunit a
L085_04435	YPO4126	[C]_COG0636 F0F1-type ATP synthase, subunit c/Archaeal/vacuolar-type H+-ATPase, subunit K
L085_04440	YPO4125	[C]_COG0711 F0F1-type ATP synthase, subunit b
L085_04445	YPO4124	[C]_COG0712 F0F1-type ATP synthase, delta subunit (mitochondrial oligomycin sensitivity protein)
L085_04450	YPO4123	[C]_COG0056 F0F1-type ATP synthase, alpha subunit
L085_04455	YPO4122	[C]_COG0224 F0F1-type ATP synthase, gamma subunit
L085_04460	YPO4121	[C]_COG0055 F0F1-type ATP synthase, beta subunit
L085_04465	STM3864	[C]_COG0355 F0F1-type ATP synthase, epsilon subunit (mitochondrial delta subunit)
L085_04470	YPO4119	[M]_COG1207 N-acetylglucosamine-1-phosphate uridyltransferase (contains nucleotidyltransferase and I-patch acetyltransferase domains)
L085_04475	YPO4118	[M]_COG0449 Glucosamine 6-phosphate synthetase, contains amidotransferase and phosphosugar isomerase domains
L085_04480	YPO4117	[P]_COG0226 ABC-type phosphate transport system, periplasmic component
L085_04485	YPO4116	[P]_COG0573 ABC-type phosphate transport system, permease component
L085_04490	STM3855	[P]_COG0581 ABC-type phosphate transport system, permease component
L085_04495	YPO4114	[P]_COG1117 ABC-type phosphate transport system, ATPase component
L085_04500	YPO4113	[P]_COG0704 Phosphate uptake regulator
L085_04505	YPO4111	[ET]_COG0834 ABC-type amino acid transport/signal transduction systems, periplasmic component/domain
L085_04510	YPO4110	[E]_COG0765 ABC-type amino acid transport system, permease component
L085_04515	YPO4109	[E]_COG0765 ABC-type amino acid transport system, permease component
L085_04520	STM3852	[R]_COG0637 Predicted phosphatase/phosphohexomutase
L085_04525	BMEI1640	[LR]_COG0494 NTP pyrophosphohydrolases including oxidative damage repair enzymes
L085_04530	YPO4107	[R]_COG2252 Permeases
L085_04540	STM3850	[R]_COG0431 Predicted flavoprotein
L085_04545	yieE	[H]_COG2091 Phosphopantetheinyl transferase
L085_04560	STM2970	[E]_COG0814 Amino acid permeases
L085_04565	STM2950	[R]_COG1237 Metal-dependent hydrolases of the beta-lactamase superfamily II
L085_04570	YPO4103	[R]_COG0486 Predicted GTPase
L085_04575	YPO4102	[U]_COG0706 Preprotein translocase subunit YidC
L085_04580	yidD	[S]_COG0759 Uncharacterized conserved protein
L085_04585	YPO4101	[J]_COG0594 RNase P protein component
L085_04590	ECs4638	[J]_COG0230 Ribosomal protein L34
L085_04595	YPO4097	[L]_COG0593 ATPase involved in DNA replication initiation
L085_04600	ECs4636	[L]_COG0592 DNA polymerase sliding clamp subunit (PCNA homolog)
L085_04605	YPO4095	[L]_COG1195 Recombinational DNA repair ATPase (RecF pathway)
L085_04610	YPO4094	[L]_COG0187 Type IIA topoisomerase (DNA gyrase/topo II, topoisomerase IV), B subunit
L085_04615	YPO4093	[R]_COG0561 Predicted hydrolases of the HAD superfamily
L085_04620	YPO4090	[E]_COG2423 Predicted ornithine cyclodeaminase, mu-crystallin homolog
L085_04625	YPO4089	[E]_COG1171 Threonine dehydratase
L085_04650	YPO4085	[O]_COG0071 Molecular chaperone (small heat shock protein)
L085_04655	YPO4084	[O]_COG0071 Molecular chaperone (small heat shock protein)
L085_04660	YPO4083	[R]_COG2985 Predicted permease
L085_04665	YPO4082	[E]_COG3977 Alanine-alpha-ketoisovalerate (or valine-pyruvate) aminotransferase
L085_04670	YPO4080	[G]_COG0366 Glycosidases
L085_04675	PM0861	[V]_COG1132 ABC-type multidrug transport system, ATPase and permease components
L085_04680	YPO4078	[CHR]_COG1052 Lactate dehydrogenase and related dehydrogenases
L085_04685	PA2262	[GEPR]_COG0477 Permeases of the major facilitator superfamily
L085_04690	PA2261	[G]_COG0524 Sugar kinases, ribokinase family
L085_04700	PA2259	[K]_COG1609 Transcriptional regulators
L085_04705	STM3645	[M]_COG2885 Outer membrane protein and related peptidoglycan-associated (lipo)proteins
L085_04710	YPO4075	[KR]_COG0454 Histone acetyltransferase HPA2 and related acetyltransferases
L085_04715	YPO4074	[L]_COG2818 3-methyladenine DNA glycosylase
L085_04725	YPO4072	[J]_COG0752 Glycyl-tRNA synthetase, alpha subunit
L085_04730	YPO4071	[J]_COG0751 Glycyl-tRNA synthetase, beta subunit
L085_04745	YPO4067	[G]_COG0246 Mannitol-1-phosphate/altronate dehydrogenases
L085_04755	PA2306	[E]_COG1280 Putative threonine efflux protein
L085_04760	PA2897	[KE]_COG1167 Transcriptional regulators containing a DNA-binding HTH domain and an aminotransferase domain (MocR family) and their eukaryotic orthologs
L085_04770	PA0558	[QR]_COG0500 SAM-dependent methyltransferases
L085_04775	STM4056	[S]_COG2258 Uncharacterized protein conserved in bacteria
L085_04780	STM4585	[G]_COG0406 Fructose-2,6-bisphosphatase
L085_04785	YPO4062	[NT]_COG0840 Methyl-accepting chemotaxis protein
L085_04790	YPO4061	[P]_COG0605 Superoxide dismutase
L085_04795	ECs4820	[C]_COG0243 Anaerobic dehydrogenases, typically selenocysteine-containing
L085_04800	STM4037	[C]_COG0243 Anaerobic dehydrogenases, typically selenocysteine-containing
L085_04805	YPO4057	[C]_COG0437 Fe-S-cluster-containing hydrogenase components 1
L085_04810	YPO4056	[C]_COG2864 Cytochrome b subunit of formate dehydrogenase
L085_04815	YPO4055	[O]_COG3058 Uncharacterized protein involved in formate dehydrogenase formation
L085_04825	STM3684	[O]_COG0625 Glutathione S-transferase
L085_04830	YPO4054	[E]_COG1921 Selenocysteine synthase [seryl-tRNASer selenium transferase]
L085_04835	selB	[J]_COG3276 Selenocysteine-specific translation elongation factor
L085_04840	PA5293	[K]_COG0583 Transcriptional regulator
L085_04845	VC0191	[E]_COG1280 Putative threonine efflux protein
L085_04850	YPO4048	[GEPR]_COG0477 Permeases of the major facilitator superfamily
L085_04855	YPO4045	[S]_COG3274 Uncharacterized protein conserved in bacteria
L085_04860	AGc453	[K]_COG4977 Transcriptional regulator containing an amidase domain and an AraC-type DNA-binding HTH domain
L085_04865	AGc456	[Q]_COG1335 Amidases related to nicotinamidase
L085_04870	yahJ	[FR]_COG0402 Cytosine deaminase and related metal-dependent hydrolases
L085_04885	PA2497	[K]_COG0583 Transcriptional regulator
L085_04890	cynX	[P]_COG2807 Cyanate permease
L085_04895	YPO3640	[S]_COG4222 Uncharacterized protein conserved in bacteria
L085_04900	ZintL	[L]_COG0582 Integrase
L085_04905	MJECL41	[V]_COG0732 Restriction endonuclease S subunits
L085_04910	BMEII0451	[V]_COG0286 Type I restriction-modification system methyltransferase subunit
L085_04915	all2687	[V]_COG0732 Restriction endonuclease S subunits
L085_04920	STM3755	[R]_COG3943 Virulence protein
L085_04930	BMEII0448	[R]_COG1451 Predicted metal-dependent hydrolase
L085_04935	PA0467	[O]_COG0625 Glutathione S-transferase
L085_04945	Z1650	[R]_COG3596 Predicted GTPase
L085_04960	yfjY	[L]_COG2003 DNA repair proteins
L085_04985	mll1141	[K]_COG0583 Transcriptional regulator
L085_04990	PA2835	[GEPR]_COG0477 Permeases of the major facilitator superfamily
L085_04995	PA2836	[V]_COG1566 Multidrug resistance efflux pump
L085_05000	PA2837	[MU]_COG1538 Outer membrane protein
L085_05005	RSp0257	[P]_COG2375 Siderophore-interacting protein
L085_05015	Ta0876	[T]_COG0589 Universal stress protein UspA and related nucleotide-binding proteins
L085_05020	PA0276	[S]_COG4539 Predicted membrane protein
L085_05025	PA1406	[R]_COG1708 Predicted nucleotidyltransferases
L085_05030	PA1334	[C]_COG1902 NADH:flavin oxidoreductases, Old Yellow Enzyme family
L085_05035	ydhP	[G]_COG2814 Arabinose efflux permease
L085_05040	VNG0128C	[MG]_COG0451 Nucleoside-diphosphate-sugar epimerases
L085_05050	bglB	[G]_COG2723 Beta-glucosidase/6-phospho-beta-glucosidase/beta-galactosidase
L085_05055	PA3186	[M]_COG3659 Carbohydrate-selective porin
L085_05060	lin0808	[TK]_COG0317 Guanosine polyphosphate pyrophosphohydrolases/synthetases
L085_05065	RSp1106	[K]_COG1846 Transcriptional regulators
L085_05070	RSp1107	[O]_COG1764 Predicted redox protein, regulator of disulfide bond formation
L085_05075	YPO4013	[R]_COG2194 Predicted membrane-associated, metal-dependent hydrolase
L085_05080	YPO4012	[TK]_COG2197 Response regulator containing a CheY-like receiver domain and an HTH DNA-binding domain
L085_05085	ECs4605	[T]_COG3851 Signal transduction histidine kinase, glucose-6-phosphate specific
L085_05105	VCA0027_1	[G]_COG3325 Chitinase
L085_05110	YPO4003	[E]_COG0747 ABC-type dipeptide transport system, periplasmic component
L085_05115	ECs4423	[EP]_COG0601 ABC-type dipeptide/oligopeptide/nickel transport systems, permease components
L085_05120	YPO4001	[EP]_COG1173 ABC-type dipeptide/oligopeptide/nickel transport systems, permease components
L085_05125	YPO4000	[EP]_COG0444 ABC-type dipeptide/oligopeptide/nickel transport system, ATPase component
L085_05130	YPO3999	[E]_COG4608 ABC-type oligopeptide transport system, ATPase component
L085_05155	yhjQ	[D]_COG1192 ATPases involved in chromosome partitioning
L085_05160	yhjO	[M]_COG1215 Glycosyltransferases, probably involved in cell wall biogenesis
L085_05170	ZyhjM	[G]_COG3405 Endoglucanase Y
L085_05175	yhjL	[R]_COG0457 FOG: TPR repeat
L085_05185	ECs4408	[C]_COG1301 Na+/H+-dicarboxylate symporters
L085_05190	YPO3991	[R]_COG0612 Predicted Zn-dependent peptidases
L085_05195	YPO3873	[O]_COG0760 Parvulin-like peptidyl-prolyl isomerase
L085_05200	YPO3872	[L]_COG0210 Superfamily I DNA and RNA helicases
L085_05205	ZgppA	[FP]_COG0248 Exopolyphosphatase
L085_05210	YPO3869	[LKJ]_COG0513 Superfamily II DNA and RNA helicases
L085_05215	ZtrxA	[OC]_COG0526 Thiol-disulfide isomerase and thioredoxins
L085_05220	ECs4716	[K]_COG1158 Transcription termination factor
L085_05225	YPO3866	[M]_COG0472 UDP-N-acetylmuramyl pentapeptide phosphotransferase/UDP-N-acetylglucosamine-1-phosphate transferase
L085_05230	YPO3865	[M]_COG3765 Chain length determinant protein
L085_05235	YPO3864	[M]_COG0381 UDP-N-acetylglucosamine 2-epimerase
L085_05240	YPO3863	[M]_COG0677 UDP-N-acetyl-D-mannosaminuronate dehydrogenase
L085_05245	YPO3862	[M]_COG1088 dTDP-D-glucose 4,6-dehydratase
L085_05250	YPO3861	[M]_COG1209 dTDP-glucose pyrophosphorylase
L085_05255	YPO3860	[KR]_COG0454 Histone acetyltransferase HPA2 and related acetyltransferases
L085_05260	wecE	[M]_COG0399 Predicted pyridoxal phosphate-dependent enzyme apparently involved in regulation of cell wall biogenesis
L085_05265	YPO3858	[R]_COG2244 Membrane protein involved in the export of O-antigen and teichoic acid
L085_05280	YPO3855	[M]_COG1922 Teichoic acid biosynthesis proteins
L085_05285	YPO3854	[E]_COG1113 Gamma-aminobutyrate permease and related permeases
L085_05290	YPO3852	[H]_COG3071 Uncharacterized enzyme of heme biosynthesis
L085_05295	YPO3851	[H]_COG2959 Uncharacterized enzyme of heme biosynthesis
L085_05300	YPO3850	[H]_COG1587 Uroporphyrinogen-III synthase
L085_05305	YPO3849	[H]_COG0181 Porphobilinogen deaminase
L085_05310	YPO3848	[F]_COG3072 Adenylate cyclase
L085_05315	YPO3847	[P]_COG1965 Protein implicated in iron transport, frataxin homolog
L085_05325	YPO3846	[N]_COG5567 Predicted small periplasmic lipoprotein
L085_05330	ZdapF	[E]_COG0253 Diaminopimelate epimerase
L085_05335	YPO3844	[S]_COG3159 Uncharacterized protein conserved in bacteria
L085_05340	YPO3843	[L]_COG4973 Site-specific recombinase XerC
L085_05345	YPO3842	[R]_COG1011 Predicted hydrolase (HAD superfamily)
L085_05350	YPO3841	[L]_COG0210 Superfamily I DNA and RNA helicases
L085_05360	YPO3837	[P]_COG0598 Mg2+ and Co2+ transporters
L085_05365	YPO3836	[R]_COG2962 Predicted permeases
L085_05370	YPO3835	[Q]_COG2050 Uncharacterized protein, possibly involved in aromatic compounds catabolism
L085_05375	YPO3834	[M]_COG2829 Outer membrane phospholipase A
L085_05380	YPO3833	[L]_COG0514 Superfamily II DNA helicase
L085_05385	YPO3832	[E]_COG1280 Putative threonine efflux protein
L085_05390	YPO3831	[E]_COG1280 Putative threonine efflux protein
L085_05395	YPO3830	[I]_COG2267 Lysophospholipase
L085_05400	YPO3829	[R]_COG0561 Predicted hydrolases of the HAD superfamily
L085_05405	YPO3827	[C]_COG0584 Glycerophosphoryl diester phosphodiesterase
L085_05410	ECs3125	[G]_COG2271 Sugar phosphate permease
L085_05415	YPO3826	[C]_COG0578 Glycerol-3-phosphate dehydrogenase
L085_05420	YPO3825	[E]_COG3075 Anaerobic glycerol-3-phosphate dehydrogenase
L085_05425	YPO3824	[C]_COG0247 Fe-S oxidoreductase
L085_05435	VC0106	[KR]_COG0454 Histone acetyltransferase HPA2 and related acetyltransferases
L085_05440	YPO3822	[S]_COG1738 Uncharacterized conserved protein
L085_05445	YPO3821	[O]_COG0425 Predicted redox protein, regulator of disulfide bond formation
L085_05450	YPO3820	[P]_COG2217 Cation transport ATPase
L085_05455	PA1249	[Q]_COG2931 RTX toxins and related Ca2+-binding proteins
L085_05465	STM3575	[S]_COG3714 Predicted membrane protein
L085_05475	YPO3816a	[S]_COG3776 Predicted membrane protein
L085_05480	YPO3816	[L]_COG0742 N6-adenine-specific methylase
L085_05485	ECs4313	[U]_COG0552 Signal recognition particle GTPase
L085_05490	YPO3813	[D]_COG2884 Predicted ATPase involved in cell division
L085_05495	YPO3812	[D]_COG2177 Cell division protein
L085_05500	YPO3811	[K]_COG0568 DNA-directed RNA polymerase, sigma subunit (sigma70/sigma32)
L085_05520	YPO3808	[E]_COG0683 ABC-type branched-chain amino acid transport systems, periplasmic component
L085_05525	YPO3807	[E]_COG0559 Branched-chain amino acid ABC-type transport system, permease components
L085_05530	YPO3806	[E]_COG4177 ABC-type branched-chain amino acid transport system, permease component
L085_05535	YPO3805	[E]_COG0411 ABC-type branched-chain amino acid transport systems, ATPase component
L085_05540	YPO3804	[E]_COG0410 ABC-type branched-chain amino acid transport systems, ATPase component
L085_05545	RSc0229	[KE]_COG1167 Transcriptional regulators containing a DNA-binding HTH domain and an aminotransferase domain (MocR family) and their eukaryotic orthologs
L085_05550	YPO3796	[G]_COG1653 ABC-type sugar transport system, periplasmic component
L085_05555	YPO3795	[G]_COG1175 ABC-type sugar transport systems, permease components
L085_05560	YPO3794	[G]_COG0395 ABC-type sugar transport system, permease component
L085_05565	YPO3793	[G]_COG3839 ABC-type sugar transport systems, ATPase components
L085_05570	YPO3792	[C]_COG0584 Glycerophosphoryl diester phosphodiesterase
L085_05575	YPO3791	[R]_COG0679 Predicted permeases
L085_05585	YPO3790	[GER]_COG0697 Permeases of the drug/metabolite transporter (DMT) superfamily
L085_05590	YPO3789	[K]_COG0583 Transcriptional regulator
L085_05595	YPO3788	[E]_COG0620 Methionine synthase II (cobalamin-independent)
L085_05600	ECs4760	[Q]_COG0412 Dienelactone hydrolase and related enzymes
L085_05605	STM3968	[F]_COG2820 Uridine phosphorylase
L085_05610	YPO3785	[T]_COG2365 Protein tyrosine/serine phosphatase
L085_05615	YPO3783	[S]_COG0586 Uncharacterized membrane-associated protein
L085_05620	YPO3782	[S]_COG1322 Uncharacterized protein conserved in bacteria
L085_05625	YPO3781	[H]_COG2226 Methylase involved in ubiquinone/menaquinone biosynthesis
L085_05630	YPO3780	[S]_COG3165 Uncharacterized protein conserved in bacteria
L085_05635	YPO3779	[R]_COG0661 Predicted unusual protein kinase
L085_05640	STM3973	[U]_COG1826 Sec-independent protein secretion pathway components
L085_05650	YPO3776	[U]_COG0805 Sec-independent protein secretion pathway component TatC
L085_05655	STM3976	[L]_COG0084 Mg-dependent DNase
L085_05660	YPO3771	[H]_COG0113 Delta-aminolevulinic acid dehydratase
L085_05665	ZrfaH	[K]_COG0250 Transcription antiterminator
L085_05670	STM4190	[E]_COG3340 Peptidase E
L085_05675	YPO3769	[H]_COG0043 3-polyprenyl-4-hydroxybenzoate decarboxylase and related decarboxylases
L085_05680	YPO3768	[HC]_COG0543 2-polyprenylphenol hydroxylase and related flavodoxin oxidoreductases
L085_05685	YPO3767	[I]_COG0183 Acetyl-CoA acetyltransferase
L085_05695	VCA0083	[GEPR]_COG0477 Permeases of the major facilitator superfamily
L085_05700	YPO3765	[E]_COG0006 Xaa-Pro aminopeptidase
L085_05705	STM3985	[S]_COG1739 Uncharacterized conserved protein
L085_05710	YPO3762	[P]_COG0168 Trk-type K+ transport systems, membrane components
L085_05715	YPO3761	[CH]_COG4635 Flavodoxin
L085_05720	murB	[M]_COG0812 UDP-N-acetylmuramate dehydrogenase
L085_05730	YPO3758	[H]_COG1072 Panthothenate kinase
L085_05735	YPO3757	[KR]_COG0454 Histone acetyltransferase HPA2 and related acetyltransferases
L085_05740	YPO0203	[J]_COG0050 GTPases - translation elongation factors
L085_05745	STM4147	[U]_COG0690 Preprotein translocase subunit SecE
L085_05750	YPO3752	[K]_COG0250 Transcription antiterminator
L085_05755	ECs4906	[J]_COG0080 Ribosomal protein L11
L085_05760	STM4150	[J]_COG0081 Ribosomal protein L1
L085_05765	STM4151	[J]_COG0244 Ribosomal protein L10
L085_05770	Cgl0491	[PH]_COG1120 ABC-type cobalamin/Fe3+-siderophores transport systems, ATPase components
L085_05775	ECs4909	[J]_COG0222 Ribosomal protein L7/L12
L085_05780	YPO3747	[K]_COG0085 DNA-directed RNA polymerase, beta subunit/140 kD subunit
L085_05785	YPO3746	[K]_COG0086 DNA-directed RNA polymerase, beta' subunit/160 kD subunit
L085_05790	PAB1098	[R]_COG0456 Acetyltransferases
L085_05795	VC1933	[S]_COG3915 Uncharacterized protein conserved in bacteria
L085_05810	YPO3743	[HR]_COG1060 Thiamine biosynthesis enzyme ThiH and related uncharacterized enzymes
L085_05815	YPO3742	[H]_COG2022 Uncharacterized enzyme of thiazole biosynthesis
L085_05820	thiS	[H]_COG2104 Sulfur transfer protein involved in thiamine biosynthesis
L085_05825	YPO3741	[H]_COG0476 Dinucleotide-utilizing enzymes involved in molybdopterin and thiamine biosynthesis family 2
L085_05830	STM4163	[H]_COG0352 Thiamine monophosphate synthase
L085_05835	YPO3739	[H]_COG0422 Thiamine biosynthesis protein ThiC
L085_05840	YPO3737	[K]_COG3160 Regulator of sigma D
L085_05845	YPO3736	[L]_COG2816 NTP pyrophosphohydrolases containing a Zn-finger, probably nucleic-acid-binding
L085_05850	hemE	[H]_COG0407 Uroporphyrinogen-III decarboxylase
L085_05855	nfi	[L]_COG1515 Deoxyinosine 3'endonuclease (endonuclease V)
L085_05860	YPO3732	[S]_COG3068 Uncharacterized protein conserved in bacteria
L085_05865	YPO3731	[L]_COG0776 Bacterial nucleoid DNA-binding protein
L085_05875	YPO3729	[F]_COG0151 Phosphoribosylamine-glycine ligase
L085_05880	YPO3728	[F]_COG0138 AICAR transformylase/IMP cyclohydrolase PurH (only IMP cyclohydrolase domain in Aful)
L085_05885	YPO3727	[E]_COG1897 Homoserine trans-succinylase
L085_05890	YPO3726	[C]_COG2225 Malate synthase
L085_05895	YPO3725	[C]_COG2224 Isocitrate lyase
L085_05900	YPO3724	[T]_COG4579 Isocitrate dehydrogenase kinase/phosphatase
L085_05905	YPO2067	[G]_COG0800 2-keto-3-deoxy-6-phosphogluconate aldolase
L085_05910	edd	[EG]_COG0129 Dihydroxyacid dehydratase/phosphogluconate dehydratase
L085_05915	STM3541	[GE]_COG2610 H+/gluconate symporter and related permeases
L085_05920	STM3542	[G]_COG3265 Gluconate kinase
L085_05925	ZiclR	[K]_COG1414 Transcriptional regulator
L085_05935	PA3249	[K]_COG2188 Transcriptional regulators
L085_05940	PA3250	[P]_COG1840 ABC-type Fe3+ transport system, periplasmic component
L085_05945	PA3251	[R]_COG1524 Uncharacterized proteins of the AP superfamily
L085_05950	PA3252	[R]_COG4132 ABC-type uncharacterized transport system, permease component
L085_05955	PA3253	[E]_COG1177 ABC-type spermidine/putrescine transport system, permease component II
L085_05960	PA3254	[E]_COG3842 ABC-type spermidine/putrescine transport systems, ATPase components
L085_05965	yjbB	[P]_COG1283 Na+/phosphate symporter
L085_05970	YPO3721	[U]_COG3210 Large exoproteins involved in heme utilization or adhesion
L085_05975	YPO3720	[U]_COG2831 Hemolysin activation/secretion protein
L085_05980	STM4195	[R]_COG0385 Predicted Na+-dependent transporter
L085_05985	YPO3719	[E]_COG0527 Aspartokinases
L085_05995	YPO3718	[G]_COG0166 Glucose-6-phosphate isomerase
L085_06005	YPO3717	[S]_COG3223 Predicted membrane protein
L085_06010	YPO3716	[G]_COG3833 ABC-type maltose transport systems, permease component
L085_06015	YPO3715	[G]_COG1175 ABC-type sugar transport systems, permease components
L085_06020	YPO3714	[G]_COG2182 Maltose-binding periplasmic proteins/domains
L085_06030	YPO3712	[G]_COG3839 ABC-type sugar transport systems, ATPase components
L085_06035	YPO3711	[G]_COG4580 Maltoporin (phage lambda and maltose receptor)
L085_06045	Cj0340	[F]_COG1957 Inosine-uridine nucleoside N-ribohydrolase
L085_06050	BH3241	[K]_COG1609 Transcriptional regulators
L085_06055	Cj0339	[GEPR]_COG0477 Permeases of the major facilitator superfamily
L085_06060	YPO0310	[H]_COG3161 4-hydroxybenzoate synthetase (chorismate lyase)
L085_06065	YPO0311	[H]_COG0382 4-hydroxybenzoate polyprenyltransferase and related prenyltransferases
L085_06070	YPO0312	[I]_COG2937 Glycerol-3-phosphate O-acyltransferase
L085_06075	STM4236	[M]_COG0818 Diacylglycerol kinase
L085_06080	YPO0314	[KT]_COG1974 SOS-response transcriptional repressors (RecA-mediated autopeptidases)
L085_06085	STM4238	[V]_COG0534 Na+-driven multidrug efflux pump
L085_06090	ZyjbJ	[S]_COG3237 Uncharacterized protein conserved in bacteria
L085_06095	YPO0315	[P]_COG0735 Fe2+/Zn2+ uptake regulation proteins
L085_06100	all1011	[R]_COG0110 Acetyltransferase (isoleucine patch superfamily)
L085_06105	mlr7773	[K]_COG1595 DNA-directed RNA polymerase specialized sigma subunit, sigma24 homolog
L085_06110	mll2569	[R]_COG0457 FOG: TPR repeat
L085_06115	STM4243	[J]_COG0042 tRNA-dihydrouridine synthase
L085_06125	YPO0319	[CR]_COG0604 NADPH:quinone reductase and related Zn-dependent oxidoreductases
L085_06130	YPO0320	[L]_COG0305 Replicative DNA helicase
L085_06135	YPO0321	[M]_COG0787 Alanine racemase
L085_06140	PA3475	[ET]_COG0834 ABC-type amino acid transport/signal transduction systems, periplasmic component/domain
L085_06145	mlr8310	[K]_COG1522 Transcriptional regulators
L085_06150	YPO0322	[E]_COG1448 Aspartate/tyrosine/aromatic aminotransferase
L085_06155	ECs5038	[S]_COG0432 Uncharacterized conserved protein
L085_06160	YPO0323	[S]_COG2315 Uncharacterized protein conserved in bacteria
L085_06165	ylaD	[R]_COG0110 Acetyltransferase (isoleucine patch superfamily)
L085_06170	XF2389	[R]_COG1064 Zn-dependent alcohol dehydrogenases
L085_06175	YPO0324	[L]_COG0178 Excinuclease ATPase subunit
L085_06180	ECs5041	[L]_COG0629 Single-stranded DNA-binding protein
L085_06195	PA0182	[IQR]_COG1028 Dehydrogenases with different specificities (related to short-chain alcohol dehydrogenases)
L085_06200	PA0181	[K]_COG0583 Transcriptional regulator
L085_06215	STM4267	[O]_COG0625 Glutathione S-transferase
L085_06220	SMc01879	[R]_COG3607 Predicted lactoylglutathione lyase
L085_06225	YPO3629	[R]_COG2252 Permeases
L085_06230	YPO3630	[P]_COG0025 NhaP-type Na+/H+ and K+/H+ antiporters
L085_06235	STM4270	[K]_COG0583 Transcriptional regulator
L085_06240	STM4271	[R]_COG1380 Putative effector of murein hydrolase LrgA
L085_06245	STM4272	[M]_COG1346 Putative effector of murein hydrolase
L085_06255	PA2268_1	[F]_COG0504 CTP synthase (UTP-ammonia lyase)
L085_06260	YPO3632	[M]_COG1560 Lauroyl/myristoyl acyltransferase
L085_06265	STM4286	[O]_COG3555 Aspartyl/asparaginyl beta-hydroxylase and related dioxygenases
L085_06270	STM1123	[S]_COG3755 Uncharacterized protein conserved in bacteria
L085_06280	ECs4133	[KL]_COG2901 Factor for inversion stimulation Fis, transcriptional activator
L085_06285	YPO3655	[J]_COG0042 tRNA-dihydrouridine synthase
L085_06290	YPO3656	[J]_COG2264 Ribosomal protein L11 methylase
L085_06295	YPO3657	[H]_COG4145 Na+/panthothenate symporter
L085_06300	ZyhdT	[S]_COG3924 Predicted membrane protein
L085_06305	VCA0972	[GEPR]_COG0477 Permeases of the major facilitator superfamily
L085_06315	L0018	[C]_COG0039 Malate/lactate dehydrogenases
L085_06325	YPO3658	[I]_COG0439 Biotin carboxylase
L085_06330	accB	[I]_COG0511 Biotin carboxyl carrier protein
L085_06335	YPO3660	[E]_COG0757 3-dehydroquinate dehydratase II
L085_06340	STM3378	[S]_COG2717 Predicted membrane protein
L085_06345	YPO3662	[R]_COG2041 Sulfite oxidase and related enzymes
L085_06350	YPO3663	[CR]_COG0604 NADPH:quinone reductase and related Zn-dependent oxidoreductases
L085_06360	ECs4123	[D]_COG1077 Actin-like ATPase involved in cell morphogenesis
L085_06365	YPO3666	[M]_COG1792 Cell shape-determining protein
L085_06370	YPO3667	[M]_COG2891 Cell shape-determining protein
L085_06375	YPO3668	[D]_COG0424 Nucleotide-binding protein implicated in inhibition of septum formation
L085_06380	YPO3669	[J]_COG1530 Ribonucleases G and E
L085_06385	YPO3670	[S]_COG3164 Predicted membrane protein
L085_06390	YPO3671	[R]_COG0388 Predicted amidohydrolase
L085_06395	YPO3672	[R]_COG0312 Predicted Zn-dependent proteases and their inactivated homologs
L085_06400	YPO3986	[I]_COG2134 CDP-diacylglycerol pyrophosphatase
L085_06405	VC0393	[M]_COG3307 Lipid A core - O-antigen ligase and related enzymes
L085_06410	PM1767	[F]_COG1957 Inosine-uridine nucleoside N-ribohydrolase
L085_06425	YPO3683	[K]_COG0583 Transcriptional regulator
L085_06435	YPO3685	[V]_COG1566 Multidrug resistance efflux pump
L085_06440	YPO3686	[S]_COG1289 Predicted membrane protein
L085_06450	BS_yrdF	[K]_COG2732 Barstar, RNAse (barnase) inhibitor
L085_06455	YPO3691	[S]_COG3028 Uncharacterized protein conserved in bacteria
L085_06460	ZpmbA	[R]_COG0312 Predicted Zn-dependent proteases and their inactivated homologs
L085_06465	YPO3694	[C]_COG3783 Soluble cytochrome b562
L085_06470	PA0791	[K]_COG2207 AraC-type DNA-binding domain-containing proteins
L085_06475	BMEII0771	[S]_COG4529 Uncharacterized protein conserved in bacteria
L085_06485	PA0790	[R]_COG0730 Predicted permeases
L085_06490	YPO3695	[K]_COG0782 Transcription elongation factor
L085_06520	STM4445	[R]_COG3964 Predicted amidohydrolase
L085_06525	STM4446	[E]_COG1921 Selenocysteine synthase [seryl-tRNASer selenium transferase]
L085_06535	RSp0183	[G]_COG2706 3-carboxymuconate cyclase
L085_06540	BH3853	[K]_COG3711 Transcriptional antiterminator
L085_06545	YPO3587	[G]_COG1925 Phosphotransferase system, HPr-related proteins
L085_06550	YPO3586	[R]_COG1660 Predicted P-loop-containing kinase
L085_06555	YPO3585	[GT]_COG1762 Phosphotransferase system mannitol/fructose-specific IIA domain (Ntr-type)
L085_06560	STM3321	[J]_COG1544 Ribosome-associated protein Y (PSrp-1)
L085_06565	YPO3582	[K]_COG1508 DNA-directed RNA polymerase specialized sigma subunit, sigma54 homolog
L085_06570	STM3319	[R]_COG1137 ABC-type (unclassified) transport system, ATPase component
L085_06575	STM3318	[S]_COG1934 Uncharacterized protein conserved in bacteria
L085_06580	YPO3579	[S]_COG3117 Uncharacterized protein conserved in bacteria
L085_06585	YPO3578	[R]_COG1778 Low specificity phosphatase (HAD superfamily)
L085_06595	YPO3576	[P]_COG0530 Ca2+/Na+ antiporter
L085_06600	YPO3575	[Q]_COG1127 ABC-type transport system involved in resistance to organic solvents, ATPase component
L085_06605	YPO3574	[Q]_COG0767 ABC-type transport system involved in resistance to organic solvents, permease component
L085_06610	YPO3573	[Q]_COG1463 ABC-type transport system involved in resistance to organic solvents, periplasmic component
L085_06615	YPO3572	[Q]_COG2854 ABC-type transport system involved in resistance to organic solvents, auxiliary component
L085_06620	YPO3571	[R]_COG3113 Predicted NTP binding protein (contains STAS domain)
L085_06625	YPO3570	[K]_COG5007 Predicted transcriptional regulator, BolA superfamily
L085_06630	YPO3569	[M]_COG0766 UDP-N-acetylglucosamine enolpyruvyl transferase
L085_06635	ECs4108	[O]_COG0265 Trypsin-like serine proteases, typically periplasmic, contain C-terminal PDZ domain
L085_06640	YPO3566	[O]_COG0265 Trypsin-like serine proteases, typically periplasmic, contain C-terminal PDZ domain
L085_06645	STM3347	[S]_COG3105 Uncharacterized protein conserved in bacteria
L085_06650	YPO3564	[R]_COG1485 Predicted ATPase
L085_06655	ECs4104	[J]_COG0102 Ribosomal protein L13
L085_06660	ECs4103	[J]_COG0103 Ribosomal protein S9
L085_06665	YPO3561	[O]_COG0625 Glutathione S-transferase
L085_06670	YPO3560	[R]_COG2969 Stringent starvation protein B
L085_06680	YPO3558	[ER]_COG0493 NADPH-dependent glutamate synthase beta chain and related oxidoreductases
L085_06690	ECs4090	[R]_COG1242 Predicted Fe-S oxidoreductase
L085_06700	yhbL	[Q]_COG3155 Uncharacterized protein involved in an early stage of isoprenoid biosynthesis
L085_06705	YPO3552	[M]_COG0744 Membrane carboxypeptidase (penicillin-binding protein)
L085_06710	STM3267	[R]_COG2823 Predicted periplasmic or secreted lipoprotein
L085_06715	ZyraO	[G]_COG0279 Phosphoheptose isomerase
L085_06720	YPO3549	[L]_COG0792 Predicted endonuclease distantly related to archaeal Holliday junction resolvase
L085_06725	YPO3548	[R]_COG3107 Putative lipoprotein
L085_06730	YPO3547	[R]_COG0313 Predicted methyltransferases
L085_06735	STM3236	[R]_COG1741 Pirin-related protein
L085_06740	YPO3545	[K]_COG0583 Transcriptional regulator
L085_06745	STM3233	[O]_COG0435 Predicted glutathione S-transferase
L085_06750	ZyqjF	[S]_COG2259 Predicted membrane protein
L085_06760	YPO0569a	[S]_COG5393 Predicted membrane protein
L085_06765	YPO0570	[S]_COG4575 Uncharacterized conserved protein
L085_06780	YPO0574	[S]_COG0586 Uncharacterized membrane-associated protein
L085_06790	YPO0576	[K]_COG2186 Transcriptional regulators
L085_06795	YPO0577	[GEPR]_COG0477 Permeases of the major facilitator superfamily
L085_06800	YPO0579	[G]_COG1904 Glucuronate isomerase
L085_06805	YPO0581	[G]_COG2721 Altronate dehydratase
L085_06810	YPO0584	[E]_COG3633 Na+/serine symporter
L085_06815	ZygjT	[P]_COG0861 Membrane protein TerC, possibly involved in tellurium resistance
L085_06820	RSc0213	[F]_COG0518 GMP synthase - Glutamine amidotransferase domain
L085_06825	YPO0585	[R]_COG0673 Predicted dehydrogenases and related proteins
L085_06830	YPO0586	[R]_COG1451 Predicted metal-dependent hydrolase
L085_06835	SMc02394	[R]_COG3093 Plasmid maintenance system antidote protein
L085_06840	VCA0391	[R]_COG3549 Plasmid maintenance system killer protein
L085_06845	YPO0588	[J]_COG2813 16S RNA G1207 methylase RsmC
L085_06855	PA1425	[R]_COG0488 ATPase components of ABC transporters with duplicated ATPase domains
L085_06860	YPO2845	[KE]_COG1167 Transcriptional regulators containing a DNA-binding HTH domain and an aminotransferase domain (MocR family) and their eukaryotic orthologs
L085_06865	goaG	[E]_COG0160 4-aminobutyrate aminotransferase and related aminotransferases
L085_06870	AGpA197	[C]_COG1012 NAD-dependent aldehyde dehydrogenases
L085_06875	PA3766	[E]_COG0814 Amino acid permeases
L085_06880	STM2348	[O]_COG0625 Glutathione S-transferase
L085_06885	AGc2783	[T]_COG3448 CBS-domain-containing membrane protein
L085_06890	AGc4167	[KR]_COG0454 Histone acetyltransferase HPA2 and related acetyltransferases
L085_06895	mlr0974	[R]_COG1741 Pirin-related protein
L085_06900	SMc01329	[I]_COG1182 Acyl carrier protein phosphodiesterase
L085_06905	PA2713	[K]_COG1733 Predicted transcriptional regulators
L085_06910	ECs3951	[L]_COG3663 G:T/U mismatch-specific DNA glycosylase
L085_06920	STM3211	[K]_COG0568 DNA-directed RNA polymerase, sigma subunit (sigma70/sigma32)
L085_06925	YPO0644	[L]_COG0358 DNA primase (bacterial type)
L085_06930	rpsU	[J]_COG0828 Ribosomal protein S21
L085_06935	STM3208	[O]_COG0533 Metal-dependent proteases with possible chaperone activity
L085_06940	YPO0647	[S]_COG0344 Predicted membrane protein
L085_06945	YPO0648	[H]_COG1539 Dihydroneopterin aldolase
L085_06950	YPO0649	[V]_COG1968 Uncharacterized bacitracin resistance protein
L085_06955	YPO0650	[J]_COG0617 tRNA nucleotidyltransferase/poly(A) polymerase
L085_06960	YPO0651	[T]_COG3103 SH3 domain protein
L085_06965	YPO0652	[S]_COG3025 Uncharacterized conserved protein
L085_06970	YPO0653	[OT]_COG1391 Glutamine synthetase adenylyltransferase
L085_06975	YPO0654	[M]_COG2870 ADP-heptose synthase, bifunctional sugar kinase/adenylyltransferase
L085_06980	YPO0656	[S]_COG2960 Uncharacterized protein conserved in bacteria
L085_06985	YPO0658	[H]_COG0108 3,4-dihydroxy-2-butanone 4-phosphate synthase
L085_06990	XF0657	[P]_COG1785 Alkaline phosphatase
L085_06995	YPO0659	[S]_COG3384 Uncharacterized conserved protein
L085_07000	YPO0660	[E]_COG0754 Glutathionylspermidine synthase
L085_07005	STM3187	[S]_COG5463 Predicted integral membrane protein
L085_07010	STM4108	[C]_COG0371 Glycerol dehydrogenase and related enzymes
L085_07015	ycgT	[G]_COG2376 Dihydroxyacetone kinase
L085_07020	Z1970	[G]_COG2376 Dihydroxyacetone kinase
L085_07030	ycgU	[QK]_COG3284 Transcriptional activator of acetoin/glycerol metabolism
L085_07035	STM3186	[MU]_COG1538 Outer membrane protein
L085_07040	ECs3922	[LR]_COG0494 NTP pyrophosphohydrolases including oxidative damage repair enzymes
L085_07045	ZyqiB	[S]_COG3151 Uncharacterized protein conserved in bacteria
L085_07050	YPO0666	[R]_COG1409 Predicted phosphohydrolases
L085_07055	ECs3919	[R]_COG3150 Predicted esterase
L085_07060	YPO0668	[L]_COG0187 Type IIA topoisomerase (DNA gyrase/topo II, topoisomerase IV), B subunit
L085_07065	RSc1152	[K]_COG0583 Transcriptional regulator
L085_07070	STM3180	[S]_COG1359 Uncharacterized conserved protein
L085_07075	YPO0670	[R]_COG2249 Putative NADPH-quinone reductase (modulator of drug activity B)
L085_07080	YPO0671	[L]_COG0188 Type IIA topoisomerase (DNA gyrase/topo II, topoisomerase IV), A subunit
L085_07090	YPO0672	[I]_COG0204 1-acyl-sn-glycerol-3-phosphate acyltransferase
L085_07095	YPO0673	[Q]_COG2132 Putative multicopper oxidases
L085_07100	STM2420	[K]_COG0583 Transcriptional regulator
L085_07105	YPO1171	[F]_COG0005 Purine nucleoside phosphorylase
L085_07110	xapB	[GEPR]_COG0477 Permeases of the major facilitator superfamily
L085_07115	Z3263	[G]_COG0524 Sugar kinases, ribokinase family
L085_07120	BS_yxlA	[F]_COG1457 Purine-cytosine permease and related proteins
L085_07125	yegW	[K]_COG2188 Transcriptional regulators
L085_07130	ECs3900	[C]_COG1032 Fe-S oxidoreductase
L085_07135	YPO2438	[M]_COG0741 Soluble lytic murein transglycosylase and related regulatory proteins (some contain LysM/invasin domains)
L085_07140	YPO0676	[R]_COG0656 Aldo/keto reductases, related to diketogulonate reductase
L085_07145	YPO0678	[C]_COG1979 Uncharacterized oxidoreductases, Fe-dependent alcohol dehydrogenase family
L085_07150	YPO0679	[K]_COG2207 AraC-type DNA-binding domain-containing proteins
L085_07155	SMc01816	[CR]_COG0604 NADPH:quinone reductase and related Zn-dependent oxidoreductases
L085_07160	SMc01817	[K]_COG0583 Transcriptional regulator
L085_07165	YPO0680	[S]_COG0586 Uncharacterized membrane-associated protein
L085_07170	YPO0681	[E]_COG0626 Cystathionine beta-lyases/cystathionine gamma-synthases
L085_07180	YPO0683	[U]_COG0848 Biopolymer transport protein
L085_07185	PM1847	[K]_COG1609 Transcriptional regulators
L085_07190	BH1858	[G]_COG1621 Beta-fructosidases (levanase/invertase)
L085_07205	ECs3242	[G]_COG0524 Sugar kinases, ribokinase family
L085_07210	abgT	[H]_COG2978 Putative p-aminobenzoyl-glutamate transporter
L085_07215	Z2427	[R]_COG1473 Metal-dependent amidase/aminoacylase/carboxypeptidase
L085_07220	ECs1922	[R]_COG1473 Metal-dependent amidase/aminoacylase/carboxypeptidase
L085_07225	ZydaK	[K]_COG0583 Transcriptional regulator
L085_07230	PA3268	[P]_COG4772 Outer membrane receptor for Fe3+-dicitrate
L085_07235	AGl2862	[P]_COG0614 ABC-type Fe3+-hydroxamate transport system, periplasmic component
L085_07240	PA3319	[M]_COG3511 Phospholipase C
L085_07260	BH1882	[F]_COG1457 Purine-cytosine permease and related proteins
L085_07270	mlr7240	[KR]_COG0454 Histone acetyltransferase HPA2 and related acetyltransferases
L085_07275	STM2776	[R]_COG2819 Predicted hydrolase of the alpha/beta superfamily
L085_07285	YPO0993	[Q]_COG3486 Lysine/ornithine N-monooxygenase
L085_07290	Z4503	[L]_COG2801 Transposase and inactivated derivatives
L085_07295	Z1221	[L]_COG2801 Transposase and inactivated derivatives
L085_07300	Z1958	[L]_COG2963 Transposase and inactivated derivatives
L085_07315	mlr9643	[L]_COG3293 Transposase and inactivated derivatives
L085_07320	Rv1150	[L]_COG3293 Transposase and inactivated derivatives
L085_07355	RSc1548	[L]_COG2963 Transposase and inactivated derivatives
L085_07360	AGpA535	[L]_COG2801 Transposase and inactivated derivatives
L085_07375	SMc02814	[GEPR]_COG0477 Permeases of the major facilitator superfamily
L085_07380	mlr9643	[L]_COG3293 Transposase and inactivated derivatives
L085_07385	CC3332	[L]_COG3293 Transposase and inactivated derivatives
L085_07395	yi22_g2	[L]_COG2801 Transposase and inactivated derivatives
L085_07400	yi21_g3	[L]_COG2963 Transposase and inactivated derivatives
L085_07405	mlr9643	[L]_COG3293 Transposase and inactivated derivatives
L085_07420	mlr9643	[L]_COG3293 Transposase and inactivated derivatives
L085_07425	Rv1150	[L]_COG3293 Transposase and inactivated derivatives
L085_07435	STM0028	[O]_COG1651 Protein-disulfide isomerase
L085_07440	YPPCP1.07	[M]_COG4571 Outer membrane protease
L085_07445	yi22_g2	[L]_COG2801 Transposase and inactivated derivatives
L085_07450	yi21_g3	[L]_COG2963 Transposase and inactivated derivatives
L085_07460	Cgl0933	[L]_COG3316 Transposase and inactivated derivatives
L085_07465	XF2303	[L]_COG3316 Transposase and inactivated derivatives
L085_07470	mll9070	[L]_COG3316 Transposase and inactivated derivatives
L085_07475	mll9070	[L]_COG3316 Transposase and inactivated derivatives
L085_07480	Cgl1520	[L]_COG3316 Transposase and inactivated derivatives
L085_07495	PA3714	[TK]_COG2197 Response regulator containing a CheY-like receiver domain and an HTH DNA-binding domain
L085_07535	YPO2312_1	[M]_COG3209 Rhs family protein
L085_07540	XF2303	[L]_COG3316 Transposase and inactivated derivatives
L085_07550	PSLT042	[L]_COG3335 Transposase and inactivated derivatives
L085_07560	Cgl0933	[L]_COG3316 Transposase and inactivated derivatives
L085_07570	AGl1690	[L]_COG2801 Transposase and inactivated derivatives
L085_07575	Cgl1520	[L]_COG3316 Transposase and inactivated derivatives
L085_07585	mll9070	[L]_COG3316 Transposase and inactivated derivatives
L085_07600	mll9070	[L]_COG3316 Transposase and inactivated derivatives
L085_07605	PAB0157	[E]_COG0520 Selenocysteine lyase
L085_07610	relE	[JD]_COG2026 Cytotoxic translational repressor of toxin-antitoxin stability system
L085_07615	mll9070	[L]_COG3316 Transposase and inactivated derivatives
L085_07620	mll9070	[L]_COG3316 Transposase and inactivated derivatives
L085_07625	YPO2312_1	[M]_COG3209 Rhs family protein
L085_07645	Rv0769	[IQR]_COG1028 Dehydrogenases with different specificities (related to short-chain alcohol dehydrogenases)
L085_07655	STM2765	[L]_COG2801 Transposase and inactivated derivatives
L085_07660	PA0987	[L]_COG2801 Transposase and inactivated derivatives
L085_07670	PA0552	[G]_COG0126 3-phosphoglycerate kinase
L085_07675	PSLT031	[L]_COG0582 Integrase
L085_07680	MPN678	[J]_COG0008 Glutamyl- and glutaminyl-tRNA synthetases
L085_07690	Cgl1520	[L]_COG3316 Transposase and inactivated derivatives
L085_07710	Cgl0933	[L]_COG3316 Transposase and inactivated derivatives
L085_07715	mlr9643	[L]_COG3293 Transposase and inactivated derivatives
L085_07720	Rv1150	[L]_COG3293 Transposase and inactivated derivatives
L085_07735	mll9227	[E]_COG0031 Cysteine synthase
L085_07750	Z1661	[L]_COG2963 Transposase and inactivated derivatives
L085_07755	ECs1380	[L]_COG2801 Transposase and inactivated derivatives
L085_07760	Z5880	[L]_COG2801 Transposase and inactivated derivatives
L085_07765	CC2427	[M]_COG0463 Glycosyltransferases involved in cell wall biogenesis
L085_07770	YPO0960	[E]_COG1982 Arginine/lysine/ornithine decarboxylases
L085_07775	YPO0954	[M]_COG0741 Soluble lytic murein transglycosylase and related regulatory proteins (some contain LysM/invasin domains)
L085_07780	YPO0953	[CO]_COG2924 Fe-S cluster protector protein
L085_07785	YPO0952	[L]_COG1194 A/G-specific DNA glycosylase
L085_07790	YPO0951	[R]_COG0220 Predicted S-adenosylmethionine-dependent methyltransferase
L085_07795	YPO0950	[S]_COG3171 Uncharacterized protein conserved in bacteria
L085_07800	YPO0949	[E]_COG2066 Glutaminase
L085_07815	YPO0946	[H]_COG0635 Coproporphyrinogen III oxidase and related Fe-S oxidoreductases
L085_07820	YPO0945	[F]_COG0127 Xanthosine triphosphate pyrophosphatase
L085_07825	ECs3829	[S]_COG1872 Uncharacterized conserved protein
L085_07830	YPO0943	[S]_COG0762 Predicted integral membrane protein
L085_07835	YPO0942	[E]_COG0345 Pyrroline-5-carboxylate reductase
L085_07840	YPO0941	[R]_COG0325 Predicted enzyme with a TIM-barrel fold
L085_07845	YPO0940	[NU]_COG2805 Tfp pilus assembly protein, pilus retraction ATPase PilT
L085_07850	YPO0937	[L]_COG0816 Predicted endonuclease involved in recombination (possible Holliday junction resolvase in Mycoplasmas and B. subtilis)
L085_07855	YPO0936	[K]_COG1678 Putative transcriptional regulator
L085_07860	YPO0935	[HJ]_COG0189 Glutathione synthase/Ribosomal protein S6 modification enzyme (glutaminyl transferase)
L085_07865	YPO0934	[S]_COG1385 Uncharacterized protein conserved in bacteria
L085_07870	YPO0933	[L]_COG2356 Endonuclease I
L085_07875	YPO0932	[S]_COG3091 Uncharacterized protein conserved in bacteria
L085_07885	STM4586	[K]_COG2207 AraC-type DNA-binding domain-containing proteins
L085_07890	PA4618	[O]_COG1975 Xanthine and CO dehydrogenases maturation factor, XdhC/CoxF family
L085_07895	RSp0327	[R]_COG2068 Uncharacterized MobA-related protein
L085_07900	PA4621	[C]_COG1529 Aerobic-type carbon monoxide dehydrogenase, large subunit CoxL/CutL homologs
L085_07905	PA4620	[C]_COG2080 Aerobic-type carbon monoxide dehydrogenase, small subunit CoxS/CutS homologs
L085_07910	PA4619	[C]_COG2010 Cytochrome c, mono- and diheme variants
L085_07915	YPO3421	[E]_COG1113 Gamma-aminobutyrate permease and related permeases
L085_07920	YPO3420	[K]_COG2186 Transcriptional regulators
L085_07925	YPO3419	[C]_COG2609 Pyruvate dehydrogenase complex, dehydrogenase (E1) component
L085_07930	STM0153	[C]_COG0508 Pyruvate/2-oxoglutarate dehydrogenase complex, dihydrolipoamide acyltransferase (E2) component, and related enzymes
L085_07935	YPO3417	[C]_COG1249 Pyruvate/2-oxoglutarate dehydrogenase complex, dihydrolipoamide dehydrogenase (E3) component, and related enzymes
L085_07940	YPO3415	[C]_COG1049 Aconitase B
L085_07945	YPO3414	[S]_COG3112 Uncharacterized protein conserved in bacteria
L085_07950	YPO3412	[E]_COG1586 S-adenosylmethionine decarboxylase
L085_07955	YPO3411	[E]_COG0421 Spermidine synthase
L085_07965	YPO3409	[Q]_COG2132 Putative multicopper oxidases
L085_07970	YPO3408	[F]_COG0634 Hypoxanthine-guanine phosphoribosyltransferase
L085_07975	yadF	[P]_COG0288 Carbonic anhydrase
L085_07980	YPO3406	[V]_COG1131 ABC-type multidrug transport system, ATPase component
L085_07985	STM0173	[V]_COG0842 ABC-type multidrug transport system, permease component
L085_07990	YPO3404	[G]_COG0726 Predicted xylanase/chitin deacetylase
L085_07995	YPO3403	[H]_COG0853 Aspartate 1-decarboxylase
L085_08000	YPO3402	[H]_COG0414 Panthothenate synthetase
L085_08005	YPO3401	[H]_COG0413 Ketopantoate hydroxymethyltransferase
L085_08010	ECs3907	[TK]_COG0745 Response regulators consisting of a CheY-like receiver domain and a winged-helix DNA-binding domain
L085_08015	ygiY	[T]_COG0642 Signal transduction histidine kinase
L085_08020	YPO3400	[H]_COG0801 7,8-dihydro-6-hydroxymethylpterin-pyrophosphokinase
L085_08025	YPO3399	[J]_COG0617 tRNA nucleotidyltransferase/poly(A) polymerase
L085_08030	YPO3398	[J]_COG0008 Glutamyl- and glutaminyl-tRNA synthetases
L085_08035	STM0186	[T]_COG1734 DnaK suppressor protein
L085_08040	YPO3396	[R]_COG1489 DNA-binding protein, stimulates sugar fermentation
L085_08045	YPO3395	[J]_COG1514 2'-5' RNA ligase
L085_08050	YPO3394	[L]_COG1643 HrpA-like helicases
L085_08055	YPO3393	[M]_COG0744 Membrane carboxypeptidase (penicillin-binding protein)
L085_08060	ZfhuA	[P]_COG1629 Outer membrane receptor proteins, mostly Fe transport
L085_08065	YPO3392	[PH]_COG1120 ABC-type cobalamin/Fe3+-siderophores transport systems, ATPase components
L085_08070	STM0193	[P]_COG0614 ABC-type Fe3+-hydroxamate transport system, periplasmic component
L085_08075	YPO3390	[P]_COG0609 ABC-type Fe3+-siderophore transport system, permease component
L085_08085	metK	[H]_COG0192 S-adenosylmethionine synthetase
L085_08090	YPO0929	[E]_COG1166 Arginine decarboxylase (spermidine biosynthesis)
L085_08095	speB	[E]_COG0010 Arginase/agmatinase/formimionoglutamate hydrolase, arginase family
L085_08105	STM3832	[GEPR]_COG0477 Permeases of the major facilitator superfamily
L085_08110	YPO0928	[PR]_COG2146 Ferredoxin subunits of nitrite reductase and ring-hydroxylating dioxygenases
L085_08120	PA3500	[PR]_COG4638 Phenylpropionate dioxygenase and related ring-hydroxylating dioxygenases, large terminal subunit
L085_08125	PA3511	[IQR]_COG1028 Dehydrogenases with different specificities (related to short-chain alcohol dehydrogenases)
L085_08130	PA3508	[K]_COG1414 Transcriptional regulator
L085_08140	mlr5000	[R]_COG0446 Uncharacterized NAD(FAD)-dependent dehydrogenases
L085_08145	STM3832	[GEPR]_COG0477 Permeases of the major facilitator superfamily
L085_08155	PA3509	[R]_COG0596 Predicted hydrolases or acyltransferases (alpha/beta hydrolase superfamily)
L085_08160	PA3507	[IQR]_COG1028 Dehydrogenases with different specificities (related to short-chain alcohol dehydrogenases)
L085_08165	RSp0722	[R]_COG1712 Predicted dinucleotide-utilizing enzyme
L085_08170	PA3504	[C]_COG1012 NAD-dependent aldehyde dehydrogenases
L085_08175	PA3506	[EH]_COG0028 Thiamine pyrophosphate-requiring enzymes [acetolactate synthase, pyruvate dehydrogenase (cytochrome), glyoxylate carboligase, phosphonopyruvate decarboxylase]
L085_08180	YPO0927	[O]_COG0501 Zn-dependent protease with chaperone function
L085_08185	YPO0926	[G]_COG0021 Transketolase
L085_08190	YPO3202	[E]_COG1114 Branched-chain amino acid permeases
L085_08200	BH1785	[R]_COG0073 EMAP domain
L085_08205	SMb20885	[GER]_COG0697 Permeases of the drug/metabolite transporter (DMT) superfamily
L085_08210	YPO3050	[P]_COG1840 ABC-type Fe3+ transport system, periplasmic component
L085_08215	YPO3049	[P]_COG1178 ABC-type Fe3+ transport system, permease component
L085_08220	YPO3048	[E]_COG3842 ABC-type spermidine/putrescine transport systems, ATPase components
L085_08225	yeaX	[C]_COG1018 Flavodoxin reductases (ferredoxin-NADPH reductases) family 1
L085_08230	PA0265	[C]_COG1012 NAD-dependent aldehyde dehydrogenases
L085_08235	ECs2511	[PR]_COG4638 Phenylpropionate dioxygenase and related ring-hydroxylating dioxygenases, large terminal subunit
L085_08240	YPO2494	[M]_COG1292 Choline-glycine betaine transporter
L085_08245	YPO2496	[CE]_COG0473 Isocitrate/isopropylmalate dehydrogenase
L085_08250	ECs2508	[K]_COG0583 Transcriptional regulator
L085_08255	YPO0922	[G]_COG0057 Glyceraldehyde-3-phosphate dehydrogenase/erythrose-4-phosphate dehydrogenase
L085_08260	YPO0921	[G]_COG0126 3-phosphoglycerate kinase
L085_08265	YPO0920	[G]_COG0191 Fructose/tagatose bisphosphate aldolase
L085_08270	RSp0410	[S]_COG4291 Predicted membrane protein
L085_08275	YPO0919	[M]_COG0668 Small-conductance mechanosensitive channel
L085_08280	RSp0896	[GEPR]_COG0477 Permeases of the major facilitator superfamily
L085_08285	AGl2018	[E]_COG0620 Methionine synthase II (cobalamin-independent)
L085_08295	yaiL	[S]_COG3122 Uncharacterized protein conserved in bacteria
L085_08300	PM1836	[J]_COG0564 Pseudouridylate synthases, 23S RNA-specific
L085_08305	ECs3794	[R]_COG1279 Lysine efflux permease
L085_08310	YPO0917	[S]_COG2968 Uncharacterized conserved protein
L085_08315	YPO0916	[K]_COG0583 Transcriptional regulator
L085_08320	YPO0915	[G]_COG0120 Ribose 5-phosphate isomerase
L085_08325	YPO0914	[HE]_COG0111 Phosphoglycerate dehydrogenase and related dehydrogenases
L085_08330	YPO0913	[H]_COG0212 5-formyltetrahydrofolate cyclo-ligase
L085_08335	YPO0912	[S]_COG3027 Uncharacterized protein conserved in bacteria
L085_08340	YPO0911	[S]_COG3079 Uncharacterized protein conserved in bacteria
L085_08345	YPO0910	[E]_COG0006 Xaa-Pro aminopeptidase
L085_08350	YPO0909	[HC]_COG0654 2-polyprenyl-6-methoxyphenol hydroxylase and related FAD-dependent oxidoreductases
L085_08355	YPO0908	[HC]_COG0654 2-polyprenyl-6-methoxyphenol hydroxylase and related FAD-dependent oxidoreductases
L085_08360	YPO0907	[E]_COG0404 Glycine cleavage system T protein (aminomethyltransferase)
L085_08365	YPO0906	[E]_COG0509 Glycine cleavage system H protein (lipoate-binding)
L085_08375	mll2594	[CR]_COG0604 NADPH:quinone reductase and related Zn-dependent oxidoreductases
L085_08380	PA2455	[R]_COG3153 Predicted acetyltransferase
L085_08385	RSc0549	[T]_COG0642 Signal transduction histidine kinase
L085_08390	RSp0523	[TK]_COG0745 Response regulators consisting of a CheY-like receiver domain and a winged-helix DNA-binding domain
L085_08400	ygfF	[IQR]_COG1028 Dehydrogenases with different specificities (related to short-chain alcohol dehydrogenases)
L085_08405	STM4528	[S]_COG2929 Uncharacterized protein conserved in bacteria
L085_08415	YPO3327	[KG]_COG1349 Transcriptional regulators of sugar metabolism
L085_08420	YPO3328	[G]_COG1879 ABC-type sugar transport system, periplasmic component
L085_08425	YPO3330	[G]_COG1129 ABC-type sugar transport system, ATPase component
L085_08430	YPO3331	[G]_COG1172 Ribose/xylose/arabinose/galactoside ABC-type transport systems, permease components
L085_08435	YPO3332	[G]_COG1172 Ribose/xylose/arabinose/galactoside ABC-type transport systems, permease components
L085_08440	alsE	[G]_COG0036 Pentose-5-phosphate-3-epimerase
L085_08445	alsK	[KG]_COG1940 Transcriptional regulator/sugar kinase
L085_08450	STM3547_2	[G]_COG0524 Sugar kinases, ribokinase family
L085_08455	DR0704	[R]_COG1896 Predicted hydrolases of HD superfamily
L085_08460	YPO0900	[R]_COG1272 Predicted membrane protein, hemolysin III homolog
L085_08465	YPO0899	[S]_COG5472 Predicted small integral membrane protein
L085_08470	YPO0898	[R]_COG0354 Predicted aminomethyltransferase related to GcvT
L085_08475	YPO0897	[S]_COG2938 Uncharacterized conserved protein
L085_08485	YPO0893	[C]_COG0716 Flavodoxins
L085_08490	YPO0892	[L]_COG4974 Site-specific recombinase XerD
L085_08495	YPO0891	[O]_COG1651 Protein-disulfide isomerase
L085_08500	YPO0890	[L]_COG0608 Single-stranded DNA-specific exonuclease
L085_08510	YPO0889	[J]_COG1186 Protein chain release factor B
L085_08515	STM3040	[J]_COG1190 Lysyl-tRNA synthetase (class II)
L085_08520	YPO0887	[L]_COG0582 Integrase
L085_08530	YPO0878	[K]_COG3311 Predicted transcriptional regulator
L085_08555	SPy1053	[M]_COG0481 Membrane GTPase LepA
L085_08570	CAC3723	[L]_COG0629 Single-stranded DNA-binding protein
L085_08600	PA1271	[H]_COG4206 Outer membrane cobalamin receptor protein
L085_08605	PM1783	[V]_COG4823 Abortive infection bacteriophage resistance protein
L085_08620	YPO2535	[GEPR]_COG0477 Permeases of the major facilitator superfamily
L085_08625	YPO2536	[CHR]_COG1052 Lactate dehydrogenase and related dehydrogenases
L085_08630	YPO2541	[G]_COG2731 Beta-galactosidase, beta subunit
L085_08640	RSc0771	[E]_COG2303 Choline dehydrogenase and related flavoproteins
L085_08650	YPO2537	[K]_COG1609 Transcriptional regulators
L085_08655	VC1184	[E]_COG0520 Selenocysteine lyase
L085_08660	VC1183	[S]_COG4340 Uncharacterized protein conserved in bacteria
L085_08680	YPO0590	[S]_COG3247 Uncharacterized conserved protein
L085_08685	ygeR	[M]_COG0739 Membrane proteins related to metalloendopeptidases
L085_08690	ZykgA	[K]_COG2207 AraC-type DNA-binding domain-containing proteins
L085_08695	YPO2588	[O]_COG5265 ABC-type transport system involved in Fe-S cluster assembly, permease and ATPase components
L085_08700	YPO1167	[K]_COG1309 Transcriptional regulator
L085_08705	PA5375	[M]_COG1292 Choline-glycine betaine transporter
L085_08710	PA4183	[E]_COG0346 Lactoylglutathione lyase and related lyases
L085_08715	AGl1143	[C]_COG2141 Coenzyme F420-dependent N5,N10-methylene tetrahydromethanopterin reductase and related flavin-dependent oxidoreductases
L085_08720	PA4096	[GEPR]_COG0477 Permeases of the major facilitator superfamily
L085_08730	YPO1569	[C]_COG1304 L-lactate dehydrogenase (FMN-dependent) and related alpha-hydroxy acid dehydrogenases
L085_08735	PM1852	[C]_COG1620 L-lactate permease
L085_08740	VCA0982	[K]_COG0583 Transcriptional regulator
L085_08750	Cj0872	[OC]_COG0526 Thiol-disulfide isomerase and thioredoxins
L085_08760	XF1220	[V]_COG2274 ABC-type bacteriocin/lantibiotic exporters, contain an N-terminal double-glycine peptidase domain
L085_08765	YPO2999	[M]_COG0845 Membrane-fusion protein
L085_08775	PA2391	[MU]_COG1538 Outer membrane protein
L085_08780	sll1069	[IQ]_COG0304 3-oxoacyl-(acyl-carrier-protein) synthase
L085_08785	YKL192c	[IQ]_COG0236 Acyl carrier protein
L085_08790	STM0716	[L]_COG0582 Integrase
L085_08795	STM0026	[NU]_COG3539 P pilus assembly protein, pilin FimA
L085_08800	STM4594	[NU]_COG3121 P pilus assembly protein, chaperone PapD
L085_08805	STM4593	[NU]_COG3188 P pilus assembly protein, porin PapC
L085_08810	STM3637	[NU]_COG3539 P pilus assembly protein, pilin FimA
L085_08815	ECs2108	[NU]_COG3539 P pilus assembly protein, pilin FimA
L085_08820	PA3714	[TK]_COG2197 Response regulator containing a CheY-like receiver domain and an HTH DNA-binding domain
L085_08825	RSc3388	[TK]_COG2197 Response regulator containing a CheY-like receiver domain and an HTH DNA-binding domain
L085_08830	ECs5271	[L]_COG0582 Integrase
L085_08835	yojI	[QP]_COG4615 ABC-type siderophore export system, fused ATPase and permease components
L085_08845	BS_yycB	[P]_COG2807 Cyanate permease
L085_08850	YPO0831	[KG]_COG1349 Transcriptional regulators of sugar metabolism
L085_08855	agaZ	[G]_COG4573 Predicted tagatose 6-phosphate kinase
L085_08860	agaV	[G]_COG3444 Phosphotransferase system, mannose/fructose/N-acetylgalactosamine-specific component IIB
L085_08865	ECs4012	[G]_COG3715 Phosphotransferase system, mannose/fructose/N-acetylgalactosamine-specific component IIC
L085_08870	YPO0836	[G]_COG3716 Phosphotransferase system, mannose/fructose/N-acetylgalactosamine-specific component IID
L085_08875	Z4488	[G]_COG2893 Phosphotransferase system, mannose/fructose-specific component IIA
L085_08880	RSc0456	[R]_COG4178 ABC-type uncharacterized transport system, permease and ATPase components
L085_08890	RSc1444	[O]_COG3531 Predicted protein-disulfide isomerase
L085_08895	YPO0800	[R]_COG0491 Zn-dependent hydrolases, including glyoxylases
L085_08900	YPO0799	[K]_COG0583 Transcriptional regulator
L085_08905	YPO0797	[K]_COG0583 Transcriptional regulator
L085_08910	YPO0796	[E]_COG0019 Diaminopimelate decarboxylase
L085_08915	YPPCP1.08c	[K]_COG1396 Predicted transcriptional regulators
L085_08920	YPPCP1.09c	[S]_COG4683 Uncharacterized protein conserved in bacteria
L085_08925	YPO0795	[K]_COG1609 Transcriptional regulators
L085_08930	YPO0794	[C]_COG0243 Anaerobic dehydrogenases, typically selenocysteine-containing
L085_08940	YPO0792	[GEPR]_COG0477 Permeases of the major facilitator superfamily
L085_08945	YPO0790	[C]_COG0667 Predicted oxidoreductases (related to aryl-alcohol dehydrogenases)
L085_08955	STM3006	[P]_COG0861 Membrane protein TerC, possibly involved in tellurium resistance
L085_08960	YPO0789	[L]_COG3066 DNA mismatch repair protein
L085_08965	YPO0786	[LR]_COG0494 NTP pyrophosphohydrolases including oxidative damage repair enzymes
L085_08970	YPO0785	[T]_COG3605 Signal transduction protein containing GAF and PtsI domains
L085_08975	YPO0784	[M]_COG0682 Prolipoprotein diacylglyceryltransferase
L085_08980	YPO0783	[F]_COG0207 Thymidylate synthase
L085_08985	VC0858	[NU]_COG4970 Tfp pilus assembly protein FimT
L085_08990	YPO1015	[U]_COG4795 Type II secretory pathway, component PulJ
L085_09000	YPO1017	[NU]_COG4967 Tfp pilus assembly protein PilV
L085_09005	YPO1018	[L]_COG1330 Exonuclease V gamma subunit
L085_09010	YPO1019	[O]_COG1025 Secreted/periplasmic Zn-dependent peptidases, insulinase-like
L085_09015	YPO1020	[L]_COG1074 ATP-dependent exoDNAse (exonuclease V) beta subunit (contains helicase and exonuclease domains)
L085_09020	YPO1021	[L]_COG0507 ATP-dependent exoDNAse (exonuclease V), alpha subunit - helicase superfamily I member
L085_09030	YPO1023	[M]_COG0860 N-acetylmuramoyl-L-alanine amidase
L085_09035	YPO1025	[M]_COG2821 Membrane-bound lytic murein transglycosylase
L085_09040	YPO1026	[H]_COG1179 Dinucleotide-utilizing enzymes involved in molybdopterin and thiamine biosynthesis family 1
L085_09045	YPO1027	[R]_COG2166 SufE protein probably involved in Fe-S center assembly
L085_09050	YPO1028	[E]_COG0520 Selenocysteine lyase
L085_09060	STM2982	[K]_COG0583 Transcriptional regulator
L085_09065	YPO1030	[S]_COG2363 Uncharacterized small membrane protein
L085_09070	YPO1031	[R]_COG2933 Predicted SAM-dependent methyltransferase
L085_09075	YPO1032	[L]_COG0258 5'-3' exonuclease (including N-terminal domain of PolI)
L085_09080	YPO1033	[R]_COG1611 Predicted Rossmann fold nucleotide-binding protein
L085_09095	PM0835	[GEPR]_COG0477 Permeases of the major facilitator superfamily
L085_09100	YPO1037	[S]_COG3098 Uncharacterized protein conserved in bacteria
L085_09105	YPO2573	[R]_COG2373 Large extracellular alpha-helical protein
L085_09110	PM0644	[M]_COG4953 Membrane carboxypeptidase/penicillin-binding protein PbpC
L085_09115	YPO1038	[J]_COG0564 Pseudouridylate synthases, 23S RNA-specific
L085_09120	YPO1039	[C]_COG0716 Flavodoxins
L085_09130	STM0213	[E]_COG2171 Tetrahydrodipicolinate N-succinyltransferase
L085_09135	YPO1042	[O]_COG2844 UTP:GlnB (protein PII) uridylyltransferase
L085_09140	YPO1043	[J]_COG0024 Methionine aminopeptidase
L085_09145	YPO1044	[J]_COG0052 Ribosomal protein S2
L085_09150	ECs0172	[J]_COG0264 Translation elongation factor Ts
L085_09155	YPO1046	[F]_COG0528 Uridylate kinase
L085_09160	YPO1047	[J]_COG0233 Ribosome recycling factor
L085_09165	YPO1048	[I]_COG0743 1-deoxy-D-xylulose 5-phosphate reductoisomerase
L085_09170	YPO1049	[I]_COG0020 Undecaprenyl pyrophosphate synthase
L085_09175	YPO1050	[I]_COG0575 CDP-diglyceride synthetase
L085_09180	YPO1051	[M]_COG0750 Predicted membrane-associated Zn-dependent proteases 1
L085_09185	YPO1052	[M]_COG4775 Outer membrane protein/protective antigen OMA87
L085_09190	YPO1053	[M]_COG2825 Outer membrane protein
L085_09195	YPO1054	[M]_COG1044 UDP-3-O-[3-hydroxymyristoyl] glucosamine N-acyltransferase
L085_09200	fabZ	[I]_COG0764 3-hydroxymyristoyl/3-hydroxydecanoyl-(acyl carrier protein) dehydratases
L085_09205	YPO1056	[M]_COG1043 Acyl-[acyl carrier protein]--UDP-N-acetylglucosamine O-acyltransferase
L085_09210	YPO1057	[M]_COG0763 Lipid A disaccharide synthetase
L085_09215	YPO1058	[L]_COG0164 Ribonuclease HII
L085_09220	YPO1059	[L]_COG0587 DNA polymerase III, alpha subunit
L085_09225	YPO1060	[I]_COG0825 Acetyl-CoA carboxylase alpha subunit
L085_09230	STM0234	[E]_COG1982 Arginine/lysine/ornithine decarboxylases
L085_09235	ZyaeR	[E]_COG0346 Lactoylglutathione lyase and related lyases
L085_09245	STM2558	[E]_COG0531 Amino acid transporters
L085_09250	STM2559	[E]_COG1982 Arginine/lysine/ornithine decarboxylases
L085_09255	STM2560	[E]_COG3104 Dipeptide/tripeptide permease
L085_09260	YPO1062	[D]_COG0037 Predicted ATPase of the PP-loop superfamily implicated in cell cycle control
L085_09265	YPO1063	[C]_COG2863 Cytochrome c553
L085_09270	YPO1064	[K]_COG4568 Transcriptional antiterminator
L085_09280	YPO1065	[S]_COG4681 Uncharacterized protein conserved in bacteria
L085_09285	YPO1066	[J]_COG1186 Protein chain release factor B
L085_09290	YPO1067	[MP]_COG3015 Uncharacterized lipoprotein NlpE involved in copper resistance
L085_09295	YPO1068	[J]_COG0442 Prolyl-tRNA synthetase
L085_09300	YPO1069	[S]_COG1720 Uncharacterized conserved protein
L085_09310	YPO1071	[P]_COG1464 ABC-type metal ion transport system, periplasmic component/surface antigen
L085_09315	YPO1072	[P]_COG2011 ABC-type metal ion transport system, permease component
L085_09320	YPO1073	[P]_COG1135 ABC-type metal ion transport system, ATPase component
L085_09325	YPO1074	[E]_COG0241 Histidinol phosphatase and related phosphatases
L085_09330	STM2654	[GEPR]_COG0477 Permeases of the major facilitator superfamily
L085_09335	YPO3273	[I]_COG1502 Phosphatidylserine/phosphatidylglycerophosphate/cardiolipin synthases and related enzymes
L085_09345	YPO3271	[S]_COG3148 Uncharacterized conserved protein
L085_09350	YPO3270	[OC]_COG0526 Thiol-disulfide isomerase and thioredoxins
L085_09355	YPO3269	[J]_COG0566 rRNA methylases
L085_09360	YPO3268	[GEPR]_COG0477 Permeases of the major facilitator superfamily
L085_09365	YPO3267	[V]_COG1566 Multidrug resistance efflux pump
L085_09370	RSc1854	[MU]_COG1538 Outer membrane protein
L085_09375	YPO3266	[K]_COG1846 Transcriptional regulators
L085_09385	YPO3264	[E]_COG1296 Predicted branched-chain amino acid permease (azaleucine resistance)
L085_09390	YPO3263	[GEPR]_COG0477 Permeases of the major facilitator superfamily
L085_09395	STM4125	[K]_COG0583 Transcriptional regulator
L085_09400	YPO2645	[E]_COG2113 ABC-type proline/glycine betaine transport systems, periplasmic components
L085_09405	YPO2646	[E]_COG4176 ABC-type proline/glycine betaine transport system, permease component
L085_09410	YPO2647	[E]_COG4175 ABC-type proline/glycine betaine transport system, ATPase component
L085_09415	VC0790	[KT]_COG4565 Response regulator of citrate/malate metabolism
L085_09420	ZcitA	[T]_COG3290 Signal transduction histidine kinase regulating citrate/malate metabolism
L085_09425	BS_yxkJ	[C]_COG3493 Na+/citrate symporter
L085_09430	BS_yqhO	[R]_COG1752 Predicted esterase of the alpha-beta hydrolase superfamily
L085_09435	AGpA127	[R]_COG0491 Zn-dependent hydrolases, including glyoxylases
L085_09440	SMb20493	[IQR]_COG1028 Dehydrogenases with different specificities (related to short-chain alcohol dehydrogenases)
L085_09445	CC1308	[R]_COG3313 Predicted Fe-S protein
L085_09450	YPO2648	[F]_COG0208 Ribonucleotide reductase, beta subunit
L085_09455	YPO2649	[F]_COG0209 Ribonucleotide reductase, alpha subunit
L085_09460	YPO2650	[F]_COG1780 Protein involved in ribonucleotide reduction
L085_09465	YPO2651	[O]_COG0695 Glutaredoxin and related proteins
L085_09470	Z3974	[S]_COG2128 Uncharacterized conserved protein
L085_09485	ZyqjD	[S]_COG4575 Uncharacterized conserved protein
L085_09500	STM2910	[S]_COG4460 Uncharacterized protein conserved in bacteria
L085_09505	STM2911	[GEPR]_COG0477 Permeases of the major facilitator superfamily
L085_09510	STM2912	[K]_COG0583 Transcriptional regulator
L085_09515	yhhS	[GEPR]_COG0477 Permeases of the major facilitator superfamily
L085_09530	FN1129	[D]_COG1196 Chromosome segregation ATPases
L085_09535	ZydaL	[S]_COG2840 Uncharacterized protein conserved in bacteria
L085_09540	RSc2500	[S]_COG2259 Predicted membrane protein
L085_09545	ZyjdI	[S]_COG3592 Uncharacterized conserved protein
L085_09550	lin0181	[R]_COG2388 Predicted acetyltransferase
L085_09565	mll3908	[QR]_COG0500 SAM-dependent methyltransferases
L085_09570	L69304	[KR]_COG0454 Histone acetyltransferase HPA2 and related acetyltransferases
L085_09585	yiaU	[K]_COG0583 Transcriptional regulator
L085_09600	ZyiaV	[V]_COG1566 Multidrug resistance efflux pump
L085_09665	YPO1098	[L]_COG0582 Integrase
L085_09670	YPO1101	[O]_COG0691 tmRNA-binding protein
L085_09675	YPO1102	[I]_COG2867 Oligoketide cyclase/lipid transport protein
L085_09680	YPO1103	[S]_COG2914 Uncharacterized protein conserved in bacteria
L085_09685	YPO1104	[J]_COG2913 Small protein A (tmRNA-binding)
L085_09690	YPO1105	[L]_COG0497 ATPase involved in DNA repair
L085_09695	YPO1106	[G]_COG0061 Predicted sugar kinase
L085_09700	ECs3476	[O]_COG0576 Molecular chaperone GrpE (heat shock protein)
L085_09705	YPO2704	[L]_COG0692 Uracil DNA glycosylase
L085_09710	YPO2705	[R]_COG3445 Acid-induced glycyl radical enzyme
L085_09725	YPO2708	[LKJ]_COG0513 Superfamily II DNA and RNA helicases
L085_09730	YPO2709	[R]_COG4123 Predicted O-methyltransferase
L085_09735	YPO2710	[H]_COG0029 Aspartate oxidase
L085_09740	YPO2711	[K]_COG1595 DNA-directed RNA polymerase specialized sigma subunit, sigma24 homolog
L085_09745	YPO2712	[T]_COG3073 Negative regulator of sigma E activity
L085_09750	rseB	[T]_COG3026 Negative regulator of sigma E activity
L085_09755	YPO2714	[T]_COG3086 Positive regulator of sigma E activity
L085_09765	YPO2716	[M]_COG0481 Membrane GTPase LepA
L085_09770	YPO2717	[U]_COG0681 Signal peptidase I
L085_09775	STM2581	[K]_COG0571 dsRNA-specific ribonuclease
L085_09780	YPO2719	[R]_COG1159 GTPase
L085_09785	YPO2720	[L]_COG1381 Recombinational DNA repair protein (RecF pathway)
L085_09790	YPO2930	[H]_COG0854 Pyridoxal phosphate biosynthesis protein
L085_09795	YPO2929	[I]_COG0736 Phosphopantetheinyl transferase (holo-ACP synthase)
L085_09800	ECs3428	[C]_COG1145 Ferredoxin
L085_09805	YPO2926	[K]_COG1737 Transcriptional regulators
L085_09810	YPO2925	[R]_COG2103 Predicted sugar phosphate isomerase
L085_09820	YPO2924	[E]_COG0560 Phosphoserine phosphatase
L085_09830	yfhC	[FJ]_COG0590 Cytosine/adenosine deaminases
L085_09835	YPO2922	[M]_COG4623 Predicted soluble lytic transglycosylase fused to an ABC-type amino acid-binding protein
L085_09845	YPO2916	[T]_COG0642 Signal transduction histidine kinase
L085_09855	YPO2914	[T]_COG2204 Response regulator containing CheY-like receiver, AAA-type ATPase, and DNA-binding domains
L085_09865	YPO2911	[E]_COG0347 Nitrogen regulatory protein PII
L085_09870	SMc01651	[K]_COG0583 Transcriptional regulator
L085_09875	SMc01656	[C]_COG1012 NAD-dependent aldehyde dehydrogenases
L085_09880	ydcS	[E]_COG0687 Spermidine/putrescine-binding periplasmic protein
L085_09885	ydcT	[E]_COG3842 ABC-type spermidine/putrescine transport systems, ATPase components
L085_09890	Z2277	[E]_COG1176 ABC-type spermidine/putrescine transport system, permease component I
L085_09895	ydcV	[E]_COG1177 ABC-type spermidine/putrescine transport system, permease component II
L085_09900	STM1597	[C]_COG1012 NAD-dependent aldehyde dehydrogenases
L085_09910	PA2266	[C]_COG2010 Cytochrome c, mono- and diheme variants
L085_09915	Rv0385	[HC]_COG0543 2-polyprenylphenol hydroxylase and related flavodoxin oxidoreductases
L085_09920	YPO2907	[E]_COG0112 Glycine/serine hydroxymethyltransferase
L085_09925	YPO2904	[GEPR]_COG0477 Permeases of the major facilitator superfamily
L085_09930	YPO2903	[K]_COG3711 Transcriptional antiterminator
L085_09935	YPO2902	[R]_COG3683 ABC-type uncharacterized transport system, periplasmic component
L085_09940	YPO2901	[R]_COG2215 ABC-type uncharacterized transport system, permease component
L085_09945	YPO2899	[G]_COG0483 Archaeal fructose-1,6-bisphosphatase and related enzymes of inositol monophosphatase family
L085_09950	YPO2898	[J]_COG0565 rRNA methylase
L085_09955	YPO2897	[K]_COG1959 Predicted transcriptional regulator
L085_09960	STM2543	[E]_COG1104 Cysteine sulfinate desulfinase/cysteine desulfurase and related enzymes
L085_09965	YPO2895	[C]_COG0822 NifU homolog involved in Fe-S cluster formation
L085_09970	YPO2894	[S]_COG0316 Uncharacterized conserved protein
L085_09975	YPO2893	[O]_COG1076 DnaJ-domain-containing proteins 1
L085_09980	YPO2892	[O]_COG0443 Molecular chaperone
L085_09985	STM2538	[C]_COG0633 Ferredoxin
L085_09990	ZyfhJ	[S]_COG2975 Uncharacterized protein conserved in bacteria
L085_09995	YPO2889	[E]_COG0260 Leucyl aminopeptidase
L085_10005	YPO2883	[F]_COG0105 Nucleoside diphosphate kinase
L085_10010	YPO2882	[R]_COG0820 Predicted Fe-S-cluster redox enzyme
L085_10015	YPO2881	[NU]_COG3063 Tfp pilus assembly protein PilF
L085_10020	ECs3378	[S]_COG1426 Uncharacterized protein conserved in bacteria
L085_10025	ZgcpE	[I]_COG0821 Enzyme involved in the deoxyxylulose pathway of isoprenoid biosynthesis
L085_10030	YPO2878	[J]_COG0124 Histidyl-tRNA synthetase
L085_10035	YPO2877	[S]_COG2976 Uncharacterized protein conserved in bacteria
L085_10040	YPO2876	[S]_COG1520 FOG: WD40-like repeat
L085_10045	YPO2875	[R]_COG1160 Predicted GTPases
L085_10050	YPO2874	[R]_COG0679 Predicted permeases
L085_10065	all0983	[E]_COG3227 Zinc metalloprotease (elastase)
L085_10070	YPO0846	[K]_COG1609 Transcriptional regulators
L085_10075	YPO0847	[GEPR]_COG0477 Permeases of the major facilitator superfamily
L085_10080	YPO0848	[G]_COG1501 Alpha-glucosidases, family 31 of glycosyl hydrolases
L085_10085	YPO2872	[L]_COG1570 Exonuclease VII, large subunit
L085_10090	APE1507	[F]_COG0516 IMP dehydrogenase/GMP reductase
L085_10100	ECs0337	[K]_COG2207 AraC-type DNA-binding domain-containing proteins
L085_10105	PA4140	[C]_COG0277 FAD/FMN-containing dehydrogenases
L085_10115	YPO0099	[M]_COG0845 Membrane-fusion protein
L085_10120	PA4143	[V]_COG2274 ABC-type bacteriocin/lantibiotic exporters, contain an N-terminal double-glycine peptidase domain
L085_10130	RSc2455	[TK]_COG2197 Response regulator containing a CheY-like receiver domain and an HTH DNA-binding domain
L085_10145	ZyjbC	[J]_COG1187 16S rRNA uridine-516 pseudouridylate synthase and related pseudouridylate synthases
L085_10155	PA1352	[GEPR]_COG0477 Permeases of the major facilitator superfamily
L085_10160	VCA0382	[KR]_COG0454 Histone acetyltransferase HPA2 and related acetyltransferases
L085_10165	ZyjcQ	[S]_COG1289 Predicted membrane protein
L085_10170	yjcR	[V]_COG1566 Multidrug resistance efflux pump
L085_10180	PA1403	[K]_COG1309 Transcriptional regulator
L085_10185	ECs2907	[H]_COG2145 Hydroxyethylthiazole kinase, sugar kinase family
L085_10190	YPO2859	[H]_COG0351 Hydroxymethylpyrimidine/phosphomethylpyrimidine kinase
L085_10205	ECs3563	[KG]_COG1349 Transcriptional regulators of sugar metabolism
L085_10210	ECs3562	[K]_COG4578 Glucitol operon activator
L085_10215	ZsrlD	[IQR]_COG1028 Dehydrogenases with different specificities (related to short-chain alcohol dehydrogenases)
L085_10220	STM2834	[G]_COG3731 Phosphotransferase system sorbitol-specific component IIA
L085_10225	STM2833	[G]_COG3732 Phosphotransferase system sorbitol-specific component IIBC
L085_10230	STM2832	[G]_COG3730 Phosphotransferase system sorbitol-specific component IIC
L085_10235	STM2141	[G]_COG1830 DhnA-type fructose-1,6-bisphosphate aldolase and related enzymes
L085_10240	YPO2856	[IR]_COG1597 Sphingosine kinase and enzymes related to eukaryotic diacylglycerol kinase
L085_10245	ECU11g0790	[U]_COG5047 Vesicle coat complex COPII, subunit SEC23
L085_10250	YPO2855	[O]_COG0826 Collagenase and related proteases
L085_10255	YPO2854	[S]_COG3422 Uncharacterized conserved protein
L085_10265	SMa0981	[R]_COG1487 Predicted nucleic acid-binding protein, contains PIN domain
L085_10270	YPO2853	[TK]_COG0745 Response regulators consisting of a CheY-like receiver domain and a winged-helix DNA-binding domain
L085_10285	YPO2850	[GEPR]_COG0477 Permeases of the major facilitator superfamily
L085_10290	YPO2849	[V]_COG0841 Cation/multidrug efflux pump
L085_10295	YPO2848	[V]_COG0841 Cation/multidrug efflux pump
L085_10300	YPO2847	[M]_COG0845 Membrane-fusion protein
L085_10305	PA3795	[C]_COG0667 Predicted oxidoreductases (related to aryl-alcohol dehydrogenases)
L085_10310	DR2398	[R]_COG3576 Predicted flavin-nucleotide-binding protein structurally related to pyridoxine 5'-phosphate oxidase
L085_10315	PA3945	[J]_COG1670 Acetyltransferases, including N-acetylases of ribosomal proteins
L085_10320	YPO2840	[O]_COG0443 Molecular chaperone
L085_10340	YPO2839	[P]_COG2239 Mg/Co/Ni transporter MgtE (contains CBS domain)
L085_10350	YPO2837	[FP]_COG0248 Exopolyphosphatase
L085_10355	YPO2836	[P]_COG0855 Polyphosphate kinase
L085_10360	YPO2835	[R]_COG4590 ABC-type uncharacterized transport system, permease component
L085_10370	YPO2833	[P]_COG1117 ABC-type phosphate transport system, ATPase component
L085_10375	YPO1203	[GER]_COG0697 Permeases of the drug/metabolite transporter (DMT) superfamily
L085_10380	YPO2830	[J]_COG1670 Acetyltransferases, including N-acetylases of ribosomal proteins
L085_10410	MA2489	[M]_COG4591 ABC-type transport system, involved in lipoprotein release, permease component
L085_10420	CAC3560	[V]_COG1136 ABC-type antimicrobial peptide transport system, ATPase component
L085_10425	BMEI0359	[M]_COG0845 Membrane-fusion protein
L085_10430	ZybaR	[P]_COG2217 Cation transport ATPase
L085_10465	TM0387	[V]_COG0842 ABC-type multidrug transport system, permease component
L085_10470	MA0845	[V]_COG1131 ABC-type multidrug transport system, ATPase component
L085_10475	YPO2829	[F]_COG0299 Folate-dependent phosphoribosylglycinamide formyltransferase PurN
L085_10480	YPO2828	[F]_COG0150 Phosphoribosylaminoimidazole (AIR) synthetase
L085_10485	STM2498	[F]_COG0035 Uracil phosphoribosyltransferase
L085_10490	STM2497	[F]_COG2233 Xanthine/uracil permeases
L085_10495	YPO1181	[S]_COG2261 Predicted membrane protein
L085_10500	FN1260	[T]_COG0642 Signal transduction histidine kinase
L085_10505	YPO3071	[L]_COG0593 ATPase involved in DNA replication initiation
L085_10510	YPO3070	[P]_COG1393 Arsenate reductase and related proteins, glutaredoxin family
L085_10515	YPO3069	[R]_COG4783 Putative Zn-dependent protease, contains TPR repeats
L085_10520	AGl1131	[K]_COG1959 Predicted transcriptional regulator
L085_10525	PA2691	[C]_COG1252 NADH dehydrogenase, FAD-containing subunit
L085_10530	PA4508	[K]_COG1522 Transcriptional regulators
L085_10535	BH0429	[E]_COG1280 Putative threonine efflux protein
L085_10540	RSc2436	[KR]_COG0454 Histone acetyltransferase HPA2 and related acetyltransferases
L085_10545	RSp1320	[K]_COG1396 Predicted transcriptional regulators
L085_10550	PA4181	[S]_COG3382 Uncharacterized conserved protein
L085_10560	YPO3068	[R]_COG0628 Predicted permease
L085_10565	bcp	[O]_COG1225 Peroxiredoxin
L085_10570	STM2490	[E]_COG2716 Glycine cleavage system regulatory protein
L085_10575	YPO3062	[EM]_COG0329 Dihydrodipicolinate synthase/N-acetylneuraminate lyase
L085_10580	YPO3061	[M]_COG3317 Uncharacterized lipoprotein
L085_10585	YPO3059	[F]_COG0152 Phosphoribosylaminoimidazolesuccinocarboxamide (SAICAR) synthase
L085_10590	YPO3058	[R]_COG2321 Predicted metalloprotease
L085_10595	YPO3056	[R]_COG1444 Predicted P-loop ATPase fused to an acetyltransferase
L085_10600	ECs3335	[R]_COG0400 Predicted esterase
L085_10610	YPO3054	[M]_COG1876 D-alanyl-D-alanine carboxypeptidase
L085_10615	YPO3053	[E]_COG0624 Acetylornithine deacetylase/Succinyl-diaminopimelate desuccinylase and related deacylases
L085_10620	YPO3052	[P]_COG1393 Arsenate reductase and related proteins, glutaredoxin family
L085_10625	ECs2690	[K]_COG2771 DNA-binding HTH domain-containing proteins
L085_10630	mlr7240	[KR]_COG0454 Histone acetyltransferase HPA2 and related acetyltransferases
L085_10635	SP0256	[KR]_COG0454 Histone acetyltransferase HPA2 and related acetyltransferases
L085_10640	YPO3051	[R]_COG0457 FOG: TPR repeat
L085_10645	acrD	[V]_COG0841 Cation/multidrug efflux pump
L085_10650	YPO3042	[S]_COG4519 Uncharacterized protein conserved in bacteria
L085_10655	YPO3041	[TK]_COG2197 Response regulator containing a CheY-like receiver domain and an HTH DNA-binding domain
L085_10660	narQ	[T]_COG3850 Signal transduction histidine kinase, nitrate/nitrite-specific
L085_10665	YPO3035	[LR]_COG0494 NTP pyrophosphohydrolases including oxidative damage repair enzymes
L085_10670	YPO0926	[G]_COG0021 Transketolase
L085_10685	YPO3353	[G]_COG0698 Ribose 5-phosphate isomerase RpiB
L085_10690	YPO3352	[ER]_COG1063 Threonine dehydrogenase and related Zn-dependent dehydrogenases
L085_10695	BS_csbX	[GEPR]_COG0477 Permeases of the major facilitator superfamily
L085_10700	YPO3351	[IQR]_COG1028 Dehydrogenases with different specificities (related to short-chain alcohol dehydrogenases)
L085_10705	YPO3350	[G]_COG2376 Dihydroxyacetone kinase
L085_10710	YPO3349	[G]_COG2376 Dihydroxyacetone kinase
L085_10715	YPO3348	[K]_COG2390 Transcriptional regulator, contains sigma factor-related N-terminal domain
L085_10720	lin2611_1	[S]_COG3397 Uncharacterized protein conserved in bacteria
L085_10725	ZyeeY	[K]_COG0583 Transcriptional regulator
L085_10750	yigLm	[R]_COG0561 Predicted hydrolases of the HAD superfamily
L085_10760	STM3559	[D]_COG2161 Antitoxin of toxin-antitoxin stability system
L085_10765	STM3558	[R]_COG3654 Prophage maintenance system killer protein
L085_10770	yagD	[E]_COG2040 Homocysteine/selenocysteine methylase (S-methylmethionine-dependent)
L085_10775	ykfD	[E]_COG0833 Amino acid transporters
L085_10780	PA4705	[S]_COG3016 Uncharacterized iron-regulated protein
L085_10785	YPO3918	[M]_COG0810 Periplasmic protein TonB, links inner and outer membranes
L085_10790	YPO1780	[E]_COG1770 Protease II
L085_10795	Cj0178	[P]_COG1629 Outer membrane receptor proteins, mostly Fe transport
L085_10800	YPO3033	[S]_COG1671 Uncharacterized protein conserved in bacteria
L085_10805	YPO3032	[H]_COG0408 Coproporphyrinogen III oxidase
L085_10810	amiA	[M]_COG0860 N-acetylmuramoyl-L-alanine amidase
L085_10815	STM2449	[R]_COG0456 Acetyltransferases
L085_10820	YPO3027	[S]_COG3111 Uncharacterized conserved protein
L085_10840	YPO3025	[P]_COG2837 Predicted iron-dependent peroxidase
L085_10845	YPO3015	[P]_COG4150 ABC-type sulfate transport system, periplasmic component
L085_10850	YPO3014	[O]_COG0555 ABC-type sulfate transport system, permease component
L085_10855	YPO3013	[P]_COG4208 ABC-type sulfate transport system, permease component
L085_10860	YPO3012	[P]_COG1118 ABC-type sulfate/molybdate transport systems, ATPase component
L085_10865	YPO3011	[E]_COG0031 Cysteine synthase
L085_10870	YPO2998	[TK]_COG0745 Response regulators consisting of a CheY-like receiver domain and a winged-helix DNA-binding domain
L085_10875	YPO2997	[T]_COG0642 Signal transduction histidine kinase
L085_10880	crr	[G]_COG2190 Phosphotransferase system IIA components
L085_10885	YPO2994	[G]_COG1080 Phosphoenolpyruvate-protein kinase (PTS system EI component in bacteria)
L085_10890	ZptsH	[G]_COG1925 Phosphotransferase system, HPr-related proteins
L085_10895	YPO2992	[E]_COG0031 Cysteine synthase
L085_10900	YPO2991	[E]_COG2981 Uncharacterized protein involved in cysteine biosynthesis
L085_10905	YPO2990	[D]_COG3115 Cell division protein
L085_10910	YPO2989	[L]_COG0272 NAD-dependent DNA ligase (contains BRCT domain type II)
L085_10915	YPO2988	[S]_COG3530 Uncharacterized protein conserved in bacteria
L085_10920	ZyfeH	[R]_COG0385 Predicted Na+-dependent transporter
L085_10925	STM2424	[K]_COG0583 Transcriptional regulator
L085_10935	YPO2986	[S]_COG3575 Uncharacterized protein conserved in bacteria
L085_10940	PA4024	[E]_COG4303 Ethanolamine ammonia-lyase, large subunit
L085_10950	RSp0910	[K]_COG0583 Transcriptional regulator
L085_10955	VC1589	[Q]_COG3527 Alpha-acetolactate decarboxylase
L085_10960	VC1590	[EH]_COG0028 Thiamine pyrophosphate-requiring enzymes [acetolactate synthase, pyruvate dehydrogenase (cytochrome), glyoxylate carboligase, phosphonopyruvate decarboxylase]
L085_10965	YPO4003	[E]_COG0747 ABC-type dipeptide transport system, periplasmic component
L085_10970	VC0779	[PH]_COG1120 ABC-type cobalamin/Fe3+-siderophores transport systems, ATPase components
L085_10975	ZfepG	[P]_COG4779 ABC-type enterobactin transport system, permease component
L085_10980	AGpA449	[P]_COG0609 ABC-type Fe3+-siderophore transport system, permease component
L085_10985	YPO0701	[P]_COG4592 ABC-type Fe2+-enterobactin transport system, periplasmic component
L085_10990	YPO2984	[J]_COG0008 Glutamyl- and glutaminyl-tRNA synthetases
L085_10995	BS_yrhG	[P]_COG2116 Formate/nitrite family of transporters
L085_11000	YPO2983	[F]_COG1972 Nucleoside permease
L085_11005	YPO2982	[P]_COG1914 Mn2+ and Fe2+ transporters of the NRAMP family
L085_11015	YPO2980	[C]_COG0667 Predicted oxidoreductases (related to aryl-alcohol dehydrogenases)
L085_11020	STM2405	[GHR]_COG3961 Pyruvate decarboxylase and related thiamine pyrophosphate-requiring enzymes
L085_11025	YPO2979	[K]_COG0583 Transcriptional regulator
L085_11030	YPO2978	[S]_COG4125 Predicted membrane protein
L085_11035	YPO2758	[M]_COG1794 Aspartate racemase
L085_11040	STM2404	[P]_COG0038 Chloride channel protein EriC
L085_11045	Zglk	[G]_COG0837 Glucokinase
L085_11050	yhjX	[GEPR]_COG0477 Permeases of the major facilitator superfamily
L085_11060	ypdB	[KT]_COG3279 Response regulator of the LytR/AlgR family
L085_11065	ypdA	[T]_COG3275 Putative regulator of cell autolysis
L085_11075	AGl237	[J]_COG1670 Acetyltransferases, including N-acetylases of ribosomal proteins
L085_11080	YPO2975	[E]_COG0436 Aspartate/tyrosine/aromatic aminotransferase
L085_11085	YPO2974	[C]_COG3038 Cytochrome B561
L085_11090	STM4064	[I]_COG2134 CDP-diacylglycerol pyrophosphatase
L085_11095	YPO2973	[S]_COG1598 Uncharacterized conserved protein
L085_11105	YPO1952	[G]_COG0726 Predicted xylanase/chitin deacetylase
L085_11110	YPO1953	[M]_COG1215 Glycosyltransferases, probably involved in cell wall biogenesis
L085_11125	YPO2957	[M]_COG2951 Membrane-bound lytic murein transglycosylase B
L085_11130	STM0509	[M]_COG3203 Outer membrane protein (porin)
L085_11140	PA1411	[GER]_COG0697 Permeases of the drug/metabolite transporter (DMT) superfamily
L085_11150	dsdC	[K]_COG0583 Transcriptional regulator
L085_11175	STM1671	[K]_COG2207 AraC-type DNA-binding domain-containing proteins
L085_11180	PA4204	[G]_COG2706 3-carboxymuconate cyclase
L085_11185	STM2393	[P]_COG2116 Formate/nitrite family of transporters
L085_11190	YPO2734	[O]_COG4133 ABC-type transport system involved in cytochrome c biogenesis, ATPase component
L085_11195	YPO2735	[O]_COG2386 ABC-type transport system involved in cytochrome c biogenesis, permease component
L085_11200	YPO2736	[O]_COG0755 ABC-type transport system involved in cytochrome c biogenesis, permease component
L085_11210	YPO2738	[O]_COG2332 Cytochrome c-type biogenesis protein CcmE
L085_11215	YPO2739	[O]_COG1138 Cytochrome c biogenesis factor
L085_11220	YPO2740	[OC]_COG0526 Thiol-disulfide isomerase and thioredoxins
L085_11225	YPO2741	[O]_COG3088 Uncharacterized protein involved in biosynthesis of c-type cytochromes
L085_11230	YPO2742	[O]_COG4235 Cytochrome c biogenesis factor
L085_11235	YPO2743	[M]_COG2853 Surface lipoprotein
L085_11240	STM2391	[I]_COG2067 Long-chain fatty acid transport protein
L085_11245	YPO2745	[S]_COG3691 Uncharacterized protein conserved in bacteria
L085_11250	YPO2746	[I]_COG0183 Acetyl-CoA acetyltransferase
L085_11260	YPO2748	[T]_COG2062 Phosphohistidine phosphatase SixA
L085_11265	YPO2749	[S]_COG2840 Uncharacterized protein conserved in bacteria
L085_11270	YPO2750	[J]_COG2890 Methylase of polypeptide chain release factors
L085_11275	YPO2751	[E]_COG0082 Chorismate synthase
L085_11280	YPO2752	[M]_COG3770 Murein endopeptidase
L085_11285	YPO2753	[R]_COG0730 Predicted permeases
L085_11290	YPO2754	[S]_COG3101 Uncharacterized protein conserved in bacteria
L085_11305	fabB	[IQ]_COG0304 3-oxoacyl-(acyl-carrier-protein) synthase
L085_11315	ZyojL	[H]_COG1477 Membrane-associated lipoprotein involved in thiamine biosynthesis
L085_11320	STM0836	[P]_COG0471 Di- and tricarboxylate transporters
L085_11325	YPO1009	[E]_COG2195 Di- and tripeptidases
L085_11330	mlr4014	[R]_COG3568 Metal-dependent hydrolase
L085_11335	PA4165	[KE]_COG1167 Transcriptional regulators containing a DNA-binding HTH domain and an aminotransferase domain (MocR family) and their eukaryotic orthologs
L085_11340	mlr3845	[P]_COG0607 Rhodanese-related sulfurtransferase
L085_11360	STM1115	[O]_COG1651 Protein-disulfide isomerase
L085_11365	STM1116	[OC]_COG0526 Thiol-disulfide isomerase and thioredoxins
L085_11370	CAC2297	[KE]_COG1167 Transcriptional regulators containing a DNA-binding HTH domain and an aminotransferase domain (MocR family) and their eukaryotic orthologs
L085_11375	PAB0040	[GER]_COG0697 Permeases of the drug/metabolite transporter (DMT) superfamily
L085_11380	VCA0253	[R]_COG0110 Acetyltransferase (isoleucine patch superfamily)
L085_11385	STM2788	[S]_COG3333 Uncharacterized protein conserved in bacteria
L085_11395	STM2786	[S]_COG3181 Uncharacterized protein conserved in bacteria
L085_11400	SPy0608	[C]_COG2352 Phosphoenolpyruvate carboxylase
L085_11405	STM2785	[TK]_COG0745 Response regulators consisting of a CheY-like receiver domain and a winged-helix DNA-binding domain
L085_11410	STM2784	[T]_COG0642 Signal transduction histidine kinase
L085_11415	YPO2761	[GER]_COG0697 Permeases of the drug/metabolite transporter (DMT) superfamily
L085_11420	YPO2762	[K]_COG2207 AraC-type DNA-binding domain-containing proteins
L085_11425	YPO2763	[HE]_COG0111 Phosphoglycerate dehydrogenase and related dehydrogenases
L085_11430	YPO2765	[E]_COG0136 Aspartate-semialdehyde dehydrogenase
L085_11435	ECs3202	[J]_COG0101 Pseudouridylate synthase
L085_11440	STM2367	[S]_COG0586 Uncharacterized membrane-associated protein
L085_11445	YPO2768	[I]_COG0777 Acetyl-CoA carboxylase beta subunit
L085_11450	YPO2769	[H]_COG0285 Folylpolyglutamate synthase
L085_11455	YPO2770	[S]_COG3147 Uncharacterized protein conserved in bacteria
L085_11460	YPO2771	[R]_COG1286 Uncharacterized membrane protein, required for colicin V production
L085_11465	YPO2772	[F]_COG0034 Glutamine phosphoribosylpyrophosphate amidotransferase
L085_11470	ubiX	[H]_COG0163 3-polyprenyl-4-hydroxybenzoate decarboxylase
L085_11475	YPO2774	[ET]_COG0834 ABC-type amino acid transport/signal transduction systems, periplasmic component/domain
L085_11480	YPO2775	[E]_COG4215 ABC-type arginine transport system, permease component
L085_11485	YPO2776	[E]_COG4160 ABC-type arginine/histidine transport system, permease component
L085_11490	YPO2777	[E]_COG4598 ABC-type histidine transport system, ATPase component
L085_11495	YPO2778	[R]_COG1090 Predicted nucleoside-diphosphate sugar epimerase
L085_11500	ZfolX	[H]_COG1539 Dihydroneopterin aldolase
L085_11505	STM2349	[O]_COG0625 Glutathione S-transferase
L085_11510	ZyfcE	[R]_COG0622 Predicted phosphoesterase
L085_11515	YPO2781	[LR]_COG0494 NTP pyrophosphohydrolases including oxidative damage repair enzymes
L085_11520	STM2345	[K]_COG1609 Transcriptional regulators
L085_11525	YPO2569	[GT]_COG1762 Phosphotransferase system mannitol/fructose-specific IIA domain (Ntr-type)
L085_11530	STM2343	[G]_COG3414 Phosphotransferase system, galactitol-specific IIB component
L085_11535	STM2342	[S]_COG3037 Uncharacterized protein conserved in bacteria
L085_11540	STM2341	[G]_COG3959 Transketolase, N-terminal subunit
L085_11545	STM2340	[G]_COG3958 Transketolase, C-terminal subunit
L085_11555	YPO2566	[C]_COG0282 Acetate kinase
L085_11560	YPO2564	[S]_COG3092 Uncharacterized protein conserved in bacteria
L085_11565	YPO2563	[S]_COG3013 Uncharacterized conserved protein
L085_11570	YPO2562	[R]_COG0637 Predicted phosphatase/phosphohexomutase
L085_11575	YPO2561	[P]_COG0471 Di- and tricarboxylate transporters
L085_11580	YPO2559	[R]_COG1896 Predicted hydrolases of HD superfamily
L085_11585	YPO2558	[E]_COG0436 Aspartate/tyrosine/aromatic aminotransferase
L085_11590	YPO2556	[K]_COG0583 Transcriptional regulator
L085_11595	YPO2555	[C]_COG0838 NADH:ubiquinone oxidoreductase subunit 3 (chain A)
L085_11600	YPO2554	[C]_COG0377 NADH:ubiquinone oxidoreductase 20 kD subunit and related Fe-S oxidoreductases
L085_11610	YPO2552	[C]_COG1905 NADH:ubiquinone oxidoreductase 24 kD subunit
L085_11615	STM2324	[C]_COG1894 NADH:ubiquinone oxidoreductase, NADH-binding (51 kD) subunit
L085_11620	YPO2550	[C]_COG1034 NADH dehydrogenase/NADH:ubiquinone oxidoreductase 75 kD subunit (chain G)
L085_11625	nuoH	[C]_COG1005 NADH:ubiquinone oxidoreductase subunit 1 (chain H)
L085_11630	STM2321	[C]_COG1143 Formate hydrogenlyase subunit 6/NADH:ubiquinone oxidoreductase 23 kD subunit (chain I)
L085_11635	YPO2547	[C]_COG0839 NADH:ubiquinone oxidoreductase subunit 6 (chain J)
L085_11640	YPO2546	[C]_COG0713 NADH:ubiquinone oxidoreductase subunit 11 or 4L (chain K)
L085_11645	STM2318	[CP]_COG1009 NADH:ubiquinone oxidoreductase subunit 5 (chain L)/Multisubunit Na+/H+ antiporter, MnhA subunit
L085_11650	YPO2544	[C]_COG1008 NADH:ubiquinone oxidoreductase subunit 4 (chain M)
L085_11655	YPO2543	[C]_COG1007 NADH:ubiquinone oxidoreductase subunit 2 (chain N)
L085_11660	PA1138	[K]_COG0583 Transcriptional regulator
L085_11685	RSc2225	[GER]_COG0697 Permeases of the drug/metabolite transporter (DMT) superfamily
L085_11695	MA0181	[GEPR]_COG0477 Permeases of the major facilitator superfamily
L085_11705	YPO2539	[IQR]_COG1028 Dehydrogenases with different specificities (related to short-chain alcohol dehydrogenases)
L085_11710	idnD	[ER]_COG1063 Threonine dehydrogenase and related Zn-dependent dehydrogenases
L085_11715	YPO2531	[S]_COG4575 Uncharacterized conserved protein
L085_11720	YPO2527	[H]_COG1165 2-succinyl-6-hydroxy-2,4-cyclohexadiene-1-carboxylate synthase
L085_11725	YPO2526	[R]_COG0596 Predicted hydrolases or acyltransferases (alpha/beta hydrolase superfamily)
L085_11730	YPO2525	[H]_COG0447 Dihydroxynaphthoic acid synthase
L085_11735	YPO2524	[H]_COG1441 O-succinylbenzoate synthase
L085_11740	YPO2523	[IQ]_COG0318 Acyl-CoA synthetases (AMP-forming)/AMP-acid ligases II
L085_11745	YPO1207	[P]_COG0753 Catalase
L085_11755	YPO1209	[E]_COG0814 Amino acid permeases
L085_11760	YPO1210	[R]_COG1058 Predicted nucleotide-utilizing enzyme related to molybdopterin-biosynthesis enzyme MoeA
L085_11765	PA4217	[HC]_COG0654 2-polyprenyl-6-methoxyphenol hydroxylase and related FAD-dependent oxidoreductases
L085_11770	PA2488	[K]_COG2207 AraC-type DNA-binding domain-containing proteins
L085_11780	YPO1212	[C]_COG0633 Ferredoxin
L085_11785	YPO1213	[F]_COG0208 Ribonucleotide reductase, beta subunit
L085_11790	YPO1214	[F]_COG0209 Ribonucleotide reductase, alpha subunit
L085_11795	YPO1215	[H]_COG2227 2-polyprenyl-3-methyl-5-hydroxy-6-metoxy-1,4-benzoquinol methylase
L085_11800	YPO1216	[L]_COG0188 Type IIA topoisomerase (DNA gyrase/topo II, topoisomerase IV), A subunit
L085_11825	YPO1221	[GEPR]_COG0477 Permeases of the major facilitator superfamily
L085_11835	YPO1222	[M]_COG3203 Outer membrane protein (porin)
L085_11840	SMc01145	[E]_COG0346 Lactoylglutathione lyase and related lyases
L085_11845	all7523	[K]_COG1309 Transcriptional regulator
L085_11850	mll3526	[S]_COG3558 Uncharacterized protein conserved in bacteria
L085_11855	STM3736	[K]_COG0583 Transcriptional regulator
L085_11860	STM3737	[R]_COG0491 Zn-dependent hydrolases, including glyoxylases
L085_11875	STM1387	[T]_COG4566 Response regulator
L085_11880	STM1386	[T]_COG0642 Signal transduction histidine kinase
L085_11885	STM1385	[C]_COG0437 Fe-S-cluster-containing hydrogenase components 1
L085_11895	STM1383	[C]_COG0243 Anaerobic dehydrogenases, typically selenocysteine-containing
L085_11900	YPO1260	[R]_COG3083 Predicted hydrolase of alkaline phosphatase superfamily
L085_11905	YPO1261	[S]_COG3082 Uncharacterized protein conserved in bacteria
L085_11910	YPO1262	[R]_COG3081 Nucleoid-associated protein
L085_11915	STM2224	[J]_COG1825 Ribosomal protein L25 (general stress protein Ctc)
L085_11925	YPO1266	[J]_COG1187 16S rRNA uridine-516 pseudouridylate synthase and related pseudouridylate synthases
L085_11930	YPO1267	[GEPR]_COG0477 Permeases of the major facilitator superfamily
L085_11940	YPO1270	[R]_COG4172 ABC-type uncharacterized transport system, duplicated ATPase component
L085_11945	ECs3071	[R]_COG4239 ABC-type uncharacterized transport system, permease component
L085_11950	YPO1272	[R]_COG4174 ABC-type uncharacterized transport system, permease component
L085_11955	YPO1273	[E]_COG4166 ABC-type oligopeptide transport system, periplasmic component
L085_11965	YPO1275	[M]_COG0791 Cell wall-associated hydrolases (invasion-associated proteins)
L085_11970	YPO1276	[I]_COG0671 Membrane-associated phospholipid phosphatase
L085_11975	YPO1277	[R]_COG0523 Putative GTPases (G3E family)
L085_11985	YPO1280	[G]_COG0246 Mannitol-1-phosphate/altronate dehydrogenases
L085_11990	YPO1283	[G]_COG1312 D-mannonate dehydratase
L085_11995	YPO1284	[J]_COG0231 Translation elongation factor P (EF-P)/translation initiation factor 5A (eIF-5A)
L085_12000	YPO1285	[E]_COG0814 Amino acid permeases
L085_12005	YPO1286	[R]_COG0727 Predicted Fe-S-cluster oxidoreductase
L085_12010	HI0643	[C]_COG0243 Anaerobic dehydrogenases, typically selenocysteine-containing
L085_12015	STM3823	[C]_COG3005 Nitrate/TMAO reductases, membrane-bound tetraheme cytochrome c subunit
L085_12020	YPO1296	[F]_COG1051 ADP-ribose pyrophosphatase
L085_12030	YPO1299	[G]_COG1105 Fructose-1-phosphate kinase and related fructose-6-phosphate kinase (PfkB)
L085_12040	CC2182	[R]_COG0693 Putative intracellular protease/amidase
L085_12045	YPO1306	[L]_COG0648 Endonuclease IV
L085_12050	YPO1307	[S]_COG2855 Predicted membrane protein
L085_12060	YPO1308	[K]_COG0583 Transcriptional regulator
L085_12065	YPO1309	[E]_COG0833 Amino acid transporters
L085_12070	PA1107	[T]_COG2199 FOG: GGDEF domain
L085_12075	YPO1311	[P]_COG0609 ABC-type Fe3+-siderophore transport system, permease component
L085_12080	YPO1312	[PH]_COG1120 ABC-type cobalamin/Fe3+-siderophores transport systems, ATPase components
L085_12085	YPO4022	[P]_COG4607 ABC-type enterochelin transport system, periplasmic component
L085_12090	YPO1313	[P]_COG4771 Outer membrane receptor for ferrienterochelin and colicins
L085_12095	YPO1553	[G]_COG1172 Ribose/xylose/arabinose/galactoside ABC-type transport systems, permease components
L085_12100	ECs5073	[G]_COG1129 ABC-type sugar transport system, ATPase component
L085_12105	ycjC	[K]_COG1396 Predicted transcriptional regulators
L085_12115	ycjK	[E]_COG0174 Glutamine synthetase
L085_12120	YPO1557	[E]_COG0531 Amino acid transporters
L085_12125	YPO1558	[L]_COG2925 Exonuclease I
L085_12135	SPy2066	[E]_COG4690 Dipeptidase
L085_12140	YPO1559	[MG]_COG0451 Nucleoside-diphosphate-sugar epimerases
L085_12145	PA0611	[K]_COG2932 Predicted transcriptional regulator
L085_12150	YPO1683	[V]_COG3023 Negative regulator of beta-lactamase expression
L085_12155	STM2060	[S]_COG1289 Predicted membrane protein
L085_12160	YPO1560	[S]_COG2926 Uncharacterized protein conserved in bacteria
L085_12165	PA2923	[ET]_COG0834 ABC-type amino acid transport/signal transduction systems, periplasmic component/domain
L085_12170	PA2922	[R]_COG1473 Metal-dependent amidase/aminoacylase/carboxypeptidase
L085_12175	PA2921	[K]_COG0583 Transcriptional regulator
L085_12180	YPO2502	[ER]_COG1063 Threonine dehydrogenase and related Zn-dependent dehydrogenases
L085_12185	YPO2501	[G]_COG1879 ABC-type sugar transport system, periplasmic component
L085_12190	YPO2500	[G]_COG1129 ABC-type sugar transport system, ATPase component
L085_12195	YPO2499	[G]_COG1172 Ribose/xylose/arabinose/galactoside ABC-type transport systems, permease components
L085_12200	YPO3334	[G]_COG1070 Sugar (pentulose and hexulose) kinases
L085_12205	sgbU	[G]_COG3623 Putative L-xylulose-5-phosphate 3-epimerase
L085_12210	STM0101	[G]_COG0235 Ribulose-5-phosphate 4-epimerase and related epimerases and aldolases
L085_12215	YPO2498	[K]_COG1609 Transcriptional regulators
L085_12220	STM2069	[K]_COG0583 Transcriptional regulator
L085_12225	PA5542	[V]_COG1680 Beta-lactamase class C and other penicillin binding proteins
L085_12240	aq_1742	[M]_COG0463 Glycosyltransferases involved in cell wall biogenesis
L085_12245	VC2499	[R]_COG0795 Predicted permeases
L085_12250	VC2500	[R]_COG0795 Predicted permeases
[truncated: 1,885 more rows]
