# Supplementary material for: Comparative Genome Analyses of Serratia marcescens FS14 Reveals Its High Antagonistic Potential
Source: PLoS One. 2015 Apr 9;10(4):e0123061. doi: 10.1371/journal.pone.0123061 (PMC4391916; doi:10.1371/journal.pone.0123061)
Supplement: S4 Table — (XLSX) [file pone.0123061.s008.xlsx]

## Sheet: T6SS-a
	Abbreviation	Description	S. marcescens FS14	S. marcescens WW4	S.marcescens Db11	S. marcescens FGI94	S. proteamaculans 568	S. plymuthica AS13	S. plymuthica S13	S. plymuthica 4Rx13	S.lliquefaciens ATCC 27592	S. fonticola RB-25
1	TssI	Rhs element Vgr protein	L085_13700	SMWW4_v1c30310	SMDB11_2276	D781_2798	Spro_3015	-	-	-	-	-
2	PpkA	serine/threonine protein kinase	L085_13705	SMWW4_v1c30300	SMDB11_2275	D781_2797	Spro_3014	-	-	-	-	-
3	TssH/ClpV	type VI secretion system protein VasG	L085_13710	SMWW4_v1c30290	SMDB11_2274	D781_2796	Spro_3013	-	-	-	-	Z042_15410
4	TssG	type VI secretion system protein ImpH	L085_13715	SMWW4_v1c30280	SMDB11_2273	D781_2795	Spro_3012	-	-	-	-	Z042_15415
5	TssF	type VI secretion system protein ImpG	L085_13720	SMWW4_v1c30270	SMDB11_2272	D781_2794	Spro_3011	-	-	-	-	Z042_15420
6	TssE	type VI secretion system protein ImpF	L085_13725	SMWW4_v1c30260	SMDB11_2271	D781_2793	Spro_3010	-	-	-	-	Z042_15425
7	TagJ	virulence protein SciE	L085_13730	SMWW4_v1c30250	SMDB11_2270	D781_2792	Spro_3009	-	-	-	-	Z042_15430
8		putative type VI secretion system-associated protein	L085_13735	SMWW4_v1c30240	SMDB11_2269	D781_2791	Spro_3008	-	-	-	-	Z042_15435
9	PppA	protein serine/threonine phosphatase	L085_13740	SMWW4_v1c30230	SMDB11_2268	D781_2790	Spro_3007	-	-	-	-	Z042_15440
10	Fha	type VI secretion system, FHA domain-containing protein	L085_13745	SMWW4_v1c30220	SMDB11_2267	D781_2789	Spro_3006	-	-	-	-	Z042_15445
11		hypothetical protein	L085_13750	SMWW4_v1c30210	-	D781_2788	-	-	-	-	-	-
12		hypothetical protein	L085_13755	SMWW4_v1c30200	SMDB11_2266	D781_2787	-	-	-	-	-	-
13		hypothetical protein	L085_13760	SMWW4_v1c30190	SMDB11_2265	D781_2786	-	-	-	-	-	-
14		hypothetical protein	-	-	-	D781_2785	-	-	-	-	-	-
15		hypothetical protein	-	SMWW4_v1c30180	-	D781_2784	-	-	-	-	-	-
16		hypothetical protein	L085_13765	SMWW4_v1c30170		D781_2783	-	-	-	-	-	-
		hypothetical protein	-	-	SMDB11_2264	-	-	-	-	-	-	-
17		hypothetical protein	-	-	-	D781_2782	-	-	-	-	-	-
18	TssD	type VI secretion system secreted protein Hcp	L085_13770	SMWW4_v1c30160	SMDB11_2263	D781_2781	Spro_3005	-	-	-	-	Z042_15450
19		hypothetical protein	-	-	SMDB11_2262	D781_2780	-	-	-	-	-	Z042_15455
20		hypothetical protein	-	-	SMDB11_2261	-	-	-	-	-	-	Z042_15460
21		hypothetical protein	-	-	SMDB11_2260	D781_2779	-	-	-	-	-	Z042_15465
22	TssC	type VI secretion system protein ImpC	L085_13775	SMWW4_v1c30150	SMDB11_2259	D781_2778	Spro_3004	-	-	-	-	Z042_15470
23	TssB	type VI secretion system protein ImpB	L085_13780	SMWW4_v1c30140	SMDB11_2258	D781_2777	Spro_3003	-	-	-	-	Z042_15475
24	TssA	ImpA domain-containing protein	L085_13785	SMWW4_v1c30130	SMDB11_2257	D781_2776	Spro_3002	-	-	-	-	Z042_15480
25	TagF	type VI secretion system protein ImpM	L085_13790	SMWW4_v1c30120	SMDB11_2256	D781_2775	Spro_3001	-	-	-	-	Z042_15485
26	TssM	type VI secretion system protein ImpL	L085_13795	SMWW4_v1c30110	SMDB11_2255	D781_2774	Spro_3000	-	-	-	-	Z042_15490
27	TssL	type VI secretion system protein ImpK	L085_13800	SMWW4_v1c30100	SMDB11_2254	D781_2773	Spro_2999	-	-	-	-	Z042_15495
28	TssK	type VI secretion system protein ImpJ	L085_13805	SMWW4_v1c30090	SMDB11_2253	D781_2772	Spro_2998	-	-	-	-	Z042_15500
29	TssJ	type VI secretion system protein VasD	L085_13810	SMWW4_v1c30080	SMDB11_2252	D781_2771	Spro_2997	-	-	-	-	Z042_15505

## Sheet: T6SS-b
Abbreviation	Description	S. marcescens FS14	S. marcescens WW4	S.marcescens Db11	S. marcescens FGI94	S. proteamaculans 568	S. plymuthica AS13	S. plymuthica S13	S. plymuthica 4Rx13	S.lliquefaciens ATCC 27592	S. fonticola RB-25
TssA	ImpA domain protein	L085_12840	SMWW4_v1c31610	-	-	-	-	-	-	-
TssB	type VI secretion protein, TssB family	L085_12845	SMWW4_v1c31600	-	-	-	-	-	-	-
TssC	hypothetical protein	L085_12850	SMWW4_v1c31590	-	-	-	-	-	-	-
TssD	hypothetical protein	L085_12855	SMWW4_v1c31580	-	-	-	-	-	-	-
TssE	hypothetical protein	L085_12860	SMWW4_v1c31570	-	-	-	-	-	-	-
TssF	type VI secretion protein, TssF family	L085_12865	SMWW4_v1c31560	-	-	-	-	-	-	-
TssG	type VI secretion protein, TssG family	L085_12870	SMWW4_v1c31550	-	-	-	-	-	-	-
TssH/ClpV	hypothetical protein	L085_12875	SMWW4_v1c31540	-	-	-	-	-	-	-
TssI	hypothetical protein	L085_12880	SMWW4_v1c31530	-	-	-	-	-	-	-
	hypothetical protein	L085_12885	SMWW4_v1c31520	-	-	-	-	-	-	-
	hypothetical protein	L085_12890	SMWW4_v1c31510	-	-	-	-	-	-	-
	hypothetical protein	L085_12895	SMWW4_v1c31500	-	-	-	-	-	-	-
	hypothetical protein	L085_12900	SMWW4_v1c31490	-	-	-	-	-	-	-
TssJ	lipoprotein	L085_12905	SMWW4_v1c31480	-	-	-	-	-	-	-
TssK	hypothetical protein	L085_12910	SMWW4_v1c31470	-	-	-	-	-	-	-
TssL	type VI secretion protein, TssL family	L085_12915	SMWW4_v1c31460	-	-	-	-	-	-	-
TssM	type VI secretion protein IcmF	L085_12920	SMWW4_v1c31450	-	-	-	-	-	-	-

## Sheet: T6SS-c
Abbreviation	Description	S. fonticola RB-25
	type IV secretion protein Rhs	Z042_07880
	hypothetical protein	Z042_07885
	transposase IS1400	Z042_07900
	hypothetical protein	Z042_07905
	hypothetical protein	Z042_07910
	type IV secretion protein Rhs	Z042_07915
	hypothetical protein	Z042_07920
TssA	membrane protein, impA-related family protein	Z042_07930
TssM	type VI secretion protein IcmF	Z042_07935
TssA	membrane protein, impA-related family protein	Z042_07940
VasI	Type VI secretion protein VasI	Z042_07945
ClpV	ATP-dependent Clp protease ClpV	Z042_07955
TssL	Outer membrane protein ImpK/VasF	Z042_07960
TssK	Putative protein ImpJ/VasE	Z042_07965
TssJ	Type VI secretion lipoprotein/VasD	Z042_07970
Fha	forkhead-associated protein	Z042_07975
TssG	type VI secretion protein, putative protein ImpH/VasB	Z042_07980
TssF	type VI secretion protein, ImpG/VasA	Z042_07985
	type VI secretion system lysozyme-related protein	Z042_07990
TssC	type VI secretion protein, EvpB	Z042_07995
TssB	type VI secretion protein, putative protein ImpB	Z042_08000
Hcp	hypothetical protein	Z042_08005

## Sheet: T6SS-d
Abbreviation	Description	S. marcescens FGI94	S. proteamaculans 568
TssB	type VI secretion protein	D781_1676	Spro_1783
TssC	type VI secretion protein, EvpB	D781_1677	Spro_1784
TssK	type VI secretion protein	D781_1678	Spro_1785
TssL	type IV / VI secretion system protein, DotU family, ImpK	D781_1679	Spro_1786
conserved	OmpA/MotB domain-containing protein	D781_1680	Spro_1787
TssG/Hcp	type VI secretion system effector, Hcp1 family	D781_1681	Spro_1788
TssH/ClpV	type VI secretion ATPase, ClpV1 family	D781_1682	Spro_1789
TssI/VgrG	Rhs element Vgr protein	D781_1683	Spro_1790
	hypothetical protein	D781_1684	Spro_1791
	Protein of unknown function (DUF3304)	D781_1687	Spro_1792
	hypothetical protein	-	Spro_1793
	hypothetical protein	-	Spro_1794
	hypothetical protein	D781_1688	Spro_1795
	PAAR repeat-containing protein	D781_1689	Spro_1796
	hypothetical protein	D781_1690	Spro_1797
TssM	ImcF domain-containing protein	D781_1691	Spro_1798
TssA	ImpA domain-containing protein	D781_1692	Spro_1799
TssF	type VI secretion protein	D781_1693	Spro_1800
TssG	type VI secretion protein	D781_1694	Spro_1801
TssJ	type VI secretion lipoprotein	D781_1695	Spro_1802
	hypothetical protein	D781_1696	-
	hypothetical protein	D781_1697	-
	hypothetical protein	D781_1698	-
TssE	GPW/gp25 family protein	D781_1699	Spro_1803
TssA	ImpA domain-containing protein	D781_1701	Spro_1804
