# Supplementary material for: Comparative Genome Analyses of Serratia marcescens FS14 Reveals Its High Antagonistic Potential
Source: PLoS One. 2015 Apr 9;10(4):e0123061. doi: 10.1371/journal.pone.0123061 (PMC4391916; doi:10.1371/journal.pone.0123061)
Supplement: S5 Table — (XLSX) [file pone.0123061.s009.xlsx]

## Sheet: Sheet7
Gene	Locus	Length(aa)	Description	GC%	Query		S. marcescens WW4		S. plymuthica AS13		Serratia ATCC39006		Hella chejuensis 2396		Janthinobacterium lividum BR01		Pseudoalteromonas rubra		Vibrio gazogenes		Streptomyces coelicolor A3(2)		Actinomadura madurae LIID-AJ290
Prodigiosin biosynthetic gene cluster				62.15	Protein	Length(aa)	Length(aa)	Identity%	Length(aa)	Identity%	Length(aa)	Identity%	Length(aa)	Identity%	Length(aa)	Identity%	Length(aa)	Identity%	Length(aa)	Identity%	Length(aa)	Identity%	Length(aa)	Identity%
cueR	L085_23025	133*	transcriptional regulator of CopA	58.96
pigA	L085_23030	385	acyl-CoA dehydrogenase	57.25	PigA	385	385	99	386	80	386	79	382	49	382	51	384	66	381	56	391	44	377	45
pigB	L085_23035	670	oxidoreductase	59.47	PigB	671	668	98	676	74	670	72	565	44	1458	56	675	63	687	58	146	42	-	-
pigC	L085_23040	888	phosphoenolpyruvate-utilizing enzyme	61.87	PigC	888	888	99	890	79	890	75	908	55			882	72	886	70	933	41	909	42
pigD	L085_23045	867	carbon transferase	60.29	PigD	867	867	99	866	88	866	85	825	53	813	54	850	72	872	75	-	743	-	-
pigE	L085_23050	853	aminotransferase	62.33	PigE	853	853	99	853	89	853	86	846	61	837	61	850	80	850	80	-	764	-	-
pigF	L085_23055	338	O-methyl transferase	61.46	PigF	338	338	99	341	84	348	83	339	61	340	59	339	80	344	74	347	29	351	25
pigG	L085_23060	87	peptidyl carrier protein	56.06	PigG	87	87	100	87	82	87	78	80	53	92	48	82	68	87	64	87	45	86	51
pigH	L085_23065	648	aminotransferase	62.3	PigH	648	648	98	656	80	653	78	737	60	647	58	648	73	645	73	640	51	456	65
pigI	L085_23070	491	L-prolyl-AMP ligase	63.62	PigI	491	506	99	489	68	491	68	541	55	542	39	498	59	488	59	532	41	531	44
pigJ	L085_23075	762	Beta-ketomyristol-ACP synthase	64.53	PigJ	762	762	99	770	70	770	69	955	45	1021	39	763	60	789	59	982	41	-	-
pigK	L085_23080	104	not assigned	54.6	PigK	104	104	100	104	77	104	73	105	43	104	50	104	65	104	67	106	44	107	42
pigL	L085_23085	215	4'-phosphopantetheinyl transferase	64.81	PigL	215	215	99	214	56	234	60	!	!	248	41	207	38	244	42	-	-	-	-
pigM	L085_23090	352	oxidoreductase	64.12	PigM	352	352	99	300	64	359	62	375	33	383	35	361	52	349	46	395	30	279	31
pigN	L085_23095	242	oxidoreductase	56.52	PigN	242	242	99	242	79	242	76	243	59	-	-	-	-	242	72	226	28	-
copA	L085_23100	903	copper transporting ATPase efflux pump	67.18		903	-	-		76.4286		74.5714
Regulators
pswP	L085_12525	230	putative 4'-phosphopantetheinyl transferase
hexS	L085_11590	314	LysR-family transcriptional regulator
crp	L085_02925	210	cAMP-regulatory protein
pigP	L085_07255	204*	XRE family transcriptional regulator
AI-2	L085_00100	171	S-ribosylhomocysteine lyase
*minus strand
